# Supplementary material for: The epigenetic regulator G9a attenuates stress-induced resistance and metabolic transcriptional programs across different stressors and species
Source: BMC Biol. 2021 May 24;19:112. doi: 10.1186/s12915-021-01025-0 (PMC8142638; doi:10.1186/s12915-021-01025-0)
Supplement: Supplementary file 1 — Additional file 1: Table S1. Differentially expressed genes in the five investigated G9a stressor datasets. [file 12915_2021_1025_MOESM1_ESM.xlsx]

## Sheet: Oxidative stress Drosophila
Differential expressed genes in Oxidative stress Drosophila study
Flybase ID	Gene symbol	log2 fold change control 6 hours	log2 fold change G9a mutant 6 hours	P-value G9a mutant 6 hours versus control 6 hours	log2fold change control 12 hours	log2 fold change G9a mutant 12 hours	P-value G9a mutant 12 hours versus control 12 hours	Group
FBgn0004364	18w	-0.1906	-0.7959	2.69e-05	-0.1258	-0.8731	2.41e-06	Overrepressed
FBgn0019643	AANAT1	-0.1225	-0.525	1.43e-07	-0.3431	-0.5537	2.44e-07	Overrepressed
FBgn0031791	AANATL2	-0.3361	-0.9709	0.00195135	-0.8376	-1.6773	0.00119278	Overrepressed
FBgn0031851	Aatf	0.3051	1.2784	0.000146944	1.0384	3.0359	1.55e-08	Overinduced
FBgn0023129	aay	0.7113	2.1059	3.4e-08	1.0972	2.6772	4.42e-09	Overinduced
FBgn0010387	Acbp2	-0.474	-0.8668	0.000598479	-0.8107	-2.0089	1.17e-06	Overrepressed
FBgn0033246	ACC	-0.5286	-1.5637	2.45e-08	-0.8592	-1.5361	1.59e-07	Overrepressed
FBgn0012034	AcCoAS	-0.279	-0.7175	6.06e-06	-0.4535	-0.7146	7.21e-05	Overrepressed
FBgn0016122	Acer	-0.149	-1.2523	9.68e-06	-0.5165	-1.5816	1.11e-05	Overrepressed
FBgn0033749	achi	0.3028	0.523	> 0.05	0.1457	0.6017	0.022818	Overinduced
FBgn0033936	Achl	-1.4325	-1.9774	0.0226646	-0.9989	0.1482	4.99e-09	Overrepressed
FBgn0263998	Ack-like	-0.0813	0.0983	0.0253196	-0.0416	0.3178	8.24e-05	Overinduced
FBgn0034628	Acox57D-p	0.5453	0.9221	0.00218905	0.7649	1.0387	0.00586246	Overinduced
FBgn0263120	Acsl	-0.3991	-0.6719	9.16e-05	-0.1479	-0.5264	7.41e-06	Overrepressed
FBgn0000043	Act42A	-0.1185	0.1591	> 0.05	0.033	0.7024	0.000142555	Overinduced
FBgn0000042	Act5C	0.076	0.2066	0.000318928	0.2737	0.8599	8.94e-08	Overinduced
FBgn0000046	Act87E	0.2336	0.6994	0.00352921	-0.0401	0.6514	0.0274125	Overinduced
FBgn0037555	Ada2b	0.266	1.1225	0.000370708	0.1909	1.749	1.24e-07	Overinduced
FBgn0030891	Ada3	-0.0175	0.2091	> 0.05	-0.0092	0.3271	0.0228592	Overinduced
FBgn0035039	Adck	0.1285	1.016	0.00718133	0.6286	2.2438	5.31e-07	Overinduced
FBgn0036337	AdenoK	-0.0687	-0.2486	0.00059589	0.1381	-0.549	9.49e-07	Overrepressed
FBgn0036752	Adgf-A	0.0077	-1.2267	0.0262104	-0.5404	-1.8271	0.0233838	Overrepressed
FBgn0000055	Adh	-0.0344	-0.8031	6.45e-06	-1.2601	-2.3928	2.47e-05	Overrepressed
FBgn0038984	AdipoR	-0.0808	-0.5006	0.000110026	0.073	-0.446	1.29e-05	Overrepressed
FBgn0027493	AdSS	0.1503	0.2067	0.00139624	0.396	1.0431	6.31e-08	Overinduced
FBgn0053138	AGBE	0.0823	-0.4544	6.48e-05	-0.3173	-0.657	0.00123641	Overrepressed
FBgn0087035	AGO2	0.217	0.6765	0.00480978	0.3927	0.8356	0.0054855	Overinduced
FBgn0026718	Agpat2	0.3347	0.9702	1.89e-06	0.6132	1.6247	1.76e-08	Overinduced
FBgn0036622	Agpat4	-0.075	-1.0521	0.0139301	-0.0251	-1.3294	0.00169686	Overrepressed
FBgn0024912	agt	0.3882	1.1107	0.000158286	0.4966	1.3523	1.48e-05	Overinduced
FBgn0036515	AIMP2	0.4142	0.3467	0.0248232	0.3793	0.9185	5.31e-07	Overinduced
FBgn0010379	Akt1	-0.0579	0.2461	0.000453422	0.0684	0.5203	6.82e-06	Overinduced
FBgn0027094	AlaRS	0.6295	1.3105	5.48e-06	1.0185	2.4599	3.89e-09	Overinduced
FBgn0020764	Alas	0.5325	1.3678	6.75e-06	0.7125	2.3139	2.59e-09	Overinduced
FBgn0010548	Aldh-III	0.0551	-0.6273	5.72e-06	-0.0474	-0.7674	1.46e-06	Overrepressed
FBgn0036857	Aldh7A1	-0.034	-0.5061	0.0207389	-0.0531	-1.1375	3.59e-05	Overrepressed
FBgn0086346	ALiX	0.3399	1.0438	1.35e-06	0.6176	1.7887	1e-08	Overinduced
FBgn0032779	Alp12	-0.1164	-0.2956	> 0.05	-0.0577	-0.4429	0.00472092	Overrepressed
FBgn0016123	Alp4	0.1144	-0.5754	0.0265048	-0.0455	-0.9729	> 0.05	Overrepressed
FBgn0015569	alpha-Est10	0.0676	-0.617	0.00013541	0.1938	-0.0438	0.0483684	Overrepressed
FBgn0015570	alpha-Est2	0.1092	-0.8293	0.00232644	0.2469	-1.1239	0.000136103	Overrepressed
FBgn0015576	alpha-Est8	0.1767	-0.5947	4.69e-05	-0.1511	-0.789	0.000318071	Overrepressed
FBgn0015577	alpha-Est9	-0.251	-0.6403	0.00401401	-0.1866	-0.681	0.000224618	Overrepressed
FBgn0003884	alphaTub84B	-0.0058	-0.3073	0.00585539	-0.1456	-0.5652	0.000263302	Overrepressed
FBgn0003885	alphaTub84D	-0.2243	-0.5483	0.00118749	-0.3983	-0.7666	0.000340053	Overrepressed
FBgn0031068	Alr	1.2452	1.8166	0.000325044	1.7397	2.6987	1.05e-06	Overinduced
FBgn0039332	alrm	0.1059	0.4157	0.0059324	1.0882	0.3012	> 0.05	Overinduced
FBgn0037116	Als2	0.0922	0.2794	0.0069864	-0.0132	0.3121	0.000105401	Overinduced
FBgn0000071	Ama	1.2353	4.5965	0.000282965	2.6555	5.7115	1.22e-05	Overinduced
FBgn0027356	Amph	-0.193	-0.4007	0.0198167	-0.4242	-0.8107	0.000110818	Overrepressed
FBgn0000079	Amy-p	-0.1118	-0.0497	0.000292625	-0.052	0.9741	0.00308314	Overinduced
FBgn0262167	ana1	0.0281	0.1671	> 0.05	0.114	0.6402	0.0102491	Overinduced
FBgn0033366	Ance-4	-0.2652	-0.3103	> 0.05	0.0003	-1.1272	2.31e-05	Overrepressed
FBgn0035076	Ance-5	-0.7154	-1.1315	0.000231515	-0.816	-2.3449	1.31e-05	Overrepressed
FBgn0028343	Ankle2	0.0981	0.2725	> 0.05	0.0554	0.4752	0.000409455	Overinduced
FBgn0030749	AnxB11	0.353	0.6437	0.000106307	0.5475	1.1598	5.92e-07	Overinduced
FBgn0000083	AnxB9	0.7138	1.4611	1.26e-07	0.9109	1.9311	7.48e-09	Overinduced
FBgn0267408	AOX1	3.2638	3.9002	> 0.05	3.3493	2.6186	2.16e-06	Overinduced
FBgn0267978	ap	-0.2768	-0.4442	0.0320562	-0.0881	-0.4031	0.000783944	Overrepressed
FBgn0015589	Apc	-0.115	-0.0489	> 0.05	-0.1182	0.4196	0.000162332	Overinduced
FBgn0042178	Apl	0.0105	0.3645	0.0116649	-0.1189	0.2698	0.00631417	Overinduced
FBgn0038132	apn	0.0774	-0.5111	> 0.05	0.0388	-1.1852	0.0239197	Overrepressed
FBgn0087002	apolpp	-0.6064	-1.9656	6.76e-07	-0.6684	-3.2591	2.79e-09	Overrepressed
FBgn0032136	Apoltp	0.1591	1.4843	5.3e-05	0.6884	1.4171	> 0.05	Overinduced
FBgn0261112	APP-BP1	0.003	0.276	> 0.05	-0.1096	0.5609	1.56e-05	Overinduced
FBgn0033926	Arc1	0.9516	3.3748	1.33e-08	0.9991	3.0686	2.94e-08	Overinduced
FBgn0033928	Arc2	1.156	2.7878	1.32e-06	1.3879	3.2268	5.66e-08	Overinduced
FBgn0038893	Archease	0.2438	0.7624	> 0.05	0.2875	1.0854	0.000322268	Overinduced
FBgn0010348	Arf79F	0.0477	0.2227	0.0475893	0.1734	0.4678	0.00177959	Overinduced
FBgn0000116	Argk	-0.0723	-0.4484	4.96e-05	-0.4267	-0.9492	3.57e-06	Overrepressed
FBgn0032076	Argl	0.1535	-0.3022	0.00160964	0.0434	-0.4634	0.000754577	Overrepressed
FBgn0262716	Arp3	0.1643	0.1542	> 0.05	0.2546	0.629	0.000259412	Overinduced
FBgn0030877	Arp8	0.1576	0.1968	> 0.05	0.2223	0.6326	0.016981	Overinduced
FBgn0032859	Arpc2	0.0466	0.3234	0.00315363	0.1474	0.6791	8.46e-06	Overinduced
FBgn0065032	Arpc3B	0.2358	1.5174	0.0232541	0.5058	2.0641	0.00169421	Overinduced
FBgn0031437	Arpc5	0.1472	0.3311	> 0.05	0.1281	0.4723	0.00275026	Overinduced
FBgn0000121	Arr2	0.1512	-0.2853	0.04327	0.2321	-0.2109	0.0422726	Overrepressed
FBgn0042177	Arts	0.306	0.3272	0.0100885	0.2066	0.4952	> 0.05	Overinduced
FBgn0050372	Asap	-0.0752	0.1295	> 0.05	-0.1004	0.2956	8.72e-05	Overinduced
FBgn0029094	asf1	0.4399	0.5547	> 0.05	0.3232	2.2415	8.71e-09	Overinduced
FBgn0261004	asl	0.2046	0.1132	> 0.05	0.0085	0.627	0.0222158	Overinduced
FBgn0086443	AsnRS	0.6198	1.258	3.87e-05	1.258	2.7151	1.87e-08	Overinduced
FBgn0270926	AsnS	0.1799	0.606	0.00113242	0.9969	1.2963	0.00133928	Overinduced
FBgn0002069	AspRS	1.0146	2.4156	1.63e-06	1.4814	3.7065	2.39e-09	Overinduced
FBgn0034793	asrij	0.4087	0.821	0.022179	0.6122	1.4768	7.33e-06	Overinduced
FBgn0051514	asRNA:CR31514	-0.0707	0.0642	0.0471911	-0.2024	0.743	> 0.05	Overinduced
FBgn0262904	asRNA:CR43259	0.0509	0.2066	> 0.05	-0.3312	-0.8101	0.000881786	Overrepressed
FBgn0263445	asRNA:CR43468	0.6928	1.2027	0.00139227	1.637	1.6431	0.00218986	Overinduced
FBgn0263981	asRNA:CR43730	0.2422	1.8739	0.0444732	0.4588	2.2107	0.0068865	Overinduced
FBgn0264460	asRNA:CR43868	0.7973	1.5986	> 0.05	0.3499	1.7099	0.0265291	Overinduced
FBgn0264572	asRNA:CR43944	0.2926	0.4241	> 0.05	-0.0674	0.8735	2.53e-05	Overinduced
FBgn0264839	asRNA:CR44047	-0.1278	0.4831	0.00634385	0.354	1.0535	0.000611748	Overinduced
FBgn0264863	asRNA:CR44054	-0.2552	-1.0323	0.0032566	-0.4824	-1.3794	0.00221412	Overrepressed
FBgn0265068	asRNA:CR44179	-0.0772	1.7648	2.97e-05	0.1239	1.4132	5.59e-05	Overinduced
FBgn0265070	asRNA:CR44181	-0.7026	-3.7885	0.00140291	-0.485	-3.8047	0.00058059	Overrepressed
FBgn0265343	asRNA:CR44297	-0.1527	0.7887	> 0.05	1.7178	0.4502	0.00408882	Overinduced
FBgn0265915	asRNA:CR44704	0.1144	1.0633	0.000402183	0.2309	0.9244	0.00135875	Overinduced
FBgn0265937	asRNA:CR44724	-1.2395	-0.0468	0.0220779	-0.1015	-0.4156	> 0.05	Overrepressed
FBgn0266277	asRNA:CR44962	-0.5201	0.0765	> 0.05	-0.0689	-1.6812	0.0219725	Overrepressed
FBgn0266624	asRNA:CR45131	0.1631	-0.2198	> 0.05	-0.2606	-1.2496	0.00101216	Overrepressed
FBgn0266633	asRNA:CR45140	0.3456	2.1142	0.0345474	1.044	2.7105	0.0144342	Overinduced
FBgn0267041	asRNA:CR45485	-0.0552	-1.6561	0.0151023	-0.4406	-1.985	0.0196287	Overrepressed
FBgn0267164	asRNA:CR45604	0.4308	0.557	> 0.05	0.4717	1.0829	0.00123641	Overinduced
FBgn0267242	asRNA:CR45682	-0.4862	-1.128	> 0.05	-0.1981	-1.5069	0.0106534	Overrepressed
FBgn0267463	asRNA:CR45813	-0.2572	0.5631	0.0392767	0.0475	1.1834	0.00711815	Overinduced
FBgn0267484	asRNA:CR45834	0.6601	0.2638	> 0.05	0.1072	0.7692	0.0498992	Overinduced
FBgn0267808	asRNA:CR46133	0.4125	0.9614	> 0.05	0.1832	1.4611	0.00178079	Overinduced
FBgn0267966	asRNA:CR46246	0.7269	1.9279	0.00527903	1.0601	1.9734	0.00101796	Overinduced
FBgn0026565	Ass	-0.4242	-1.6481	0.029605	-0.4577	-2.6472	0.00217055	Overrepressed
FBgn0015905	ast	-0.0421	0.0737	> 0.05	0.0067	0.3408	0.00449509	Overinduced
FBgn0028550	Atf3	0.1431	0.5049	0.00122985	0.535	0.8481	0.00144059	Overinduced
FBgn0260945	Atg1	-0.0606	0.04	> 0.05	-0.0408	0.5311	5.31e-07	Overinduced
FBgn0039636	Atg14	-0.058	0.274	> 0.05	0.0557	0.7856	3.57e-05	Overinduced
FBgn0037363	Atg17	0.1022	0.4838	2.69e-05	0.2874	0.6702	1.22e-05	Overinduced
FBgn0035850	Atg18a	-0.0483	0.1277	> 0.05	-0.022	0.2671	0.00490136	Overinduced
FBgn0032935	Atg18b	-0.007	0.3429	> 0.05	0.0841	1.1006	2.41e-07	Overinduced
FBgn0052672	Atg8a	0.0553	0.2757	> 0.05	0.1199	0.4234	0.00954916	Overinduced
FBgn0002921	Atpalpha	-0.0809	-0.1948	> 0.05	-0.1145	-0.4987	0.000169196	Overrepressed
FBgn0010217	ATPsynbeta	0.0855	-0.1598	0.00173191	-0.0513	-0.4331	3.43e-05	Overrepressed
FBgn0039830	ATPsynC	-0.0625	-0.1821	0.000112925	-0.3048	-0.631	6.12e-07	Overrepressed
FBgn0016119	ATPsynCF6	0.0322	-0.1788	6.45e-05	-0.1965	-0.5061	4.99e-06	Overrepressed
FBgn0028342	ATPsyndelta	-0.1216	-0.3181	0.00149632	-0.2677	-0.5382	0.000229681	Overrepressed
FBgn0035032	ATPsynF	0.0276	-0.137	4.96e-05	-0.1883	-0.4536	3.82e-06	Overrepressed
FBgn0020235	ATPsyngamma	-0.001	-0.2617	0.000243674	-0.2389	-0.5977	2.05e-05	Overrepressed
FBgn0016691	ATPsynO	0.0443	-0.2081	0.000293108	-0.2506	-0.5617	6.94e-05	Overrepressed
FBgn0025185	az2	0.1063	0.2494	> 0.05	0.1196	0.4725	0.00816004	Overinduced
FBgn0000153	b	0.1973	-0.6771	6.5e-05	-0.2638	-0.6856	0.00232874	Overrepressed
FBgn0004854	B-H2	-0.0907	-0.4256	> 0.05	0.04	-0.7543	0.0328736	Overrepressed
FBgn0024897	b6	-0.2037	-0.6755	> 0.05	-0.6254	-1.5325	0.0247568	Overrepressed
FBgn0032049	Bace	-0.6325	-1.0422	> 0.05	-2.579	-0.8136	0.00921361	Overrepressed
FBgn0031977	baf	0.5446	1.3264	1.32e-06	0.7151	1.4716	4.46e-07	Overinduced
FBgn0260960	Baldspot	-0.1497	-0.3595	> 0.05	-0.1651	-0.6357	0.000237138	Overrepressed
FBgn0031571	bark	0.2364	1.044	5.97e-07	0.4842	1.2988	1.17e-07	Overinduced
FBgn0013432	bcn92	0.0601	0.2374	> 0.05	0.1186	0.535	0.010517	Overinduced
FBgn0032512	Bdp1	0.3651	0.7827	0.00901379	0.7625	1.6188	5.22e-06	Overinduced
FBgn0052594	be	0.1241	0.2258	> 0.05	0.1639	0.6367	0.000754638	Overinduced
FBgn0025109	Bem46	0.0314	0.3534	0.0300536	0.0629	0.0992	> 0.05	Overinduced
FBgn0000173	ben	-0.1622	-0.304	> 0.05	-0.185	-0.5719	0.00664653	Overrepressed
FBgn0040238	Best1	0.0789	0.3565	7.01e-06	-0.0193	0.3666	6.56e-07	Overinduced
FBgn0260857	Bet1	0.3019	1.1001	8.79e-05	0.6138	2.4964	5.91e-09	Overinduced
FBgn0284243	betaTub56D	0.0211	-0.337	0.000439177	-0.1877	-0.57	0.000157772	Overrepressed
FBgn0003888	betaTub60D	-0.0878	-0.4023	7.02e-05	0.1979	-0.7118	1.73e-06	Overrepressed
FBgn0003889	betaTub85D	-0.087	0.402	0.0282771	-0.1856	0.8243	> 0.05	Overinduced
FBgn0003890	betaTub97EF	-0.1612	-0.7899	0.00232895	0.115	-0.4747	0.00275298	Overrepressed
FBgn0027348	bgm	-0.6039	-2.6894	3.26e-09	-1.4257	-3.0117	6.7e-09	Overrepressed
FBgn0024491	Bin1	1.2203	1.6289	0.000441555	0.8951	0.3852	0.000967231	Overinduced
FBgn0035608	blanks	0.9057	1.8136	> 0.05	1.109	2.6502	0.0425156	Overinduced
FBgn0011211	blw	-0.0934	-0.2894	0.00655086	-0.2721	-0.6144	0.000262503	Overrepressed
FBgn0036449	bmm	0.9728	1.6785	0.000328598	1.1238	2.6075	1.5e-08	Overinduced
FBgn0014135	bnl	0.0176	0.2892	> 0.05	0.0578	3.6576	9.84e-10	Overinduced
FBgn0037719	bocks	0.6781	1.3266	3.58e-05	1.2154	1.9941	1.04e-06	Overinduced
FBgn0040237	bor	0.1875	0.9106	2.02e-05	0.7624	1.9662	3.36e-08	Overinduced
FBgn0032105	borr	0.4411	2.8056	0.0300536	1.5198	2.1999	> 0.05	Overinduced
FBgn0004893	bowl	-0.2617	-0.5767	0.000176286	-0.1503	-0.9011	1.06e-06	Overrepressed
FBgn0000221	brn	0.1343	-0.3644	0.0250854	-0.0866	-0.3049	> 0.05	Overrepressed
FBgn0032130	brwl	-0.1295	0.2517	> 0.05	-0.0758	0.887	4.79e-07	Overinduced
FBgn0005666	bt	0.1069	0.4851	0.00732348	-0.1814	0.1615	0.00340048	Overinduced
FBgn0030228	BTBD9	-0.0437	0.0093	> 0.05	0.0457	0.343	0.00407826	Overinduced
FBgn0003502	Btk29A	0.055	0.0612	> 0.05	0.054	0.4325	2.33e-05	Overinduced
FBgn0031150	bves	-0.1447	-0.2371	> 0.05	-0.0004	-0.2636	0.00225504	Overrepressed
FBgn0000246	c(3)G	0.0999	0.5328	> 0.05	0.1258	0.5884	0.0296816	Overinduced
FBgn0040236	c11.1	0.3861	0.9417	8.64e-07	0.7328	1.9507	2.59e-09	Overinduced
FBgn0040234	c12.2	0.061	0.1574	> 0.05	0.0645	0.3867	0.0145103	Overinduced
FBgn0000250	cact	0.0397	0.3148	0.0173562	0.1554	0.8472	1.35e-06	Overinduced
FBgn0031114	cactin	0.3531	0.6958	0.0291068	0.6131	1.4073	1.79e-05	Overinduced
FBgn0261053	Cad86C	0.0645	-0.4556	> 0.05	-0.1535	-0.9593	0.00159969	Overrepressed
FBgn0022800	Cad96Ca	0.0295	0.1682	0.000358819	-0.0454	0.3013	9.33e-06	Overinduced
FBgn0039709	Cad99C	-0.0462	-0.4874	0.000595315	0.1188	-1.1234	1.17e-07	Overrepressed
FBgn0030056	CAH3	-0.0294	-0.2567	0.0216321	0.0102	-0.2929	0.00302783	Overrepressed
FBgn0039486	CAH9	0.0768	-1.3821	0.000336232	0.1412	-2.1853	3.73e-06	Overrepressed
FBgn0037646	CAHbeta	0.0123	-0.1277	> 0.05	0.0217	1.0335	1.84e-05	Overinduced
FBgn0025866	CalpB	0.0255	0.3462	0.00118601	0.075	0.4338	0.000322749	Overinduced
FBgn0005585	Calr	-0.2064	-0.5189	0.000133071	-0.2966	-0.7044	8.45e-06	Overrepressed
FBgn0039928	Cals	-0.0702	-0.1584	> 0.05	-0.0352	-0.3545	0.0261127	Overrepressed
FBgn0039680	Cap-D2	0.3706	-0.0181	> 0.05	0.0013	0.5244	0.0313166	Overinduced
FBgn0261458	capt	0.0408	0.1795	0.00015316	-0.0132	0.6725	3.22e-08	Overinduced
FBgn0052698	CARPB	-0.1872	-0.3036	0.0211424	-0.1512	-0.4799	0.000412257	Overrepressed
FBgn0034068	casp	0.0759	0.3663	0.00390758	0.2218	0.4685	0.00962297	Overinduced
FBgn0000261	Cat	1.1134	1.0038	> 0.05	1.2964	1.9162	4.75e-06	Overinduced
FBgn0038147	CCHa2	-1.1481	-2.1163	3.51e-06	-1.2701	-2.3378	1e-06	Overrepressed
FBgn0038331	Ccm3	-0.1679	-0.262	> 0.05	-0.1337	-0.4861	0.00148773	Overrepressed
FBgn0004777	Ccp84Ag	-0.0108	-0.1204	2.97e-06	0.2381	-0.6014	1.34e-05	Overrepressed
FBgn0003676	CCT1	0.3796	0.5932	0.0044805	0.5135	1.0986	8.78e-06	Overinduced
FBgn0030086	CCT2	0.2813	0.4167	0.00190522	0.3666	0.6493	5.54e-05	Overinduced
FBgn0015019	CCT3	0.3967	0.7342	0.00361699	0.628	1.4531	3.86e-06	Overinduced
FBgn0010621	CCT5	0.4555	0.6328	0.00271186	0.6289	1.2469	2.39e-06	Overinduced
FBgn0037632	CCT7	0.4237	0.5207	> 0.05	0.5973	0.9655	0.000475041	Overinduced
FBgn0263986	cd	0.1887	0.5059	2.48e-05	0.5556	0.6429	2.71e-05	Overinduced
FBgn0037533	CD98hc	0.0856	0.0836	0.0203291	0.2058	0.5887	6.87e-07	Overinduced
FBgn0039774	CDase	0.0028	-0.2504	> 0.05	-0.0325	-0.7926	2.15e-05	Overrepressed
FBgn0032863	Cdc23	0.1992	0.4031	> 0.05	0.0279	0.636	0.00877001	Overinduced
FBgn0032821	CdGAPr	-0.026	0.3181	0.000154485	0.1453	0.7563	5.55e-07	Overinduced
FBgn0016131	Cdk4	-0.4871	-0.8698	0.000453224	-0.5693	-1.1767	4.21e-05	Overrepressed
FBgn0019949	Cdk9	-0.0095	0.1809	0.000872033	-0.0182	0.3171	3.27e-05	Overinduced
FBgn0010350	Cds	-0.0357	-0.3339	0.0152035	-0.181	-0.7423	> 0.05	Overrepressed
FBgn0039056	CenB1A	0.0683	0.1538	> 0.05	0.0774	0.5664	1.55e-06	Overinduced
FBgn0027569	cert	0.0382	0.2648	0.00307223	0.0163	0.8574	2.19e-08	Overinduced
FBgn0030121	Cfp1	0.047	0.3594	7.06e-05	-0.1251	0.5622	5.02e-07	Overinduced
FBgn0032785	CG10026	-0.5254	-1.2309	0.000322024	-0.5972	-2.2777	2.64e-06	Overrepressed
FBgn0031563	CG10031	0.197	-0.1048	> 0.05	0.2066	-0.8367	0.00502895	Overrepressed
FBgn0038014	CG10041	0.5671	2.4871	> 0.05	1.2405	4.065	0.000790369	Overinduced
FBgn0037482	CG10055	-0.0632	0.0905	> 0.05	0.0233	0.3007	0.00495663	Overinduced
FBgn0034439	CG10062	0.3094	0.479	0.00279462	-0.1406	0.3151	> 0.05	Overinduced
FBgn0035715	CG10103	0.278	1.1325	1.74e-06	0.5758	1.782	2.94e-08	Overinduced
FBgn0038088	CG10126	0.7853	1.1588	2.11e-05	0.9648	1.1894	9.78e-05	Overinduced
FBgn0035697	CG10163	0.4617	3.9841	> 0.05	0.3382	5.8292	0.000396606	Overinduced
FBgn0032801	CG10165	0.1071	0.4946	0.00385422	0.2449	-0.1445	0.00781128	Overinduced
FBgn0032793	CG10189	0.5347	1.0234	0.00284057	0.6174	1.1548	0.000650482	Overinduced
FBgn0032790	CG10194	0.1635	0.1444	> 0.05	0.2418	0.6762	0.00534743	Overinduced
FBgn0033970	CG10205	0.1868	-0.8983	> 0.05	0.2459	-1.292	0.000228284	Overrepressed
FBgn0032685	CG10211	-0.4237	-0.616	0.00452172	-0.1415	-0.4131	0.000583087	Overrepressed
FBgn0032811	CG10268	-0.0136	0.1744	> 0.05	-0.0411	0.723	0.0363959	Overinduced
FBgn0038420	CG10311	0.474	0.6517	0.0393324	0.4683	0.8754	0.000120611	Overinduced
FBgn0032805	CG10337	1.9329	4.1959	4.19e-08	2.3476	4.157	3.12e-08	Overinduced
FBgn0022344	CG10340	-0.0747	-0.2843	> 0.05	-0.1086	-0.387	0.0112541	Overrepressed
FBgn0036208	CG10361	0.0185	-1.397	9.31e-09	-0.0644	-1.6586	3.89e-09	Overrepressed
FBgn0039109	CG10365	-0.0362	0.6467	0.0126523	0.2029	1.2185	1.04e-05	Overinduced
FBgn0032702	CG10376	0.2118	0.5213	0.00337257	0.4147	0.7187	0.00178129	Overinduced
FBgn0032699	CG10383	1.3189	2.9709	4.19e-08	2.116	4.0519	2.66e-09	Overinduced
FBgn0037539	CG10435	0.0667	0.3576	0.0259969	0.1399	0.4929	0.00356129	Overinduced
FBgn0037531	CG10445	0.384	1.3596	0.0232664	1.0278	2.5102	0.000140649	Overinduced
FBgn0033440	CG10459	-0.0506	-0.9811	> 0.05	-0.3977	-2.5078	0.0175274	Overrepressed
FBgn0032819	CG10463	0.1801	0.6361	0.0161449	0.2513	0.9119	0.000657804	Overinduced
FBgn0034612	CG10505	-0.0835	1.3463	5.1e-05	-0.1882	2.5005	8.03e-05	Overinduced
FBgn0037057	CG10512	-0.1255	-0.4158	0.00102191	-0.4247	0.032	0.0302016	Overrepressed
FBgn0039311	CG10513	-0.4269	-0.8001	> 0.05	-1.4225	-0.6383	2.51e-05	Overrepressed
FBgn0036549	CG10516	-1.0494	-1.7861	0.00240778	-1.0404	-1.645	0.00398496	Overrepressed
FBgn0034583	CG10527	0.4902	1.0198	8.91e-06	0.4939	0.8404	3.85e-05	Overinduced
FBgn0039324	CG10553	-0.3196	-1.9757	7.29e-05	-0.1157	-2.9797	4.55e-07	Overrepressed
FBgn0039325	CG10560	0.1089	-0.8013	9.61e-07	-0.3655	-2.1844	2.84e-07	Overrepressed
FBgn0039326	CG10562	0.2097	-0.3623	0.000129389	0.1228	-0.4584	8.36e-05	Overrepressed
FBgn0032727	CG10623	0.2133	0.2433	> 0.05	0.2719	0.6963	8.18e-05	Overinduced
FBgn0036290	CG10638	0.8522	1.5752	4.78e-07	1.0048	1.701	1.7e-07	Overinduced
FBgn0036288	CG10660	-0.149	-0.468	0.041522	-0.4421	-1.0319	0.00311079	Overrepressed
FBgn0036287	CG10663	0.0132	0.3384	> 0.05	0.0605	0.7393	0.00349838	Overinduced
FBgn0036377	CG10710	0.2316	0.2758	> 0.05	-0.2145	0.7012	0.00789937	Overinduced
FBgn0029980	CG10778	0.1819	0.2733	> 0.05	0.402	1.2284	1.41e-05	Overinduced
FBgn0034626	CG10795	0.0447	0.1452	> 0.05	0.1099	0.4601	0.0219017	Overinduced
FBgn0033821	CG10799	0.2322	1.019	0.0235899	0.9556	0.9355	> 0.05	Overinduced
FBgn0029664	CG10802	0.1957	0.5662	0.00144817	0.4505	1.5618	5.09e-08	Overinduced
FBgn0034312	CG10916	0.5464	1.834	1.8e-07	1.0978	2.493	1.05e-08	Overinduced
FBgn0037228	CG1092	-0.5671	-0.7691	0.0159179	-0.5714	-0.949	0.00229613	Overrepressed
FBgn0029969	CG10932	0.0115	-0.4688	0.000673401	0.1955	-0.4264	5.61e-05	Overrepressed
FBgn0034253	CG10936	0.6505	0.0836	1.69e-08	-0.1195	0.3255	1.04e-09	Overinduced
FBgn0010620	CG10939	0.39	0.7556	4.54e-06	0.7602	0.783	0.00109196	Overinduced
FBgn0032857	CG10947	-0.3	-0.5018	4.56e-05	-0.5217	-0.9152	4.38e-06	Overrepressed
FBgn0037379	CG10979	0.1669	0.6854	3.04e-05	0.2389	0.8742	2.29e-06	Overinduced
FBgn0034484	CG11044	0.6573	0.862	> 0.05	0.4155	1.2819	0.000156165	Overinduced
FBgn0040524	CG11052	0.0802	-0.4389	5.42e-06	-0.0851	-0.5558	4.49e-06	Overrepressed
FBgn0039244	CG11069	0.2113	0.1787	0.00218712	-0.0063	0.4774	4.8e-06	Overinduced
FBgn0034693	CG11073	0.2029	-0.2395	0.0069602	-0.2965	-0.7544	0.00426	Overrepressed
FBgn0039241	CG11089	0.9942	2.3476	1.54e-05	1.6388	4.1924	1.11e-08	Overinduced
FBgn0033174	CG11125	0.709	0.4749	0.00879148	0.5833	0.9149	2.47e-05	Overinduced
FBgn0033177	CG11141	-0.063	0.1151	> 0.05	-0.0337	0.2922	0.00288872	Overinduced
FBgn0034528	CG11180	0.0316	0.1809	> 0.05	0.2575	0.5299	0.0190904	Overinduced
FBgn0034500	CG11200	0.2392	-0.7105	0.000526774	0.1979	-1.0454	2.34e-05	Overrepressed
FBgn0033067	CG11211	-0.5365	-1.0109	4.17e-08	-0.5923	-2.0618	6.84e-10	Overrepressed
FBgn0031860	CG11236	-0.6575	-1.8345	0.00609827	-0.4853	-3.0316	0.000249052	Overrepressed
FBgn0034706	CG11275	0.3071	0.1018	> 0.05	0.1896	0.5776	0.000676358	Overinduced
FBgn0037279	CG1129	0.0835	0.5567	0.000505124	0.2583	0.9319	9.62e-06	Overinduced
FBgn0035557	CG11353	0.7843	0.978	0.0234767	1.1449	1.7514	0.000243524	Overinduced
FBgn0040923	CG11368	-0.6407	-0.9125	3.49e-07	-0.4746	-1.4343	1.07e-09	Overrepressed
FBgn0037022	CG11396	0.0957	0.1788	> 0.05	0.0832	0.4667	0.000112031	Overinduced
FBgn0026876	CG11403	0.054	0.1656	> 0.05	0.0355	0.8548	0.000717019	Overinduced
FBgn0034990	CG11406	0.1094	-0.2573	> 0.05	-0.2119	-0.3966	0.00923638	Overrepressed
FBgn0038733	CG11407	0.2192	-1.7565	8.05e-09	-1.709	-2.9658	1.23e-05	Overrepressed
FBgn0024366	CG11409	-0.8433	-1.0346	> 0.05	-1.2535	-2.1141	0.0390163	Overrepressed
FBgn0037396	CG11459	-0.4665	-1.7835	0.0299074	-0.3071	-1.9859	0.0076108	Overrepressed
FBgn0035346	CG1146	0.0703	0.5862	> 0.05	0.0621	0.9431	2.84e-05	Overinduced
FBgn0046296	CG11534	0.1153	0.0898	> 0.05	0.0861	0.3897	0.045563	Overinduced
FBgn0035488	CG11593	0.0845	0.2566	0.00968489	0.0792	0.5959	2.05e-06	Overinduced
FBgn0035484	CG11594	0.227	-0.7679	2.89e-05	-0.1541	-1.4213	2.59e-06	Overrepressed
FBgn0036836	CG11619	-0.0684	0.5474	6.28e-05	-0.0482	1.0545	0.00538557	Overinduced
FBgn0030638	CG11655	0.3527	0.2952	> 0.05	0.5501	0.8659	7.11e-05	Overinduced
FBgn0036196	CG11658	-0.0448	0.3227	0.00128192	-0.0892	1.1023	4.79e-09	Overinduced
FBgn0038113	CG11668	0.0623	-0.2823	1.79e-06	0.174	-0.7746	6.71e-08	Overrepressed
FBgn0031115	CG11710	0.1186	0.2975	> 0.05	0.2458	0.8593	2.69e-05	Overinduced
FBgn0030292	CG11752	0.1719	-0.1132	0.00801909	-0.0715	-0.3979	0.00326078	Overrepressed
FBgn0037603	CG11753	0.1135	0.1973	> 0.05	0.0745	0.4164	0.000318331	Overinduced
FBgn0039266	CG11791	0.0563	0.4383	0.043124	0.1809	0.6637	0.00317853	Overinduced
FBgn0033519	CG11825	2.1895	3.2866	0.000152018	2.4348	4.2905	3.61e-07	Overinduced
FBgn0031253	CG11885	0.4916	1.2463	0.0139541	0.4538	1.3889	0.00124337	Overinduced
FBgn0039316	CG11893	1.1607	3.3977	2.08e-07	0.9729	3.5123	3.35e-08	Overinduced
FBgn0039656	CG11951	0.5142	0.9498	0.0329145	-0.0082	0.4085	> 0.05	Overinduced
FBgn0035236	CG12004	0.0287	0.1904	0.00138286	0.007	0.3204	1.75e-05	Overinduced
FBgn0037293	CG12007	0.1053	0.3697	0.00357936	0.2421	0.9387	4.5e-06	Overinduced
FBgn0035444	CG12012	0.0935	0.5788	0.00480896	0.3134	1.0628	2.87e-05	Overinduced
FBgn0037386	CG1208	-0.0556	-0.2252	0.0138977	0.0814	-0.4882	0.000223143	Overrepressed
FBgn0030048	CG12112	0.2986	1.3127	0.000664216	0.7227	2.3248	1.3e-06	Overinduced
FBgn0030101	CG12118	0.3205	0.358	> 0.05	0.3807	0.6493	0.00460731	Overinduced
FBgn0033473	CG12128	-0.0568	0.1813	> 0.05	-0.1203	0.4951	0.00640233	Overinduced
FBgn0040775	CG12158	-0.3298	-0.5648	1.13e-06	-0.1199	-1.013	3.89e-09	Overrepressed
FBgn0033232	CG12159	0.2958	0.5816	0.00521413	0.2477	0.1475	> 0.05	Overinduced
FBgn0037354	CG12171	2.1919	3.009	1.34e-05	2.1784	2.3244	0.043846	Overinduced
FBgn0037974	CG12224	1.7684	1.9666	1.14e-07	2.0118	2.6826	1.69e-08	Overinduced
FBgn0038847	CG12278	-0.3918	-0.7864	0.0306558	-0.7192	-2.8114	0.00169421	Overrepressed
FBgn0032295	CG12299	0.0186	0.1311	> 0.05	-0.1531	0.2969	0.00152901	Overinduced
FBgn0036514	CG12301	0.1193	0.2573	0.0433969	0.223	0.6149	> 0.05	Overinduced
FBgn0038577	CG12321	1.0061	1.8176	2.09e-06	1.0903	1.8027	1.49e-06	Overinduced
FBgn0033543	CG12338	-0.1717	-0.0995	0.0353845	-0.0505	-0.3618	7.21e-05	Overrepressed
FBgn0040805	CG12355	0.0511	0.3584	0.0207568	0.5719	0.9534	0.00117388	Overinduced
FBgn0030676	CG12379	0.1267	0.1407	> 0.05	0.3078	0.9253	0.0054847	Overinduced
FBgn0037368	CG1239	0.4741	0.6265	> 0.05	0.3008	0.708	0.0296346	Overinduced
FBgn0040688	CG12483	1.1416	0.7704	0.0132793	0.0519	0.5927	> 0.05	Overinduced
FBgn0029930	CG12541	-0.2864	-0.6836	0.00118749	-0.0736	-0.6888	9.75e-06	Overrepressed
FBgn0031190	CG12576	0.2001	0.3985	> 0.05	0.3231	0.7327	0.000110314	Overinduced
FBgn0037213	CG12581	0.1574	-0.594	6.1e-06	-0.0679	-0.969	5.33e-07	Overrepressed
FBgn0031080	CG12655	0.1624	0.7514	0.000304382	0.5708	1.0487	0.000162811	Overinduced
FBgn0030483	CG12725	1.071	1.758	> 0.05	1.4512	3.378	0.00902061	Overinduced
FBgn0029825	CG12728	-0.1278	0.2876	> 0.05	-0.1246	0.6187	0.00046921	Overinduced
FBgn0029771	CG12730	-0.149	-0.2839	> 0.05	-0.1562	-0.4614	0.0106217	Overrepressed
FBgn0035476	CG12766	2.3569	3.1143	> 0.05	2.733	4.6651	5.4e-07	Overinduced
FBgn0037206	CG12768	-0.2106	0.4962	0.0420265	0.0628	0.5454	> 0.05	Overinduced
FBgn0033252	CG12769	-0.2178	-0.1024	> 0.05	-0.1265	0.4911	1.26e-05	Overinduced
FBgn0024365	CG12773	-0.046	0.146	> 0.05	0.0039	0.2741	0.0326829	Overinduced
FBgn0031535	CG12795	1.2845	2.3397	5.32e-06	1.4418	2.9194	1.32e-07	Overinduced
FBgn0037779	CG12811	-0.2012	-0.4704	> 0.05	0.1874	-0.9682	3.61e-05	Overrepressed
FBgn0037796	CG12814	0.4439	0.9433	2.2e-07	0.7917	1.6412	3.89e-09	Overinduced
FBgn0033945	CG12868	1.2315	2.3909	9.3e-07	1.3686	2.8262	2.82e-08	Overinduced
FBgn0039538	CG12883	0.2809	0.5273	> 0.05	0.0322	0.9261	0.00147155	Overinduced
FBgn0033521	CG12896	0.8453	2.4621	0.00749344	1.2674	3.5895	3.48e-05	Overinduced
FBgn0037755	CG12945	0.1173	0.4993	0.000104916	0.4637	0.8425	2.78e-05	Overinduced
FBgn0030798	CG13003	0.136	-0.5894	> 0.05	0.1821	-1.3807	4.58e-05	Overrepressed
FBgn0036665	CG13024	-0.2608	-1.8905	0.000217599	-0.7779	-2.2452	0.00085159	Overrepressed
FBgn0036583	CG13055	-0.7853	-0.6003	> 0.05	-0.3284	-0.8653	0.00430014	Overrepressed
FBgn0036589	CG13067	0.4762	1.0063	> 0.05	1.0099	1.0638	0.0180013	Overinduced
FBgn0032770	CG13086	-0.586	-0.8929	0.00429763	-0.3982	-2.7484	2.77e-05	Overrepressed
FBgn0032084	CG13101	0.1906	-1.3364	0.000171242	-1.0675	-2.7445	0.00105411	Overrepressed
FBgn0032139	CG13116	0.381	0.649	0.00355503	0.6361	0.6788	> 0.05	Overinduced
FBgn0032140	CG13117	0.0217	0.5733	0.0027342	0.5854	1.1052	0.00132645	Overinduced
FBgn0032168	CG13126	0.2613	0.366	0.0432991	0.0431	0.4719	> 0.05	Overinduced
FBgn0033592	CG13215	2.4422	4.5705	0.0153278	2.5538	7.2307	1.21e-06	Overinduced
FBgn0033594	CG13226	1.9816	1.4761	> 0.05	0.3505	2.6619	0.000790825	Overinduced
FBgn0086673	CG13272	0.1259	-0.3878	2.85e-08	-0.0851	-0.5006	9.18e-09	Overrepressed
FBgn0032609	CG13280	-0.1197	-0.4615	4.1e-06	-0.6175	-0.699	1.46e-06	Overrepressed
FBgn0035921	CG13305	-0.6491	-1.4159	> 0.05	-1.8358	-0.983	7.09e-05	Overrepressed
FBgn0040827	CG13315	-1.1192	-1.5418	0.00111992	-0.866	-1.8042	8.74e-06	Overrepressed
FBgn0033781	CG13319	0.4421	0.5767	> 0.05	0.1945	0.5924	0.0109719	Overinduced
FBgn0034723	CG13506	0.0208	0.2656	> 0.05	0.1081	0.5624	0.00294536	Overinduced
FBgn0040658	CG13516	0.6586	1.7389	0.00272618	0.9416	2.1517	0.000203453	Overinduced
FBgn0034966	CG13563	0.0043	0.525	> 0.05	0.7486	0.4341	0.00525786	Overinduced
FBgn0039137	CG13604	-0.0559	0.2973	9.39e-05	-0.073	0.3278	1.76e-05	Overinduced
FBgn0039151	CG13607	-1.1604	-3.1876	1.97e-05	-1.564	-3.2813	6.91e-05	Overrepressed
FBgn0039200	CG13616	-0.6877	-0.9288	> 0.05	-0.4936	-1.5355	0.0438173	Overrepressed
FBgn0039205	CG13623	0.0832	0.3112	> 0.05	0.0961	1.0455	0.000276804	Overinduced
FBgn0039219	CG13630	0.1544	0.2718	> 0.05	0.1053	0.5626	0.000598779	Overinduced
FBgn0040600	CG13631	-0.1376	0.1145	> 0.05	0.6326	1.0833	0.000938069	Overinduced
FBgn0039224	CG13634	-0.2118	0.2762	> 0.05	1.6916	1.5061	0.00797681	Overinduced
FBgn0039315	CG13658	0.6916	0.9773	0.00317463	0.5811	0.9783	0.00079175	Overinduced
FBgn0035873	CG13670	-0.7694	-1.4013	0.000188136	-0.6812	-1.8768	1.08e-05	Overrepressed
FBgn0035583	CG13704	0.8375	2.3469	0.0157182	1.7453	2.8654	> 0.05	Overinduced
FBgn0035553	CG13722	-0.2914	-1.1652	0.00489512	-0.6512	-1.6364	0.00439054	Overrepressed
FBgn0031939	CG13796	-0.0533	0.4288	> 0.05	0.114	1.0066	0.000827832	Overinduced
FBgn0039028	CG13840	-0.4334	-1.0777	> 0.05	-0.4863	-2.4355	0.00145075	Overrepressed
FBgn0034501	CG13868	0.1306	0.6472	0.0216991	0.194	1.0272	6.47e-05	Overinduced
FBgn0035165	CG13887	0.5847	1.4359	0.000108164	0.7066	1.6796	1.12e-05	Overinduced
FBgn0035158	CG13895	-0.1078	0.3067	1e-06	-0.201	0.2341	5.25e-07	Overinduced
FBgn0035159	CG13896	-0.1198	0.4576	0.000138875	0.0725	0.3514	0.000777736	Overinduced
FBgn0031753	CG13999	-0.5344	-0.3665	> 0.05	-0.1772	-0.5864	0.00180036	Overrepressed
FBgn0036696	CG14057	0.1502	0.6057	> 0.05	0.3149	0.8651	0.0190393	Overinduced
FBgn0036364	CG14109	0.2478	0.4765	0.00386024	0.0561	0.473	> 0.05	Overinduced
FBgn0040817	CG14132	0.5	0.3774	0.000205644	0.061	0.3746	9.81e-07	Overinduced
FBgn0036931	CG14183	-0.0873	0.4294	> 0.05	-0.0081	0.7022	0.00665301	Overinduced
FBgn0036935	CG14186	-0.5371	-0.477	0.0432708	-0.4688	-0.7574	> 0.05	Overrepressed
FBgn0030998	CG14195	0.1489	-1.1532	0.0327208	-0.3675	-0.5248	> 0.05	Overrepressed
FBgn0031002	CG14196	-0.1872	-0.5983	0.00476149	-0.2744	-0.6785	0.00388235	Overrepressed
FBgn0031037	CG14207	0.2954	0.7132	0.000456014	0.3795	1.4414	7.46e-08	Overinduced
FBgn0032008	CG14277	-0.7045	-0.9971	3.71e-07	-0.69	-1.6117	4.43e-09	Overrepressed
FBgn0038660	CG14291	0.1223	0.5006	0.00256351	0.5494	0.9751	0.000305439	Overinduced
FBgn0038654	CG14298	-0.8023	-1.5967	2.28e-06	-1.1566	-2.956	1.18e-07	Overrepressed
FBgn0031301	CG14339	1.3891	1.3498	> 0.05	1.7147	3.5697	0.00382081	Overinduced
FBgn0038170	CG14367	-0.0258	-0.195	0.00583736	-0.3506	-0.6419	0.00371478	Overrepressed
FBgn0032900	CG14401	0.2647	1.1625	0.00876201	0.2862	1.7638	5.25e-06	Overinduced
FBgn0037485	CG14606	-0.3115	-2.1152	4.88e-05	-1.0668	-2.351	0.000175801	Overrepressed
FBgn0040398	CG14629	-0.0861	-0.1208	0.00501118	0.1708	-0.7751	5.4e-06	Overrepressed
FBgn0037217	CG14636	-0.2487	-0.8799	4.62e-05	-0.0488	-0.8205	2.97e-05	Overrepressed
FBgn0037222	CG14642	-0.2285	-0.8518	0.027053	0.1179	-1.2555	0.000978387	Overrepressed
FBgn0037275	CG14655	0.2232	0.6197	> 0.05	-0.1332	0.8105	0.00402653	Overinduced
FBgn0030157	CG1468	-0.2894	-0.624	0.000189328	-0.2464	-0.8793	1.86e-05	Overrepressed
FBgn0037835	CG14687	-0.6486	-0.56	> 0.05	-0.5729	-1.0735	1.11e-05	Overrepressed
FBgn0037942	CG14721	0.1474	0.0638	0.00447068	0.0257	0.3805	> 0.05	Overinduced
FBgn0033307	CG14752	1.2641	1.4506	0.0392792	0.4189	1.1367	> 0.05	Overinduced
FBgn0026088	CG14818	0.1137	-0.2097	0.0453199	0.0059	-0.326	0.0320444	Overrepressed
FBgn0035734	CG14823	-0.3697	-0.8659	0.000688268	-0.589	-0.9365	0.00468918	Overrepressed
FBgn0038238	CG14854	0.0007	0.6876	> 0.05	0.3043	1.2395	0.00784322	Overinduced
FBgn0038446	CG14903	0.0061	0.3008	0.00274976	0.1581	0.4053	0.00242668	Overinduced
FBgn0015351	CG14906	0.4289	2.566	1.06e-06	0.7361	3.4508	9.73e-09	Overinduced
FBgn0038455	CG14907	1.0246	3.452	5.62e-07	1.7328	4.6348	4.42e-09	Overinduced
FBgn0040968	CG14933	0.0469	0.0733	> 0.05	0.257	-0.3141	0.00133281	Overrepressed
FBgn0035439	CG14961	0.7432	2.3853	3.16e-05	1.3686	2.9575	3.18e-06	Overinduced
FBgn0035497	CG14995	0.0813	0.1325	> 0.05	-0.058	0.2942	0.000369369	Overinduced
FBgn0035544	CG15021	0.1434	-1.5014	0.000258948	0.0821	-2.3673	1.38e-06	Overrepressed
FBgn0034399	CG15083	0.4808	0.7527	0.00153088	0.5526	0.7484	0.00216825	Overinduced
FBgn0034390	CG15093	-1.6021	-2.4837	0.00369269	-2.3892	-2.0263	> 0.05	Overrepressed
FBgn0034394	CG15096	0.0918	-2.7213	2.53e-08	-0.6044	-3.0456	5.96e-08	Overrepressed
FBgn0034396	CG15097	-0.206	0.2474	0.000149404	-0.0974	0.4818	1.12e-05	Overinduced
FBgn0034398	CG15098	0.609	0.9483	0.000359313	0.9335	1.355	6.06e-05	Overinduced
FBgn0034400	CG15099	-0.0478	0.2315	0.00175389	0.0127	0.4053	5.65e-05	Overinduced
FBgn0034419	CG15111	-0.0425	-0.2086	> 0.05	-0.0639	-0.3329	0.0404382	Overrepressed
FBgn0034417	CG15117	0.7081	0.9686	> 0.05	0.7494	1.2818	0.00596128	Overinduced
FBgn0030272	CG15201	-0.1852	-0.5901	1.35e-05	-0.2237	-1.3271	2.1e-08	Overrepressed
FBgn0030271	CG15202	-0.06	-1.2395	0.00274365	0.2138	-1.6749	1.35e-05	Overrepressed
FBgn0040850	CG15210	-0.1153	-0.767	3.25e-05	0.0236	-0.8099	3.75e-06	Overrepressed
FBgn0030156	CG15247	0.2103	0.5334	> 0.05	-0.165	0.6999	4.89e-05	Overinduced
FBgn0028855	CG15282	-0.6741	-1.7685	0.00103338	0.0273	-1.5086	0.000848032	Overrepressed
FBgn0030014	CG15337	2.8991	2.6299	> 0.05	2.3319	4.2365	1.49e-05	Overinduced
FBgn0030040	CG15347	1.0351	2.3616	0.00132604	1.7806	3.1565	0.000101163	Overinduced
FBgn0030104	CG15368	-0.0037	-0.3096	0.0035898	-0.7198	-1.9651	0.000114758	Overrepressed
FBgn0030105	CG15369	-0.1186	-0.3365	> 0.05	-0.0138	-2.0715	0.0454267	Overrepressed
FBgn0039828	CG1542	-0.1479	-0.0912	> 0.05	-0.0709	0.4063	0.00465222	Overinduced
FBgn0031606	CG15439	-0.1052	0.1702	> 0.05	-0.1793	0.2794	0.0411648	Overinduced
FBgn0039827	CG1544	0.0411	-0.7374	0.00284588	-0.0619	-0.3731	> 0.05	Overrepressed
FBgn0031161	CG15445	0.1615	0.3853	> 0.05	0.1318	0.5686	0.000754577	Overinduced
FBgn0039719	CG15515	-0.295	-1.3998	0.00880779	-1.3031	-1.8211	> 0.05	Overrepressed
FBgn0039804	CG15544	0.0101	0.093	3.59e-05	-0.2391	0.8129	1.96e-08	Overinduced
FBgn0039809	CG15547	0.0488	0.3542	0.0442501	-0.0116	0.2663	0.0192255	Overinduced
FBgn0039817	CG15553	-1.1249	-0.8736	> 0.05	-0.7212	-1.5868	1.27e-05	Overrepressed
FBgn0039820	CG15554	-1.1623	-0.7604	> 0.05	-0.4641	-1.3049	0.000650482	Overrepressed
FBgn0039821	CG15556	0.051	-0.8524	> 0.05	0.0665	-1.4535	0.00013195	Overrepressed
FBgn0034194	CG15611	0.2942	1.1284	1.3e-06	0.3618	1.4861	1.78e-08	Overinduced
FBgn0034595	CG15657	-0.0251	0.5562	> 0.05	-0.057	1.1511	0.021602	Overinduced
FBgn0034639	CG15673	0.8035	2.2406	1.88e-06	1.1395	2.8595	4.48e-08	Overinduced
FBgn0038832	CG15695	0.157	-0.613	> 0.05	-0.5174	-1.6023	0.0051845	Overrepressed
FBgn0030451	CG15717	-0.7255	-0.3746	> 0.05	-0.605	-1.1068	0.00213312	Overrepressed
FBgn0030309	CG1572	0.6001	1.4318	2.19e-07	1.0808	1.5089	4.53e-06	Overinduced
FBgn0030347	CG15739	0.2273	0.9558	0.00052873	0.6216	0.9874	0.0129792	Overinduced
FBgn0029766	CG15784	1.8867	2.9613	2.84e-06	2.2423	3.2265	2.53e-06	Overinduced
FBgn0030246	CG1582	0.2475	0.6441	0.00945554	0.3147	0.9558	> 0.05	Overinduced
FBgn0035309	CG15879	0.1986	0.9409	0.00916824	-0.0096	2.1156	6.87e-07	Overinduced
FBgn0030576	CG15890	-0.1854	-0.8135	> 0.05	-0.1501	-1.4758	0.000293895	Overrepressed
FBgn0030218	CG1628	-1.374	-1.1597	> 0.05	-0.5477	-1.3521	3.44e-05	Overrepressed
FBgn0030478	CG1640	-0.1825	-0.2734	0.0288732	-0.1229	-0.4004	0.000152357	Overrepressed
FBgn0033446	CG1648	-0.0618	-0.3285	0.00393468	-0.0167	-0.3017	0.00169336	Overrepressed
FBgn0030816	CG16700	-0.257	-0.743	0.000377923	0.0843	-1.0378	1.2e-07	Overrepressed
FBgn0031558	CG16704	0.1211	-0.6732	> 0.05	0.1214	-2.2341	0.000323124	Overrepressed
FBgn0033454	CG1671	0.1386	0.1552	> 0.05	0.0822	0.4527	0.00466702	Overinduced
FBgn0031560	CG16713	0.4291	1.0819	0.0337149	0.1337	1.5464	2.02e-05	Overinduced
FBgn0030482	CG1673	1.2176	2.6949	1.5e-06	2.029	3.9032	2.49e-08	Overinduced
FBgn0037667	CG16734	0.16	0.173	> 0.05	-0.0912	0.7822	0.0185785	Overinduced
FBgn0029765	CG16756	-0.3751	-1.6878	0.000120828	-0.3583	-2.4756	1.08e-05	Overrepressed
FBgn0032835	CG16772	-0.0913	-1.4356	4.89e-08	-0.3965	-2.232	7.48e-09	Overrepressed
FBgn0037712	CG16789	0.1015	0.294	0.000593815	-0.2426	0.0526	0.00375042	Overinduced
FBgn0034480	CG16898	3.4832	4.778	7.36e-05	3.9173	5.2555	3.03e-05	Overinduced
FBgn0033442	CG1690	0.3884	0.8348	7.31e-05	0.2791	0.004	> 0.05	Overinduced
FBgn0040732	CG16926	0.6484	1.9494	0.000179119	1.3455	1.2386	> 0.05	Overinduced
FBgn0033883	CG16935	0.205	-0.1761	0.0392582	0.1265	-0.3787	0.00263252	Overrepressed
FBgn0032479	CG16974	-0.0397	-0.2432	0.0234767	-0.2788	-0.5498	> 0.05	Overrepressed
FBgn0040972	CG16978	1.1502	2.1098	1.26e-05	1.1521	1.4755	0.00808605	Overinduced
FBgn0035356	CG16986	0.0398	-0.2362	0.00101753	-0.1478	-0.4779	0.00039394	Overrepressed
FBgn0033122	CG17002	0.0935	0.3108	> 0.05	0.0351	0.4802	0.00130823	Overinduced
FBgn0033783	CG17019	0.1098	0.4432	6.9e-05	0.078	0.4582	1.37e-05	Overinduced
FBgn0036550	CG17026	-0.0571	-1.0565	0.000273244	-0.2203	-1.6098	1.71e-05	Overrepressed
FBgn0036553	CG17027	0.1373	-0.8316	> 0.05	0.2059	-1.5645	0.000330731	Overrepressed
FBgn0036551	CG17029	-0.2657	-0.5966	> 0.05	-0.2155	-0.7519	0.001053	Overrepressed
FBgn0030321	CG1703	0.2601	0.5726	0.00136056	0.6248	1.6548	2.9e-08	Overinduced
FBgn0036547	CG17032	0.0812	-0.7054	0.000921994	0.0052	-1.4436	1.46e-06	Overrepressed
FBgn0032449	CG17036	-0.2608	-0.7816	0.043315	-0.2973	-1.2993	0.0027623	Overrepressed
FBgn0032285	CG17108	-1.2597	-2.6326	9.84e-06	-0.9141	-3.4217	1.39e-07	Overrepressed
FBgn0035151	CG17129	0.1812	-0.0015	0.00718694	0.2978	0.5777	0.000250825	Overinduced
FBgn0037882	CG17187	0.0968	0.1905	> 0.05	0.1057	0.8708	0.000160104	Overinduced
FBgn0038761	CG17190	-0.4073	-0.6207	0.00713484	-0.1708	-0.635	0.000396916	Overrepressed
FBgn0038051	CG17207	-0.0018	-1.5567	0.00400207	0.0103	-1.0686	0.00970916	Overrepressed
FBgn0031489	CG17224	-0.2716	-0.42	0.0103031	-0.0856	-0.982	1.02e-06	Overrepressed
FBgn0031496	CG17258	0.6499	2.0642	0.00331816	0.4148	2.6881	9.24e-06	Overinduced
FBgn0031498	CG17260	0.5232	1.0605	0.000253449	0.6198	1.7239	1.96e-07	Overinduced
FBgn0046763	CG17278	1.073	2.3318	2.03e-05	1.2888	2.2178	0.000284082	Overinduced
FBgn0038850	CG17279	0.2487	-1.3333	0.00388307	-1.4659	-3.6595	0.010016	Overrepressed
FBgn0032029	CG17292	-0.0613	-0.687	0.005237	-0.0127	-0.9572	0.000186532	Overrepressed
FBgn0033777	CG17574	-0.1768	0.8795	0.000133275	0.1334	0.7783	0.0481971	Overinduced
FBgn0264494	CG17646	-0.143	-0.6812	5.26e-06	-0.7396	-0.6126	> 0.05	Overrepressed
FBgn0033439	CG1773	-0.0024	-1.3599	0.0271055	-0.4812	-2.2748	0.0118742	Overrepressed
FBgn0037890	CG17734	-0.3808	-0.4601	0.039109	-0.4262	-0.7052	0.000112539	Overrepressed
FBgn0039856	CG1774	-0.5959	-0.9077	0.000687504	-0.4635	-0.7375	0.000396606	Overrepressed
FBgn0035425	CG17746	-0.0234	0.0866	> 0.05	-0.0151	0.3326	0.0166987	Overinduced
FBgn0040900	CG17777	-1.5419	-1.9911	> 0.05	-1.5977	-1.5599	0.015782	Overrepressed
FBgn0028394	CG17834	0.0688	0.8249	2.2e-07	0.4669	1.1467	4.66e-08	Overinduced
FBgn0028480	CG17841	-0.151	-0.1818	0.0227544	0.1213	-0.3948	1.35e-06	Overrepressed
FBgn0023537	CG17896	-0.0579	-0.351	0.000216626	-0.2851	-0.7376	8.14e-06	Overrepressed
FBgn0032597	CG17904	0.5924	1.3969	2.81e-05	0.747	2.2643	3.69e-08	Overinduced
FBgn0030163	CG1791	0.2347	-0.8102	0.00288811	0.09	-1.0465	0.000970934	Overrepressed
FBgn0037431	CG17917	0.2059	0.7287	> 0.05	-0.026	0.8554	0.0340145	Overinduced
FBgn0034624	CG17974	-1.1467	-4.0336	0.00708107	-0.9733	-4.0415	0.00295632	Overrepressed
FBgn0030006	CG17982	0.0438	0.4586	0.00490683	0.1642	0.7289	0.000224247	Overinduced
FBgn0061356	CG18003	-0.1636	-1.1962	4.55e-06	-0.4178	-1.5732	3.74e-06	Overrepressed
FBgn0032791	CG18094	-0.1859	0.4382	0.00353214	0.2919	0.3846	> 0.05	Overinduced
FBgn0035262	CG18171	-0.1365	0.885	3.34e-05	0.1675	1.176	6.76e-06	Overinduced
FBgn0032266	CG18302	-0.0594	-2.3692	1.94e-08	-0.3332	-3.518	7.48e-09	Overrepressed
FBgn0033904	CG18327	-0.0846	0.3216	1.17e-05	0.1662	0.2658	0.000126155	Overinduced
FBgn0033458	CG18446	-0.8867	-2.2559	0.013165	-0.3724	-2.1314	0.000684109	Overrepressed
FBgn0028527	CG18507	0.1186	-0.3376	> 0.05	-0.0532	-0.3704	0.0379398	Overrepressed
FBgn0038953	CG18596	0.5076	1.548	9.31e-09	0.7194	2.0346	4.3e-10	Overinduced
FBgn0038460	CG18622	-0.008	0.0451	> 0.05	0.251	0.5743	0.00274144	Overinduced
FBgn0027561	CG18659	-0.063	0.6006	1.01e-06	-0.042	0.633	3.2e-07	Overinduced
FBgn0042127	CG18789	-0.0814	0.3094	> 0.05	0.2018	1.1265	0.00198834	Overinduced
FBgn0033226	CG1882	0.5451	1.7547	1.26e-07	0.9808	2.5643	4.43e-09	Overinduced
FBgn0042175	CG18858	-0.0571	0.4143	0.00560613	0.0296	0.8558	0.000118215	Overinduced
FBgn0042180	CG18870	0.1209	0.3466	> 0.05	0.2191	0.7482	0.000240846	Overinduced
FBgn0039869	CG1890	0.3941	0.7733	0.00369269	0.7332	1.0586	0.00248288	Overinduced
FBgn0039674	CG1907	-0.0454	-0.2388	0.00388464	-0.0411	-0.3643	0.000191752	Overrepressed
FBgn0033214	CG1941	1.4134	1.2421	0.000269343	1.5869	3.7153	3.93e-07	Overinduced
FBgn0033216	CG1946	0.6001	3.1608	0.0231301	0.4049	3.6439	0.000603645	Overinduced
FBgn0030060	CG2004	-0.0233	0.3255	3.08e-05	-0.1723	0.4942	6.67e-07	Overinduced
FBgn0037391	CG2017	0.3051	0.8432	0.000307533	0.3394	1.5005	7.78e-08	Overinduced
FBgn0037378	CG2046	1.1646	2.2438	2.21e-06	1.1116	2.1811	9.51e-07	Overinduced
FBgn0033205	CG2064	1.1929	2.9645	1.18e-07	1.7015	3.0386	2.39e-07	Overinduced
FBgn0033204	CG2065	0.8094	3.2784	3.71e-07	0.7948	2.6525	1.09e-06	Overinduced
FBgn0033203	CG2070	0.3441	1.7442	0.0464179	1.1019	1.1871	> 0.05	Overinduced
FBgn0030251	CG2145	0.0076	-0.3437	> 0.05	-0.0274	-0.864	0.000724924	Overrepressed
FBgn0017448	CG2187	1.0729	1.5271	> 0.05	0.9494	2.7147	0.0246144	Overinduced
FBgn0032955	CG2201	0.0421	-0.1706	> 0.05	0.0559	-0.3696	0.000106638	Overrepressed
FBgn0029990	CG2233	-0.3541	-0.0026	0.000591881	-0.2003	-1.0035	> 0.05	Overrepressed
FBgn0039665	CG2310	0.2493	0.7112	> 0.05	0.6743	1.2685	0.0115454	Overinduced
FBgn0000092	CG2650	0.008	1.1486	> 0.05	0.8353	2.3578	0.00160874	Overinduced
FBgn0014931	CG2678	0.4714	1.0387	> 0.05	0.7033	1.4252	0.027111	Overinduced
FBgn0024973	CG2701	-0.0784	0.0441	> 0.05	-0.15	0.2632	0.00337006	Overinduced
FBgn0035090	CG2736	-0.7409	-3.3006	1.26e-07	-1.1515	-4.2869	9.43e-08	Overrepressed
FBgn0031566	CG2818	0.0853	0.4761	0.00313518	0.1197	0.403	0.0139145	Overinduced
FBgn0003159	CG2841	-0.019	-0.3645	0.00343424	0.163	-0.277	0.000183301	Overrepressed
FBgn0034753	CG2852	0.0267	0.0174	> 0.05	-0.0408	-0.3282	0.000107647	Overrepressed
FBgn0031459	CG2862	0.1849	-0.0298	> 0.05	0.1307	-0.3516	0.00122879	Overrepressed
FBgn0030189	CG2909	0.6892	1.9062	3.38e-06	0.9308	2.7074	2.58e-08	Overinduced
FBgn0037350	CG2911	-0.0698	0.3572	0.0116684	0.0441	1.0013	1.89e-05	Overinduced
FBgn0031474	CG2991	0.0802	0.1815	> 0.05	0.1032	0.4949	8.9e-06	Overinduced
FBgn0050001	CG30001	-0.0966	0.9152	> 0.05	-0.0692	1.4872	0.0171055	Overinduced
FBgn0260474	CG30002	-0.1231	-0.2656	0.000781657	-0.0617	-0.498	5.78e-05	Overrepressed
FBgn0050015	CG30015	0.0843	0.2002	0.0131408	0.2527	0.7766	1.86e-06	Overinduced
FBgn0050022	CG30022	0.8068	1.7624	9.95e-06	1.4682	3.1182	8.85e-09	Overinduced
FBgn0050026	CG30026	0.2076	1.49	0.00654607	1.181	1.8061	> 0.05	Overinduced
FBgn0050033	CG30033	-0.9816	-0.2643	0.000982114	-0.241	-1.1235	6.7e-09	Overrepressed
FBgn0050046	CG30046	0.036	-0.5404	0.000963954	-0.1683	-1.1069	8.58e-05	Overrepressed
FBgn0050047	CG30047	0.397	1.3242	0.0389961	0.7623	0.9891	> 0.05	Overinduced
FBgn0031643	CG3008	0.7091	1.5747	7.58e-07	0.923	1.9832	3.47e-08	Overinduced
FBgn0050091	CG30091	0.301	3.4756	0.000129658	0.2958	4.3248	0.000159918	Overinduced
FBgn0050098	CG30098	1.4624	3.8668	0.00662656	2.1624	4.6027	0.000984979	Overinduced
FBgn0050108	CG30108	0.8012	0.9988	0.00100161	0.8918	1.4695	3.07e-05	Overinduced
FBgn0050109	CG30109	0.4572	0.5171	> 0.05	0.4872	1.0152	0.000257653	Overinduced
FBgn0050151	CG30151	0.7935	1.5536	0.00820497	1.179	2.0883	0.000551968	Overinduced
FBgn0050178	CG30178	-0.0392	-0.1041	> 0.05	-0.1625	0.6125	0.000907873	Overinduced
FBgn0050203	CG30203	0.7033	0.518	> 0.05	0.4344	0.7512	0.00166742	Overinduced
FBgn0050291	CG30291	-0.0114	-0.1924	0.0278252	-0.044	-0.3528	0.00151077	Overrepressed
FBgn0050334	CG30334	0.6519	0.5254	0.0313855	0.8455	2.9793	0.0305235	Overinduced
FBgn0050343	CG30343	0.0762	1.2546	0.0437764	-0.1528	0.5123	> 0.05	Overinduced
FBgn0050357	CG30357	-0.0157	0.1224	> 0.05	-0.0407	0.4492	0.00317664	Overinduced
FBgn0031645	CG3036	1.3073	1.0699	> 0.05	1.618	1.8838	1.74e-05	Overinduced
FBgn0050384	CG30384	-0.4261	-1.0001	0.0189583	-0.4032	-1.7893	0.000936206	Overrepressed
FBgn0050385	CG30385	-0.3738	-1.0585	> 0.05	-0.4749	-1.4416	0.0198508	Overrepressed
FBgn0029925	CG3040	0.059	0.004	> 0.05	0.123	0.8319	3.93e-07	Overinduced
FBgn0050411	CG30411	-1.3499	-1.9367	0.00125402	-1.695	-2.1322	0.00257463	Overrepressed
FBgn0050424	CG30424	-0.1444	0.3626	2.77e-05	-0.0301	0.2823	0.000171937	Overinduced
FBgn0050431	CG30431	-1.0554	-2.3067	0.000655765	-1.2266	-2.6966	0.000228722	Overrepressed
FBgn0034703	CG3045	-0.0408	0.1599	> 0.05	-0.057	0.3948	0.00648359	Overinduced
FBgn0050456	CG30456	0.1565	0.5184	0.0273384	0.4335	0.5638	> 0.05	Overinduced
FBgn0050496	CG30496	0.7103	0.6397	> 0.05	0.638	1.2187	0.000920719	Overinduced
FBgn0031457	CG3077	0.0259	0.387	0.00123704	0.1931	0.5338	0.000745704	Overinduced
FBgn0036015	CG3088	-0.6367	-1.1967	1.28e-06	-0.6636	-2.0711	5.27e-09	Overrepressed
FBgn0029804	CG3097	0.1026	-1.0173	0.000715623	0.2401	-0.9488	0.000192319	Overrepressed
FBgn0051036	CG31036	-0.1441	-0.6496	0.000545105	0.2021	-0.0306	2.18e-06	Overrepressed
FBgn0051089	CG31089	-0.4474	0.226	> 0.05	-0.4311	-0.9727	0.0128811	Overrepressed
FBgn0051097	CG31097	-0.3656	-0.6017	> 0.05	-0.5565	-1.2315	0.00793771	Overrepressed
FBgn0051104	CG31104	0.0367	0.7925	0.000760398	0.2723	0.7911	0.00267902	Overinduced
FBgn0051121	CG31121	0.1385	0.3776	7.78e-06	-0.0589	0.991	4.48e-09	Overinduced
FBgn0047114	CG31142	0.0816	0.7095	0.00118749	0.3505	0.8945	0.000845155	Overinduced
FBgn0051157	CG31157	0.1168	0.6824	6.75e-08	-0.0984	1.4772	1.55e-08	Overinduced
FBgn0051161	CG31161	0.2076	0.2294	0.0278839	-0.159	0.4103	> 0.05	Overinduced
FBgn0051176	CG31176	0.1929	0.7382	0.000118999	0.4223	1.1519	5e-06	Overinduced
FBgn0051183	CG31183	-0.3111	-0.8582	4.56e-05	-0.4316	-0.9239	4.52e-05	Overrepressed
FBgn0051189	CG31189	0.0897	-1.2326	0.00169601	-1.0378	-2.6302	0.00325872	Overrepressed
FBgn0051205	CG31205	0.1424	-1.4372	> 0.05	-0.8739	-3.457	0.00311512	Overrepressed
FBgn0051248	CG31248	0.0838	0.4711	9.83e-06	0.3555	1.0089	9.18e-08	Overinduced
FBgn0051288	CG31288	0.816	1.5905	> 0.05	1.0259	0.7095	0.00169336	Overinduced
FBgn0051321	CG31321	-0.1607	-1.9265	1.57e-06	-1.1107	-2.5291	6.07e-05	Overrepressed
FBgn0051365	CG31365	0.141	0.2126	> 0.05	-0.0202	0.4003	0.00039767	Overinduced
FBgn0051370	CG31370	0.4368	0.7781	> 0.05	0.6443	1.3197	0.00134801	Overinduced
FBgn0043799	CG31381	0.2673	0.098	> 0.05	0.5494	0.9167	0.0334069	Overinduced
FBgn0051431	CG31431	-0.0551	0.1966	> 0.05	0.0066	0.3307	0.0286507	Overinduced
FBgn0051454	CG31454	0.7028	0.9282	> 0.05	0.9464	2.5267	0.00432648	Overinduced
FBgn0051469	CG31469	0.36	0.3932	0.000651233	0.5455	0.8898	8.57e-06	Overinduced
FBgn0051510	CG31510	0.0485	0.25	> 0.05	-0.0053	0.2907	0.0487826	Overinduced
FBgn0051516	CG31516	-1.0831	-2.8957	0.0100476	-1.209	-1.8025	> 0.05	Overrepressed
FBgn0051522	CG31522	-0.0049	-0.5798	0.000476458	-0.049	-0.8865	1.58e-06	Overrepressed
FBgn0051523	CG31523	-0.1012	-0.579	> 0.05	-0.0123	-0.2476	0.0204395	Overrepressed
FBgn0051546	CG31546	1.3107	3.083	0.00974185	1.2936	2.4125	> 0.05	Overinduced
FBgn0051549	CG31549	0.5465	1.0239	0.000437253	0.6125	0.935	0.0048381	Overinduced
FBgn0051606	CG31606	1.9685	2.0405	1.44e-06	1.3522	2.463	1.13e-07	Overinduced
FBgn0051627	CG31627	0.0716	0.0697	> 0.05	-0.2251	-0.5831	0.02676	Overrepressed
FBgn0034961	CG3163	-0.0351	0.1596	> 0.05	0.0841	0.4509	0.0167889	Overinduced
FBgn0051633	CG31633	0.2019	0.5498	0.00256897	0.3381	0.4461	> 0.05	Overinduced
FBgn0051637	CG31637	-0.0977	-0.3606	0.0252951	-0.2512	-0.5454	0.00736088	Overrepressed
FBgn0031484	CG3165	0.3114	0.5485	> 0.05	0.2022	0.9087	0.000178441	Overinduced
FBgn0051673	CG31673	0.3103	0.611	> 0.05	0.5251	1.2456	0.000986349	Overinduced
FBgn0051676	CG31676	0.066	-0.6209	9.75e-07	0.123	-0.8248	8.53e-08	Overrepressed
FBgn0051678	CG31678	0.0643	0.1844	> 0.05	0.1341	0.913	4.13e-07	Overinduced
FBgn0029896	CG3168	-0.2078	0.2511	> 0.05	0.2448	1.1613	1.96e-05	Overinduced
FBgn0031449	CG31689	0.1052	-0.1297	1.22e-05	-0.0884	-0.4832	1.05e-06	Overrepressed
FBgn0051694	CG31694	0.1613	1.3826	8.05e-09	0.2285	1.3376	4.99e-09	Overinduced
FBgn0028490	CG31705	0.3871	0.7023	0.00011053	0.8206	0.8961	0.00424812	Overinduced
FBgn0051777	CG31777	-0.3172	0.1729	0.016497	-0.1467	-1.0114	3.21e-06	Overrepressed
FBgn0051793	CG31793	0.3794	1.4175	1.71e-07	0.714	1.7797	3.22e-08	Overinduced
FBgn0051809	CG31809	0.7611	1.6062	0.0261161	0.1931	1.3543	0.00429553	Overinduced
FBgn0028899	CG31817	-0.0515	0.548	3.93e-05	-0.1112	0.2503	3.36e-06	Overinduced
FBgn0051826	CG31826	-0.7107	-0.5924	0.0451411	-0.3214	-0.7603	0.00195976	Overrepressed
FBgn0051908	CG31908	0.3628	0.747	> 0.05	0.6641	1.6767	4.7e-06	Overinduced
FBgn0031360	CG31937	0.0466	0.5215	> 0.05	0.0612	-0.0049	0.000750725	Overinduced
FBgn0051954	CG31954	0.8158	1.3889	0.00284805	2.7298	2.7012	0.000597589	Overinduced
FBgn0051955	CG31955	0.8098	1.2718	0.00307675	1.1366	0.8792	> 0.05	Overinduced
FBgn0052040	CG32040	0.1149	-1.1371	0.00122985	-0.5756	-1.0581	> 0.05	Overrepressed
FBgn0052091	CG32091	0.3255	0.1755	> 0.05	0.8449	2.6219	2.76e-09	Overinduced
FBgn0052191	CG32191	-0.475	-1.2803	2.14e-05	-0.606	-1.6984	7.91e-06	Overrepressed
FBgn0052280	CG32280	0.4035	1.0154	0.000165493	0.5608	1.7366	1.65e-07	Overinduced
FBgn0052344	CG32344	-0.0571	0.0573	> 0.05	0.0358	0.3701	0.0289819	Overinduced
FBgn0052407	CG32407	-0.0948	-0.4757	> 0.05	-0.7426	-1.4846	0.0330032	Overrepressed
FBgn0052436	CG32436	0.5687	0.8115	> 0.05	0.3178	1.1332	0.0147086	Overinduced
FBgn0031538	CG3246	-0.0893	-0.0925	0.00875429	-0.0599	-1.3066	1.22e-05	Overrepressed
FBgn0052512	CG32512	-0.1875	0.4018	> 0.05	0.616	1.9363	1.7e-06	Overinduced
FBgn0052523	CG32523	-0.5646	-1.6039	3.26e-09	-0.6419	-2.6418	3.11e-10	Overrepressed
FBgn0052572	CG32572	0.2267	1.7735	0.0252782	0.42	1.9303	0.0156792	Overinduced
FBgn0052603	CG32603	-0.1968	-0.5282	0.00394156	-0.4821	-3.6337	3.22e-05	Overrepressed
FBgn0052687	CG32687	0.3481	1.003	0.000239908	0.9219	1.5216	0.000200285	Overinduced
FBgn0052694	CG32694	0.4629	0.8036	1.55e-05	0.6677	0.9835	8.11e-06	Overinduced
FBgn0033093	CG3270	-0.0621	-0.4579	0.0358794	0.0333	-0.8582	3.5e-05	Overrepressed
FBgn0052726	CG32726	-0.0492	-0.4503	2.05e-06	0.0005	-0.9776	2.79e-08	Overrepressed
FBgn0025642	CG32812	0.4181	1.1428	0.0271767	-0.061	0.7087	0.0292103	Overinduced
FBgn0031628	CG3294	0.3141	0.4054	> 0.05	0.0924	0.4027	0.0330283	Overinduced
FBgn0038878	CG3301	0.2267	-0.261	0.00032802	0.0509	-1.2271	5.01e-07	Overrepressed
FBgn0036016	CG3306	-0.2271	-0.5393	0.0161007	0.2106	-1.209	2.81e-05	Overrepressed
FBgn0053080	CG33080	-0.125	-0.8312	2.18e-05	-0.0752	-0.6824	4.36e-05	Overrepressed
FBgn0053099	CG33099	0.5154	-0.1329	> 0.05	0.4905	0.8718	0.00643617	Overinduced
FBgn0053110	CG33110	1.5276	1.7571	0.000323012	1.469	1.9411	> 0.05	Overinduced
FBgn0053129	CG33129	-0.1561	-0.382	0.0214111	-0.1383	-0.5966	6.7e-05	Overrepressed
FBgn0053158	CG33158	0.3368	0.2952	0.000339377	0.2782	0.5491	3.21e-06	Overinduced
FBgn0053229	CG33229	-0.018	0.2029	> 0.05	-0.0338	0.4416	0.000152029	Overinduced
FBgn0053267	CG33267	-0.0668	0.5176	> 0.05	-0.2441	1.1976	2.3e-05	Overinduced
FBgn0053296	CG33296	-0.6241	-1.2833	0.0369118	-0.1794	-1.3672	> 0.05	Overrepressed
FBgn0053301	CG33301	2.8937	5.9671	3.56e-05	3.1934	4.8284	0.0229356	Overinduced
FBgn0053303	CG33303	0.1674	-0.1367	0.0206832	0.1023	-0.4258	0.000161768	Overrepressed
FBgn0067629	CG33332	0.4169	0.4086	> 0.05	0.0127	0.5525	0.019055	Overinduced
FBgn0053460	CG33460	1.0975	0.8677	0.00561882	1.238	1.9515	1.89e-06	Overinduced
FBgn0053469	CG33469	1.5794	2.828	0.00396993	2.699	3.4055	0.0054847	Overinduced
FBgn0053474	CG33474	1.0358	1.8618	0.012989	1.3505	2.7544	2.83e-05	Overinduced
FBgn0053493	CG33493	-0.2775	-0.6363	0.00365027	-0.2652	-1.5747	1.64e-05	Overrepressed
FBgn0053494	CG33494	0.4227	2.1914	2.36e-05	1.5183	3.111	6.23e-06	Overinduced
FBgn0053523	CG33523	0.1219	-0.1885	0.0019946	-0.1876	-0.4161	0.0108755	Overrepressed
FBgn0034989	CG3356	0.3414	0.8755	3.93e-06	0.3459	0.7508	1.42e-05	Overinduced
FBgn0034997	CG3376	0.3748	0.7645	0.000182191	0.6598	1.017	0.000178349	Overinduced
FBgn0053926	CG33926	-0.5149	0.0206	0.00576709	-0.0218	-0.5095	> 0.05	Overrepressed
FBgn0053965	CG33965	-1	-2.9394	0.00192874	-0.4798	-3.0531	0.000154802	Overrepressed
FBgn0053969	CG33969	0.2794	0.6922	0.0403619	0.5125	2.1893	9.18e-08	Overinduced
FBgn0037975	CG3397	0.8576	1.8936	4.03e-07	0.9233	1.8927	1.22e-07	Overinduced
FBgn0083956	CG34120	-0.1111	-1.9908	9.31e-09	-0.1588	-3.0096	3.11e-10	Overrepressed
FBgn0083969	CG34133	0.0101	0.2026	> 0.05	0.1173	0.4541	0.0072194	Overinduced
FBgn0083970	CG34134	-1.9718	-2.8795	0.0426274	-2.8435	-3.0869	> 0.05	Overrepressed
FBgn0085209	CG34180	-0.8782	-2.4701	0.000366042	-1.6301	-3.6623	0.000450097	Overrepressed
FBgn0085222	CG34193	-0.6302	-3.1842	0.0404734	-1.4638	-2.8893	> 0.05	Overrepressed
FBgn0033100	CG3420	0.0249	-0.1154	> 0.05	-0.0031	-0.2683	0.00657525	Overrepressed
FBgn0085242	CG34213	0.4352	0.5788	> 0.05	0.6056	0.8756	0.0453381	Overinduced
FBgn0085249	CG34220	0.3769	1.3806	> 0.05	0.8921	2.8349	0.000597589	Overinduced
FBgn0085285	CG34256	0.0202	0.5064	0.00140122	0.1978	1.2119	0.0172262	Overinduced
FBgn0085294	CG34265	1.5416	2.4779	8.61e-06	2.4112	2.7491	0.000209516	Overinduced
FBgn0085334	CG34305	-0.9818	-1.3345	0.000249493	-0.6657	-1.774	9.67e-06	Overrepressed
FBgn0085360	CG34331	-0.2171	-0.6029	0.000541816	-0.1331	-0.9699	3.11e-05	Overrepressed
FBgn0085405	CG34376	-0.1566	-0.6039	7.51e-06	-0.0166	-0.2151	0.000225208	Overrepressed
FBgn0263117	CG34377	-0.5319	-0.1741	> 0.05	-0.0363	-0.3236	5.86e-05	Overrepressed
FBgn0085452	CG34423	0.6292	1.1367	0.000483711	0.5296	1.7659	5.02e-07	Overinduced
FBgn0085488	CG34459	-0.2048	-0.7301	> 0.05	-0.3478	-1.5291	0.0118434	Overrepressed
FBgn0035996	CG3448	1.0212	2.7178	4.78e-07	1.2097	2.7505	2.23e-07	Overinduced
FBgn0034849	CG3500	-0.0268	0.2969	> 0.05	0.1356	0.9573	5.61e-05	Overinduced
FBgn0046253	CG3502	0.1431	0.4198	> 0.05	1.2368	1.1243	0.0167168	Overinduced
FBgn0038250	CG3505	0.4474	1.5034	0.000243586	0.8081	1.7925	0.000156805	Overinduced
FBgn0031417	CG3597	0.0736	-0.0942	0.000634566	0.0339	-1.1297	2.31e-06	Overrepressed
FBgn0029648	CG3603	-0.0635	-1.0087	0.000175551	-0.11	-1.5733	3.15e-05	Overrepressed
FBgn0031562	CG3604	0.9255	1.3713	0.00403212	1.0352	2.4629	> 0.05	Overinduced
FBgn0037028	CG3618	0.0285	-0.2008	> 0.05	-0.0437	-0.3371	0.038905	Overrepressed
FBgn0031245	CG3625	0.0072	-0.0946	0.0119233	0.0517	-0.2715	> 0.05	Overrepressed
FBgn0023540	CG3630	-0.4577	-1.0469	7.51e-06	-0.732	-1.4952	1.78e-06	Overrepressed
FBgn0261444	CG3638	-0.2372	-0.4266	0.000386137	-0.1027	-0.5217	1.92e-06	Overrepressed
FBgn0040397	CG3655	0.1399	-0.3022	0.0051483	0.0386	-0.5789	5.73e-05	Overrepressed
FBgn0035044	CG3663	0.2571	-0.103	> 0.05	0.19	-0.7651	0.00904384	Overrepressed
FBgn0040349	CG3699	0.1723	-1.0375	1.04e-05	-0.112	-1.7906	5.28e-06	Overrepressed
FBgn0024986	CG3719	-0.082	0.1441	> 0.05	-0.0869	0.3652	0.000337576	Overinduced
FBgn0023530	CG3740	0.4966	1.1571	0.000133275	0.9588	1.884	8.66e-07	Overinduced
FBgn0024989	CG3777	-0.2422	-1.2143	0.00342311	-1.4591	-2.1884	0.0484861	Overrepressed
FBgn0029853	CG3781	0.3642	0.0904	> 0.05	-0.0239	0.2828	0.0273277	Overinduced
FBgn0034938	CG3803	0.0709	0.3884	> 0.05	0.1321	0.7981	0.000344579	Overinduced
FBgn0036838	CG3808	0.2134	0.0136	> 0.05	-0.0432	0.2863	0.00423983	Overinduced
FBgn0029863	CG3823	-0.0969	-0.8661	0.0347787	-0.6034	-2.1611	> 0.05	Overrepressed
FBgn0036824	CG3902	-0.5183	-1.3851	1.54e-05	-0.9595	-2.0772	1.4e-06	Overrepressed
FBgn0037801	CG3999	0.2519	-0.9684	0.000253925	-0.1722	-0.6126	0.004992	Overrepressed
FBgn0038820	CG4000	0.2364	-0.7939	5.62e-07	-0.1311	-1.4226	5.18e-08	Overrepressed
FBgn0030418	CG4004	-0.3608	-0.4923	> 0.05	-0.1777	-0.5923	0.000462063	Overrepressed
FBgn0058198	CG40198	-0.043	-1.2605	0.0243056	0.2293	-3.3104	0.00011963	Overrepressed
FBgn0058298	CG40298	-0.0109	-0.2598	> 0.05	-0.3414	-0.953	0.0109453	Overrepressed
FBgn0032149	CG4036	0.1718	0.4225	0.0211166	0.0919	0.4025	0.00667925	Overinduced
FBgn0085736	CG40472	-0.0615	-0.4137	0.0132488	-0.0377	-0.7522	> 0.05	Overrepressed
FBgn0025627	CG4194	0.3184	0.8602	0.000732064	0.5047	0.3873	0.0310947	Overinduced
FBgn0025628	CG4199	0.1987	0.8392	4.21e-06	0.4302	1.3435	1.65e-07	Overinduced
FBgn0250757	CG42235	-0.3282	-0.6673	0.000154485	-0.9538	-1.3567	6.47e-05	Overrepressed
FBgn0250869	CG42240	0.0463	0.3713	> 0.05	0.0358	0.5585	0.00833078	Overinduced
FBgn0266569	CG42259	0.0132	-0.6282	0.000922579	-0.2993	-0.7325	0.0102562	Overrepressed
FBgn0259164	CG42269	-0.735	-1.8226	0.00868922	-1.1543	-1.5339	> 0.05	Overrepressed
FBgn0259224	CG42324	0.1077	0.4014	0.0277648	0.2604	0.4442	> 0.05	Overinduced
FBgn0259229	CG42329	-0.4691	-1.5982	2.78e-05	-1.4264	-2.4356	0.000182186	Overrepressed
FBgn0259707	CG42361	0.0663	-0.1515	> 0.05	-0.1269	-0.5007	0.00060241	Overrepressed
FBgn0259711	CG42365	0.9816	3.037	1.7e-07	1.229	3.1727	4.46e-08	Overinduced
FBgn0259715	CG42369	-0.024	0.1141	0.00616264	0.2012	-1.4699	1.16e-07	Overrepressed
FBgn0259722	CG42376	0.0059	-0.1368	> 0.05	0.051	-0.294	0.00815676	Overrepressed
FBgn0034761	CG4250	-0.1895	-0.4308	5.24e-07	-0.1048	-0.4578	1.04e-07	Overrepressed
FBgn0260429	CG42524	0.005	0.5561	> 0.05	0.6791	0.634	0.00122518	Overinduced
FBgn0260431	CG42526	0.038	0.4387	0.00749344	0.3135	0.5667	0.0164368	Overinduced
FBgn0260755	CG42553	0.6751	2.007	4.86e-06	1.2214	2.9266	4.01e-08	Overinduced
FBgn0260756	CG42554	0.2903	0.3744	0.034289	0.1786	0.6695	3.31e-05	Overinduced
FBgn0260965	CG42588	0.4093	1.3463	3.81e-07	0.8916	2.2188	5.84e-09	Overinduced
FBgn0261545	CG42663	0.0156	-0.1244	0.00102191	-0.1949	-0.4952	4.05e-05	Overrepressed
FBgn0264979	CG4267	1.7809	1.833	9.95e-06	1.9376	2.3637	4.4e-07	Overinduced
FBgn0261554	CG42672	-0.1702	-0.3394	> 0.05	-0.108	-0.4686	0.000162719	Overrepressed
FBgn0261555	CG42673	-0.1102	0.1873	> 0.05	-0.1187	0.4792	0.000133614	Overinduced
FBgn0034741	CG4269	3.2961	4.3535	2.2e-07	4.419	5.448	3.89e-09	Overinduced
FBgn0261674	CG42709	0.2306	0.5851	0.00157124	0.251	0.601	0.000995483	Overinduced
FBgn0261805	CG42751	0.5733	2.2581	2.09e-05	1.5988	2.5175	0.00472309	Overinduced
FBgn0261975	CG42806	0.219	0.3148	0.00308844	0.2363	0.7017	> 0.05	Overinduced
FBgn0262003	CG42821	-0.7969	-0.7681	0.00488882	-0.5835	-2.5553	2.99e-05	Overrepressed
FBgn0038388	CG4287	0.152	0.4138	0.00260497	0.2069	0.647	2.55e-05	Overinduced
FBgn0030747	CG4301	-0.4471	-0.8506	0.0451791	-0.0913	-0.931	0.000264899	Overrepressed
FBgn0262353	CG43051	-0.3386	-1.0837	0.000216619	-0.6292	-1.113	0.000850147	Overrepressed
FBgn0262359	CG43057	-1.5663	-1.1996	> 0.05	-0.744	-1.7294	0.00922638	Overrepressed
FBgn0036787	CG4306	-0.0026	0.1111	> 0.05	0.2343	-0.6709	0.00063472	Overrepressed
FBgn0262364	CG43062	0.5744	2.0542	0.010468	1.4016	2.7982	0.0021932	Overinduced
FBgn0262531	CG43085	0.3317	1.2334	> 0.05	-0.0564	1.8171	2.96e-05	Overinduced
FBgn0262563	CG43103	-0.4685	-0.4634	> 0.05	-0.3491	-0.8071	0.00270889	Overrepressed
FBgn0262574	CG43114	-0.359	-1.5973	0.000194906	-0.9006	-3.018	7.09e-05	Overrepressed
FBgn0262719	CG43163	-0.0372	-0.2977	0.0119293	-0.1038	-0.4528	0.0487172	Overrepressed
FBgn0262820	CG43191	0.2561	0.341	> 0.05	-0.0101	0.412	0.0113135	Overinduced
FBgn0263005	CG43313	0.1424	-0.8958	0.0117504	-0.0137	-1.1906	0.00541388	Overrepressed
FBgn0030456	CG4332	0.2057	0.0165	> 0.05	0.2344	-0.3261	0.0142332	Overrepressed
FBgn0263077	CG43340	-0.114	-0.2437	4.47e-05	-0.0075	-0.3758	0.0443972	Overrepressed
FBgn0038795	CG4335	0.0033	1.1387	0.00280447	1.0082	2.2118	0.000102897	Overinduced
FBgn0263083	CG43351	-0.1979	-0.6651	0.0412636	-0.06	-1.3198	0.00339456	Overrepressed
FBgn0263321	CG43402	3.4405	4.4172	9.28e-07	4.3177	5.2622	9.4e-08	Overinduced
FBgn0264563	CG43935	0.1837	1.1206	0.0226199	0.547	1.6744	0.00463536	Overinduced
FBgn0264711	CG43980	-0.4759	-1.2831	> 0.05	-0.6288	-2.6731	0.0172633	Overrepressed
FBgn0264746	CG44004	0.7296	1.2587	> 0.05	1.2681	2.1832	0.00103455	Overinduced
FBgn0264748	CG44006	1.2085	2.0851	0.000116821	1.8342	2.9797	9.25e-07	Overinduced
FBgn0264776	CG44014	0.5641	1.1598	> 0.05	1.0228	0.6341	0.00132826	Overinduced
FBgn0039073	CG4408	-0.8447	-2.3875	0.000425825	-0.8035	-2.9764	0.000156269	Overrepressed
FBgn0264894	CG44085	-0.0039	0.3378	0.0428653	-0.0301	0.3731	> 0.05	Overinduced
FBgn0034128	CG4409	0.0576	-0.0297	1.03e-05	0.0784	-0.6078	> 0.05	Overrepressed
FBgn0265184	CG44249	0.4839	0.596	> 0.05	0.1738	0.8455	0.00447482	Overinduced
FBgn0265313	CG44286	-0.0645	-1.31	0.00974185	-0.385	-1.5758	0.0144465	Overrepressed
FBgn0265413	CG44325	0.5663	1.0789	9.3e-06	0.6283	1.8194	2.02e-08	Overinduced
FBgn0038752	CG4462	-0.17	-1.1892	1.55e-05	-0.3704	-1.4095	1.06e-05	Overrepressed
FBgn0266000	CG44774	0.131	0.2141	> 0.05	0.038	0.3384	0.00199702	Overinduced
FBgn0266410	CG45050	-0.1585	0.236	0.00517033	0.1553	0.7049	0.000328368	Overinduced
FBgn0266437	CG45067	-0.1392	0.5949	> 0.05	-0.0618	1.6239	0.00775609	Overinduced
FBgn0037843	CG4511	0.3193	0.6783	8.47e-05	0.3831	0.6879	0.00010686	Overinduced
FBgn0038366	CG4576	-0.0618	-0.9005	0.00647257	0.2284	-1.6932	1.49e-05	Overrepressed
FBgn0035591	CG4611	0.1494	0.6765	0.00440789	0.267	1.4158	2.93e-07	Overinduced
FBgn0033809	CG4630	0.248	-0.0463	> 0.05	0.5034	0.8973	0.000102329	Overinduced
FBgn0285963	CG46339	-0.0627	-0.3715	1.56e-05	0.0287	-0.298	9.48e-06	Overrepressed
FBgn0038744	CG4733	0.1414	0.4058	> 0.05	0.2499	0.9614	1.32e-05	Overinduced
FBgn0034733	CG4752	0.1698	-0.3581	0.000692312	0.1573	-0.876	2.2e-05	Overrepressed
FBgn0027584	CG4757	0.1102	-1.0285	0.00131278	0.0523	-2.3078	3.1e-05	Overrepressed
FBgn0038751	CG4770	-0.0211	-0.4429	> 0.05	-0.9456	-1.0917	0.043846	Overrepressed
FBgn0034909	CG4797	-0.1828	0.0601	0.0235083	0.2869	0.6823	0.000879082	Overinduced
FBgn0031220	CG4822	-0.2187	-0.8191	6.17e-05	0.01	-1.1682	3.53e-07	Overrepressed
FBgn0036620	CG4842	-0.4903	-0.6994	> 0.05	-0.2305	-0.9913	0.000288625	Overrepressed
FBgn0034229	CG4847	0.1893	-1.1965	> 0.05	-0.4458	-2.6326	7.09e-05	Overrepressed
FBgn0037011	CG4858	0.2733	0.5758	0.00162708	0.3978	1.0503	2.28e-06	Overinduced
FBgn0037999	CG4860	0.3974	0.9472	> 0.05	0.5346	1.7168	0.0189941	Overinduced
FBgn0036436	CG4914	-0.1653	-0.661	0.000513144	-1.429	-1.6145	0.0265619	Overrepressed
FBgn0027556	CG4928	0.0577	-0.8314	0.0185802	-0.1698	-1.4034	4.51e-05	Overrepressed
FBgn0036597	CG4962	0.6431	1.4991	2.02e-05	1.2364	1.2501	3.67e-07	Overinduced
FBgn0030817	CG4991	-0.1995	-0.2875	> 0.05	0.1648	-0.4458	1.37e-05	Overrepressed
FBgn0260748	CG5004	-0.0545	0.0852	0.00241168	0.0399	0.3086	3.81e-05	Overinduced
FBgn0027572	CG5009	0.2946	0.3475	> 0.05	0.5082	1.2457	2.81e-07	Overinduced
FBgn0036579	CG5027	0.0556	-0.326	> 0.05	0.0333	-0.5926	0.00165642	Overrepressed
FBgn0037007	CG5059	0.1093	0.6911	9.77e-06	0.7429	1.248	1.11e-05	Overinduced
FBgn0031313	CG5080	0.5449	0.2331	> 0.05	0.8552	1.2078	5.11e-06	Overinduced
FBgn0032235	CG5096	0.196	3.6402	4.47e-05	-0.2139	1.8908	3.86e-05	Overinduced
FBgn0039339	CG5116	-0.1177	0.5493	> 0.05	-0.1375	0.8236	0.0299166	Overinduced
FBgn0031906	CG5160	0.0499	0.5502	> 0.05	-0.0896	0.9958	1.94e-05	Overinduced
FBgn0030828	CG5162	-0.3994	-0.8432	> 0.05	-0.0859	-1.1894	3.74e-05	Overrepressed
FBgn0031907	CG5171	-0.1083	-0.2222	> 0.05	0.5177	0.9652	0.0095743	Overinduced
FBgn0038039	CG5196	-0.0347	0.1821	0.0427271	-0.0842	0.4443	1.25e-05	Overinduced
FBgn0038047	CG5245	0.4104	0.0371	0.0333011	0.1352	0.5072	0.000373768	Overinduced
FBgn0040383	CG5254	0.1976	-0.1033	> 0.05	0.1827	-0.5014	0.00454254	Overrepressed
FBgn0040382	CG5273	-0.1415	-0.298	0.000304133	-0.0279	-0.3335	0.0136002	Overrepressed
FBgn0036772	CG5290	0.144	0.4306	> 0.05	0.2823	0.7474	0.0429221	Overinduced
FBgn0034362	CG5323	0.2511	0.17	0.000990381	0.4277	0.9887	2.93e-07	Overinduced
FBgn0038981	CG5346	0.2571	0.3453	0.00499501	0.3857	1.1727	3.78e-07	Overinduced
FBgn0038977	CG5376	-0.1074	-0.4897	0.0213911	-0.3912	-0.5103	> 0.05	Overrepressed
FBgn0038951	CG5380	0.132	0.2128	> 0.05	0.0627	0.3882	0.0124163	Overinduced
FBgn0038353	CG5399	1.4901	1.8855	> 0.05	1.7361	2.3007	0.0305235	Overinduced
FBgn0038354	CG5404	-0.3859	-1.0185	> 0.05	-0.3654	-2.2102	1.3e-05	Overrepressed
FBgn0027565	CG5498	0.386	0.403	> 0.05	0.3843	0.7196	0.000729309	Overinduced
FBgn0034902	CG5532	-0.0665	-0.3155	> 0.05	-0.0214	-0.4022	0.0475405	Overrepressed
FBgn0030603	CG5541	-0.1233	-0.507	0.00117389	-0.0891	-0.5698	0.000131091	Overrepressed
FBgn0034908	CG5543	0.3492	0.4125	0.0127273	0.1769	0.5069	0.000100249	Overinduced
FBgn0034160	CG5550	-1.0928	-1.3641	> 0.05	-0.7253	-1.9479	0.0202734	Overrepressed
FBgn0036759	CG5577	0.0171	-0.1574	0.00726718	0.0361	-0.6598	3.13e-05	Overrepressed
FBgn0030612	CG5599	-0.0505	-0.5373	0.00119495	-0.573	-0.7929	0.0274001	Overrepressed
FBgn0039529	CG5612	0.0755	0.3958	> 0.05	0.1624	0.3918	0.0258385	Overinduced
FBgn0039525	CG5646	0.0216	0.7281	> 0.05	0.2872	1.8553	3.78e-06	Overinduced
FBgn0037082	CG5664	0.2927	0.9424	2.5e-06	0.291	1.2099	6.1e-08	Overinduced
FBgn0035293	CG5687	0.2605	-0.4469	9.21e-06	-0.0388	-1.0337	2.28e-07	Overrepressed
FBgn0038846	CG5697	2.1667	4.7457	0.000131658	2.7735	6.5155	1.5e-07	Overinduced
FBgn0026570	CG5704	0.5492	0.6565	> 0.05	0.6265	1.19	6.11e-05	Overinduced
FBgn0026593	CG5707	-0.3522	-1.084	0.0172785	-0.5407	-0.1929	0.0451347	Overrepressed
FBgn0034290	CG5773	0.2417	0.5388	6.49e-05	0.6261	0.331	0.00870648	Overinduced
FBgn0038930	CG5778	0.3982	1.0697	0.000784868	0.3822	0.8204	0.00470384	Overinduced
FBgn0039207	CG5789	0.1931	0.105	> 0.05	0.207	0.8244	4.9e-07	Overinduced
FBgn0040582	CG5791	0.657	2.0516	> 0.05	0.2676	1.9558	0.00216506	Overinduced
FBgn0038858	CG5793	0.1311	-0.5071	2.48e-06	-0.5574	-1.0007	1.59e-05	Overrepressed
FBgn0030855	CG5800	0.1165	0.5005	0.01102	0.2059	0.5724	0.00792593	Overinduced
FBgn0039223	CG5805	-0.0548	0.0747	> 0.05	-0.0396	0.3284	0.0448357	Overinduced
FBgn0027617	CG5808	0.2634	0.3903	0.00384445	0.0877	0.5466	0.000150073	Overinduced
FBgn0034717	CG5819	-0.0654	0.2628	> 0.05	0.4595	0.1375	0.000326228	Overinduced
FBgn0036556	CG5830	-0.0491	-0.1525	> 0.05	0.003	-0.2693	0.00267024	Overrepressed
FBgn0038682	CG5835	0.0243	0.4919	0.00104033	0.3555	0.5521	0.0412885	Overinduced
FBgn0038897	CG5849	-0.6926	-2.3773	0.00466894	-0.4968	-0.942	> 0.05	Overrepressed
FBgn0032167	CG5853	-0.1994	0.6112	0.0161761	1.1085	3.0453	2.31e-07	Overinduced
FBgn0030625	CG5877	0.0642	0.1146	> 0.05	0.0204	0.3089	0.0316745	Overinduced
FBgn0036225	CG5883	0.073	-0.0624	0.0100808	-0.1978	-0.6058	> 0.05	Overrepressed
FBgn0025700	CG5885	0.0192	-0.3743	0.0226508	-0.0672	-0.4338	0.0285508	Overrepressed
FBgn0036211	CG5946	0.0203	-0.2049	> 0.05	0.0194	-0.3906	0.000293648	Overrepressed
FBgn0039386	CG5948	0.1213	-0.9248	0.00901379	-0.2079	-2.2316	0.0002245	Overrepressed
FBgn0032587	CG5953	0.7801	2.243	3.59e-08	1.4056	2.902	4.99e-09	Overinduced
FBgn0036997	CG5955	-0.002	0.0933	0.000690297	0.2251	1.3285	0.0154646	Overinduced
FBgn0031913	CG5958	0.0185	0.7708	0.00183449	0.8302	3.4461	3.9e-08	Overinduced
FBgn0029831	CG5966	2.474	2.7152	> 0.05	2.9362	4.7199	1.38e-06	Overinduced
FBgn0039492	CG6051	-0.1525	-0.0247	> 0.05	0.0138	0.512	0.000149222	Overinduced
FBgn0039488	CG6066	0.5082	0.9266	0.0051472	0.4633	1.0105	0.000464241	Overinduced
FBgn0029828	CG6067	-0.8922	-2.6259	5.13e-06	-1.1385	-3.0078	3.25e-06	Overrepressed
FBgn0036186	CG6071	0.5637	1.1023	0.0294024	0.5831	2.3569	1.95e-06	Overinduced
FBgn0040985	CG6115	0.2964	0.6146	> 0.05	0.4011	0.8123	0.0074417	Overinduced
FBgn0038337	CG6125	0.0585	-1.2476	1.26e-05	0.0346	-2.2199	7.89e-08	Overrepressed
FBgn0038407	CG6126	-0.6485	-1.2684	3.04e-05	-1.2256	-2.5848	3.59e-07	Overrepressed
FBgn0032445	CG6153	0.5102	0.6886	0.0432651	0.477	0.7408	0.00942073	Overinduced
FBgn0026737	CG6171	0.1176	0.5579	0.00218013	0.0749	0.8272	6.83e-06	Overinduced
FBgn0036152	CG6175	-0.0325	0.1387	> 0.05	0.3921	0.7839	0.00497898	Overinduced
FBgn0039156	CG6178	0.1601	-0.2868	> 0.05	0.1676	-0.3058	0.0236112	Overrepressed
FBgn0032453	CG6180	0.1224	-0.2063	0.00477756	0.0155	-0.6074	7.55e-06	Overrepressed
FBgn0032343	CG6201	-0.1165	0.3094	0.0144294	0.0414	0.4436	0.0115104	Overinduced
FBgn0030921	CG6290	-0.6875	-1.0834	0.000115044	-0.5372	-1.5247	1.86e-06	Overrepressed
FBgn0037807	CG6293	-0.0062	-1.6378	0.0133794	-0.007	-1.7929	0.00342296	Overrepressed
FBgn0037814	CG6325	-0.0679	0.3404	0.00256897	-0.0795	0.3107	0.00223515	Overinduced
FBgn0038921	CG6332	0.6777	0.4756	> 0.05	-0.1094	1.3071	0.000370922	Overinduced
FBgn0039178	CG6356	0.0307	-0.8536	4.76e-05	-0.3887	-1.8904	1.25e-07	Overrepressed
FBgn0030870	CG6398	0.3014	0.429	6.24e-05	0.5478	0.9247	3.68e-07	Overinduced
FBgn0032287	CG6415	-0.2307	-0.8564	0.000709749	0.1879	-1.5748	1.89e-06	Overrepressed
FBgn0034162	CG6426	0.4423	1.1546	0.00263383	0.5488	0.9693	> 0.05	Overinduced
FBgn0029689	CG6428	0.3503	1.5338	3.24e-06	0.6362	2.3879	1.81e-08	Overinduced
FBgn0031920	CG6441	-0.0331	0.3997	0.00121654	0.4754	0.757	0.000464241	Overinduced
FBgn0037818	CG6465	-0.5458	-0.4143	0.00256573	-0.2134	-0.7565	> 0.05	Overrepressed
FBgn0034166	CG6472	0.215	-0.1611	> 0.05	-0.4474	-1.3798	0.0340836	Overrepressed
FBgn0027550	CG6495	-0.0694	-0.3679	0.0114513	-0.1369	-0.4953	0.00211916	Overrepressed
FBgn0040606	CG6503	-0.385	-0.7245	0.000253992	-0.4443	-2.1055	1.18e-07	Overrepressed
FBgn0036702	CG6512	0.3821	0.9951	2.14e-05	0.5773	1.7066	3.07e-08	Overinduced
FBgn0035669	CG6592	-0.6189	-0.4085	> 0.05	-0.3651	-0.9966	0.0453723	Overrepressed
FBgn0035911	CG6638	0.3107	0.594	> 0.05	0.1898	-0.0078	0.0330872	Overinduced
FBgn0030946	CG6659	0.0364	0.0916	> 0.05	0.0806	0.3445	0.000869948	Overinduced
FBgn0032388	CG6686	0.1337	0.4647	2.11e-05	0.1068	0.759	6.7e-08	Overinduced
FBgn0033889	CG6701	0.069	0.362	0.000154877	0.3247	0.0838	> 0.05	Overinduced
FBgn0037895	CG6723	-0.2338	-0.2167	> 0.05	-0.2672	-0.9695	0.00949801	Overrepressed
FBgn0036040	CG6749	0.1874	0.3681	> 0.05	0.1884	1.1227	0.00107914	Overinduced
FBgn0030876	CG6762	0.0893	0.3858	0.0209172	0.2341	0.6656	0.00157921	Overinduced
FBgn0030878	CG6769	0.2275	0.4079	> 0.05	0.2816	0.787	0.000454791	Overinduced
FBgn0034179	CG6805	-0.204	-0.5326	0.00029772	-0.027	-0.2408	1.08e-05	Overrepressed
FBgn0037921	CG6808	0.4043	0.2708	> 0.05	0.5492	1.0036	0.000904197	Overinduced
FBgn0037923	CG6813	0.0927	0.4462	> 0.05	-0.1015	0.7085	0.00729252	Overinduced
FBgn0037934	CG6830	1.2924	1.7933	0.00215824	1.5058	1.7366	> 0.05	Overinduced
FBgn0037935	CG6834	0.1164	-0.0365	> 0.05	-0.3566	-0.9882	0.000148245	Overrepressed
FBgn0036834	CG6836	0.0756	-0.4839	0.0021319	-0.6448	-1.0135	0.0371474	Overrepressed
FBgn0036827	CG6843	0.0155	0.3664	> 0.05	0.3228	0.8747	0.00157921	Overinduced
FBgn0030884	CG6847	-0.6228	-0.5183	0.00451922	-0.2873	-0.6228	> 0.05	Overrepressed
FBgn0036262	CG6910	-0.7748	-2.3055	2.4e-07	-1.1837	-3.3869	3.5e-08	Overrepressed
FBgn0036240	CG6928	0.6694	1.3815	0.000646277	0.5949	1.4866	5.48e-05	Overinduced
FBgn0038989	CG6937	0.1422	-0.0069	> 0.05	0.0856	0.3789	0.000906173	Overinduced
FBgn0037956	CG6959	-0.0911	-0.2847	> 0.05	-0.0224	-0.4516	0.000449397	Overrepressed
FBgn0039008	CG6972	0.0613	0.4877	> 0.05	-0.0457	0.7018	0.00174403	Overinduced
FBgn0035896	CG6983	-0.3618	-0.5796	0.0321046	-0.4625	-0.8728	> 0.05	Overrepressed
FBgn0039017	CG6985	0.0286	0.5081	> 0.05	0.4241	0.6283	0.0166987	Overinduced
FBgn0038854	CG7044	0.6025	1.6787	8.71e-07	1.1363	2.483	1.81e-08	Overinduced
FBgn0038957	CG7059	0.0955	1.0286	9.58e-07	0.1212	1.9756	2.39e-09	Overinduced
FBgn0038952	CG7069	0.4647	-0.0192	> 0.05	0.0214	0.9686	3.83e-05	Overinduced
FBgn0038849	CG7079	0.0777	-1.7387	2.35e-05	-0.6371	-2.2106	0.000231651	Overrepressed
FBgn0037151	CG7130	1.9444	3.5302	4.44e-06	3.0547	5.1008	1.3e-08	Overinduced
FBgn0038598	CG7131	0.6394	0.3874	> 0.05	0.4474	0.7346	0.0273759	Overinduced
FBgn0035868	CG7194	0.2969	1.5495	0.0202843	0.8564	2.3611	0.00089862	Overinduced
FBgn0038569	CG7218	0.1734	0.6146	3.63e-05	0.2882	0.4694	0.00155857	Overinduced
FBgn0033544	CG7220	-0.4808	-0.6861	0.0288367	-0.4236	-0.7042	0.00163043	Overrepressed
FBgn0031970	CG7227	0.8537	0.1239	> 0.05	0.4288	1.1462	0.00987116	Overinduced
FBgn0030968	CG7322	0.1798	-0.545	6.86e-06	-0.2907	-1.5274	1.21e-06	Overrepressed
FBgn0031976	CG7367	-0.1042	-0.9424	> 0.05	-0.1414	-1.9941	0.00481079	Overrepressed
FBgn0035689	CG7376	0.054	0.5683	0.0136789	0.14	0.9329	8.3e-05	Overinduced
FBgn0036173	CG7394	-0.1131	0.1492	> 0.05	-0.0824	0.6671	5.94e-05	Overinduced
FBgn0037135	CG7414	0.0142	-0.0566	0.000853132	-0.0453	-0.3899	3.63e-06	Overrepressed
FBgn0036762	CG7430	0.052	-0.2796	0.000159394	-0.1199	-0.5166	2.62e-05	Overrepressed
FBgn0035812	CG7457	0.2461	1.2672	6.06e-06	0.4457	1.6626	2.88e-07	Overinduced
FBgn0037144	CG7458	-0.8642	-1.8576	0.0277987	-0.92	-1.2955	> 0.05	Overrepressed
FBgn0037146	CG7470	-0.465	-0.3313	0.00474418	-0.1255	-0.825	7.54e-07	Overrepressed
FBgn0036745	CG7484	-0.0152	-0.1675	> 0.05	-0.0829	-0.4149	0.00426962	Overrepressed
FBgn0035807	CG7492	0.0085	0.1035	> 0.05	0.0205	0.309	0.00123476	Overinduced
FBgn0036742	CG7497	0.2259	-0.0753	0.0414888	-0.0139	-0.9217	0.000114581	Overrepressed
FBgn0035842	CG7504	-0.1059	0.1663	0.01577	0.0009	0.3337	0.00282469	Overinduced
FBgn0035805	CG7506	0.1592	0.4625	> 0.05	0.3117	0.9818	0.00230756	Overinduced
FBgn0038256	CG7530	0.0503	0.4952	0.0016941	0.3747	1.2447	6.06e-07	Overinduced
FBgn0036153	CG7573	-0.0062	1.5063	> 0.05	0.0698	0.7441	0.00457815	Overinduced
FBgn0036727	CG7589	-0.0739	-0.7642	0.00113201	-0.4791	-1.3772	0.000357486	Overrepressed
FBgn0027583	CG7601	0.038	-0.2769	0.000933563	0.0742	-0.5849	7.9e-06	Overrepressed
FBgn0036145	CG7607	-0.1488	-0.0557	> 0.05	0.1232	-0.5091	6.49e-07	Overrepressed
FBgn0040793	CG7630	0.132	-0.1077	4.44e-05	-0.0759	-0.4	4.92e-06	Overrepressed
FBgn0037071	CG7632	0.6717	1.6509	3.05e-06	1.0439	2.5799	1.05e-08	Overinduced
FBgn0038627	CG7694	0.0001	0.1384	0.00108672	-0.1831	0.3195	7.61e-06	Overinduced
FBgn0038638	CG7702	-0.1217	0.1852	0.0070598	-0.1353	1.2938	1.06e-08	Overinduced
FBgn0032025	CG7778	0.1468	-1.1938	3.62e-06	-0.028	-1.7865	1.98e-07	Overrepressed
FBgn0033038	CG7791	0.195	0.4664	> 0.05	0.2638	1.0532	7.48e-06	Overinduced
FBgn0039703	CG7829	-0.2742	-0.3875	1.44e-06	-0.2686	-0.9046	1.61e-08	Overrepressed
FBgn0039697	CG7834	-0.2077	-0.2757	0.00837978	-0.1906	-0.5522	6.11e-05	Overrepressed
FBgn0036116	CG7888	0.0547	0.6028	3.67e-06	0.6624	1.0964	4.64e-06	Overinduced
FBgn0031003	CG7889	0.5469	0.9865	> 0.05	0.3452	1.2872	0.000967565	Overinduced
FBgn0039737	CG7920	-0.2153	-0.4486	1.29e-05	-0.5185	-0.8498	1.25e-06	Overrepressed
FBgn0038582	CG7988	0.1894	1.0115	> 0.05	0.1872	1.076	0.0190529	Overinduced
FBgn0034117	CG7997	0.4811	1.0118	> 0.05	0.7457	0.6348	0.000961063	Overinduced
FBgn0036096	CG8003	0.0743	0.2104	> 0.05	0.2071	0.665	0.0131474	Overinduced
FBgn0036920	CG8004	-0.1226	-0.2613	> 0.05	-0.1474	-0.5141	0.00881317	Overrepressed
FBgn0031008	CG8010	0.0018	-0.0163	> 0.05	-0.0063	0.3618	0.00525474	Overinduced
FBgn0040832	CG8012	-0.2543	-0.3536	2.19e-06	0.1397	-0.6256	4.39e-08	Overrepressed
FBgn0038110	CG8031	-0.2109	-0.3805	0.00115257	-0.1665	-0.4487	0.00015397	Overrepressed
FBgn0035831	CG8038	0.2682	0.7297	0.00063344	0.1056	0.7716	6.47e-05	Overinduced
FBgn0031012	CG8051	-0.1978	-0.0761	0.00755515	0.3669	1.7924	0.000126653	Overinduced
FBgn0034113	CG8060	0.1176	0.3548	0.0468256	0.0553	0.4543	0.000602232	Overinduced
FBgn0030668	CG8128	-0.0462	-0.2992	> 0.05	0.0853	-0.2669	0.00793743	Overrepressed
FBgn0034010	CG8157	-0.9747	-0.9718	> 0.05	-0.7403	-1.3788	0.000984912	Overrepressed
FBgn0037709	CG8199	0.1005	-0.2019	0.0272725	0.0479	-0.366	0.00441043	Overrepressed
FBgn0035830	CG8209	0.4759	0.97	0.00199455	0.5834	1.149	0.0003603	Overinduced
FBgn0034052	CG8299	1.1793	-0.1363	> 0.05	2.5432	2.9308	0.00301832	Overinduced
FBgn0034141	CG8311	0.0958	0.3334	0.000185844	0.2439	0.654	4.73e-06	Overinduced
FBgn0033677	CG8321	0.166	0.605	0.000202948	0.1443	0.8422	2.06e-06	Overinduced
FBgn0033903	CG8323	0.1152	0.3327	9.56e-05	0.2859	0.7159	1.03e-06	Overinduced
FBgn0036022	CG8329	-0.4968	-0.4481	4.78e-07	-0.426	-0.9959	5.89e-09	Overrepressed
FBgn0040502	CG8343	-0.5839	-1.0351	1.19e-07	-0.6789	-2.2003	3.39e-10	Overrepressed
FBgn0032002	CG8353	0.3008	1.0522	0.00216317	0.6251	1.2752	0.00165386	Overinduced
FBgn0032001	CG8360	0.3438	0.9385	0.000335465	0.507	1.2748	1.17e-05	Overinduced
FBgn0034054	CG8366	0.0356	0.1374	> 0.05	0.0073	0.2823	0.00524006	Overinduced
FBgn0037743	CG8412	0.206	0.5408	> 0.05	0.1071	0.8718	7.94e-05	Overinduced
FBgn0031999	CG8419	-0.1395	-0.5728	> 0.05	0.1993	0.1899	0.000573776	Overrepressed
FBgn0033913	CG8468	0.8611	1.1602	5.58e-05	1.4555	1.8372	4.22e-06	Overinduced
FBgn0031995	CG8475	0.0916	0.2743	> 0.05	-0.0529	0.3508	0.000224618	Overinduced
FBgn0033918	CG8531	0.4047	0.8361	0.00982618	0.6935	1.7367	1.27e-06	Overinduced
FBgn0035791	CG8539	0.7531	1.1458	> 0.05	1.1618	1.8028	0.00120256	Overinduced
FBgn0033741	CG8545	-0.0224	0.2356	> 0.05	0.2288	0.578	0.0236021	Overinduced
FBgn0035714	CG8549	0.4245	1.1684	7.29e-05	0.656	1.9453	9.43e-08	Overinduced
FBgn0033752	CG8569	0.094	0.1422	0.0388483	0.0821	0.3906	0.000151097	Overinduced
FBgn0040837	CG8620	0.3791	1.57	2.65e-06	0.6247	1.8861	2.88e-07	Overinduced
FBgn0032945	CG8665	-2.1139	-2.8675	> 0.05	-1.4368	-2.967	0.0361946	Overrepressed
FBgn0032934	CG8679	0.0733	0.4423	0.0198944	0.2522	1.2957	4.97e-07	Overinduced
FBgn0033235	CG8728	0.3046	0.5119	> 0.05	0.4611	1.3284	6.06e-07	Overinduced
FBgn0031476	CG8813	0.4893	2.0558	0.000808332	0.1157	1.7347	0.000782511	Overinduced
FBgn0031546	CG8851	-0.165	3.9339	4.21e-06	-0.1359	6.3842	2.07e-07	Overinduced
FBgn0037676	CG8861	-0.3176	-0.3817	> 0.05	-0.2804	-0.6016	0.0109997	Overrepressed
FBgn0038144	CG8870	0.129	0.2557	> 0.05	0.2377	0.8485	0.00900761	Overinduced
FBgn0038466	CG8907	0.1106	1.2639	9.04e-05	0.5351	1.4889	5.12e-05	Overinduced
FBgn0034493	CG8908	-0.1131	0.3978	0.013112	-0.0496	0.8812	5.21e-05	Overinduced
FBgn0038405	CG8927	-0.4583	-1.4547	> 0.05	-0.3835	-1.8519	0.00807205	Overrepressed
FBgn0034181	CG8963	0.132	0.263	0.0192323	0.0766	0.3412	0.000381463	Overinduced
FBgn0028540	CG9008	-0.2923	-0.5827	7.06e-05	-0.1895	-0.5149	1.97e-05	Overrepressed
FBgn0040931	CG9034	0.0756	-0.2823	0.0105402	-0.2484	-0.5735	0.0167858	Overrepressed
FBgn0031765	CG9109	-0.0121	-0.2091	> 0.05	0.0235	-0.2693	0.026484	Overrepressed
FBgn0031738	CG9171	-0.2331	-0.3406	> 0.05	-0.2463	-0.559	0.00232606	Overrepressed
FBgn0032919	CG9253	0.0134	0.1234	> 0.05	0.0892	0.4872	0.000632695	Overinduced
FBgn0038181	CG9297	0.0792	0.0997	0.000116149	-0.3908	-0.6619	7.39e-06	Overrepressed
FBgn0036891	CG9372	0.1771	-0.5769	2.82e-05	-0.0345	-0.996	2.08e-06	Overrepressed
FBgn0037710	CG9393	0.2171	0.5391	> 0.05	0.3362	1.4552	7.11e-07	Overinduced
FBgn0034588	CG9394	-0.0216	0.3354	0.00132604	0.8215	0.7104	> 0.05	Overinduced
FBgn0037714	CG9396	-0.1857	-1.0637	0.000370708	-0.6507	-2.0223	0.000116167	Overrepressed
FBgn0037715	CG9399	-0.1461	-0.5395	3.17e-06	-0.4231	-0.7777	3.05e-06	Overrepressed
FBgn0034438	CG9416	0.0219	-0.5018	3.16e-05	-0.3505	-0.9609	1.6e-05	Overrepressed
FBgn0037721	CG9427	0.2455	-0.2405	2.69e-05	0.0159	-0.3869	5.7e-06	Overrepressed
FBgn0033101	CG9436	-0.5575	-0.8949	> 0.05	-0.4402	-1.6348	5.24e-05	Overrepressed
FBgn0036875	CG9449	-0.2048	-1.4833	6.82e-06	-0.6424	-1.9934	6.26e-06	Overrepressed
FBgn0034618	CG9485	-0.1239	-0.4692	2.24e-05	-0.4584	-0.7849	2.41e-05	Overrepressed
FBgn0031824	CG9547	0.1999	0.5737	> 0.05	0.4836	0.7036	0.032616	Overinduced
FBgn0032101	CG9586	0.1262	0.3363	0.000202948	0.1754	0.4835	1.76e-05	Overinduced
FBgn0038213	CG9624	0.0579	-0.8537	0.00124019	-0.8897	-1.7034	0.00528639	Overrepressed
FBgn0037565	CG9626	0.3794	0.8755	> 0.05	0.3913	1.5153	0.000156805	Overinduced
FBgn0034184	CG9646	0.0781	0.2012	> 0.05	-0.0127	0.307	0.00197999	Overinduced
FBgn0038211	CG9649	-0.211	-0.8429	2.57e-05	-1.0567	-1.4475	0.00147276	Overrepressed
FBgn0029950	CG9657	-0.1353	0.0289	> 0.05	0.0209	-0.6123	0.00018681	Overrepressed
FBgn0031515	CG9664	-0.0679	-0.934	9.04e-06	-0.2986	-1.6543	7.58e-07	Overrepressed
FBgn0030773	CG9676	-0.6315	-0.6734	> 0.05	-0.5303	-1.012	0.000660745	Overrepressed
FBgn0030160	CG9691	0.1586	-0.0931	0.0114513	0.1909	-0.4696	6.91e-05	Overrepressed
FBgn0036659	CG9701	-0.3134	-2.6377	8.91e-06	-0.4369	-3.5349	5.75e-06	Overrepressed
FBgn0036661	CG9705	0.4151	0.4063	> 0.05	0.5283	0.9092	6.08e-06	Overinduced
FBgn0039759	CG9733	0.7752	2.8606	0.000510935	1.3801	3.1546	0.000757094	Overinduced
FBgn0037609	CG9773	0.0654	0.4784	0.000268291	0.4211	1.0213	3.66e-06	Overinduced
FBgn0030764	CG9777	0.1048	0.8828	> 0.05	-0.0835	1.6337	0.0310947	Overinduced
FBgn0037623	CG9801	-0.0477	0.0682	> 0.05	-0.024	0.407	1.79e-05	Overinduced
FBgn0037635	CG9837	-0.9993	-0.4334	2.44e-06	0.0491	-0.4181	> 0.05	Overrepressed
FBgn0034490	CG9864	-0.3668	-1.2442	> 0.05	-0.5257	-2.227	0.0141165	Overrepressed
FBgn0034850	CG9875	4.3757	2.9596	> 0.05	4.2874	6.4181	5.87e-05	Overinduced
FBgn0038200	CG9920	-0.3386	-0.698	0.00216402	-1.2299	-0.4439	> 0.05	Overrepressed
FBgn0030743	CG9921	-0.2423	-0.3637	0.0245006	-0.3204	-0.6281	0.000827832	Overrepressed
FBgn0032472	CG9928	0.0922	-1.0373	6.58e-06	0.1548	-0.8992	3.21e-06	Overrepressed
FBgn0262160	CG9932	-0.141	-0.486	0.00180206	0.01	-0.4472	7.09e-05	Overrepressed
FBgn0032467	CG9934	0.1195	0.4557	0.000176848	0.1742	0.8165	2.71e-07	Overinduced
FBgn0034527	CG9945	0.0875	0.4534	0.00063344	0.1519	0.5484	0.000151097	Overinduced
FBgn0031317	Charon	0.1413	0.301	> 0.05	0.0134	0.4875	0.00239962	Overinduced
FBgn0263258	chas	0.1057	0.0245	> 0.05	0.0035	-0.3496	0.000992008	Overrepressed
FBgn0021760	chb	0.0658	0.2654	> 0.05	0.1671	0.5119	0.000680305	Overinduced
FBgn0260747	Chchd2	0.4221	0.9429	0.00127609	0.6961	1.5437	7.28e-06	Overinduced
FBgn0051438	CheB93b	1.6562	2.8191	0.0435279	-0.1038	1.6834	> 0.05	Overinduced
FBgn0014141	cher	0.5392	1.7714	9.86e-07	0.6889	2.697	5.89e-09	Overinduced
FBgn0000308	chic	0.1365	0.5667	0.0011368	0.1996	0.815	1.64e-05	Overinduced
FBgn0045761	CHKov1	0.2572	0.744	0.00295109	0.2362	1.2143	7.56e-07	Overinduced
FBgn0036805	Chmp1	0.1687	0.4282	0.000414968	0.2375	0.8989	8.01e-07	Overinduced
FBgn0035589	CHMP2B	0.234	0.6852	0.00124173	0.3996	1.2535	4.7e-06	Overinduced
FBgn0263132	Cht6	0.1931	-0.1026	0.000936421	0.177	-0.3047	0.00870648	Overrepressed
FBgn0004859	ci	-0.0241	-0.2453	0.00488882	0.2141	-0.3164	2.33e-05	Overrepressed
FBgn0001977	CIAPIN1	0.5905	1.1197	1.46e-05	0.6873	1.1899	7.61e-06	Overinduced
FBgn0062442	Cisd2	0.0834	-0.116	0.0116684	0.0431	-0.2957	0.000162894	Overrepressed
FBgn0025676	CkIIalpha-i3	0.0418	0.4482	0.00280646	-0.162	0.37	0.01908	Overinduced
FBgn0259152	Clbn	0.1877	0.5	0.000837345	0.2083	0.7351	1.03e-05	Overinduced
FBgn0031629	Clect27	-0.0783	-1.4345	0.000967505	-0.0013	-2.3865	7.86e-06	Overrepressed
FBgn0023076	Clk	-0.4322	-1.0611	2.65e-06	-3.4575	-3.7722	0.0306228	Overrepressed
FBgn0000326	clt	0.0835	0.3293	> 0.05	0.2916	0.781	0.000292771	Overinduced
FBgn0036365	cmb	0.1165	0.3301	0.0339983	0.0764	0.3543	> 0.05	Overinduced
FBgn0262975	cnc	0.3189	0.4643	> 0.05	0.5258	0.7919	0.0199364	Overinduced
FBgn0000339	cni	0.2724	0.6238	0.000231411	0.4649	0.9362	1.29e-05	Overinduced
FBgn0013765	cnn	0.0312	0.2007	0.00235978	0.1452	0.6996	3.73e-07	Overinduced
FBgn0033265	coil	0.3149	0.8903	0.00119377	0.2961	0.7409	0.00537931	Overinduced
FBgn0000299	Col4a1	-0.2388	-0.765	3.09e-05	-0.2073	-1.1627	9.25e-07	Overrepressed
FBgn0019830	colt	-0.039	0.0731	> 0.05	-0.118	-0.4659	0.000430415	Overrepressed
FBgn0041160	comm2	0.5314	0.9649	0.00361899	0.5173	2.0701	0.00165813	Overinduced
FBgn0259236	comm3	0.6192	0.9632	> 0.05	0.6529	1.4875	0.0448975	Overinduced
FBgn0000346	comt	-0.0821	-0.206	> 0.05	-0.1495	-0.441	0.0050494	Overrepressed
FBgn0037240	Cont	0.375	0.3188	0.0027342	0.5656	0.8871	5.94e-07	Overinduced
FBgn0029502	Coq7	0.0965	0.1951	> 0.05	0.0214	0.3266	0.0289703	Overinduced
FBgn0050493	Coq9	0.0977	0.2475	0.0157964	-0.1007	0.3571	> 0.05	Overinduced
FBgn0265935	coro	0.2493	0.7152	0.0332948	0.1861	0.9409	3.53e-05	Overinduced
FBgn0032833	COX4	-0.0862	-0.2729	0.00778041	-0.2467	-0.5222	0.000900863	Overrepressed
FBgn0019624	COX5A	-0.0513	-0.2187	0.00106652	-0.2519	-0.5257	8.03e-05	Overrepressed
FBgn0031830	COX5B	0.1237	-0.1011	0.000146944	-0.0909	-0.3815	2.21e-05	Overrepressed
FBgn0040529	COX7A	-0.0774	-0.2146	0.0100844	-0.178	-0.473	5.6e-05	Overrepressed
FBgn0040773	COX7C	-0.1226	-0.2582	0.0142067	-0.3785	-0.645	0.00112994	Overrepressed
FBgn0263911	COX8	0.1073	-0.1303	0.000129658	-0.117	-0.3997	2.92e-05	Overrepressed
FBgn0013770	Cp1	0.4409	0.7254	0.00152984	0.9313	0.811	> 0.05	Overinduced
FBgn0034577	cpa	0.169	0.7773	0.00017337	0.3087	1.0782	7.57e-06	Overinduced
FBgn0011570	cpb	0.1356	0.2609	> 0.05	0.1019	0.4361	0.000621857	Overinduced
FBgn0015623	Cpr	0.0832	0.2698	> 0.05	0.4638	1.7406	8.13e-09	Overinduced
FBgn0039805	Cpr100A	0.1117	-0.5954	0.000247604	-0.2163	-0.7258	0.000871183	Overrepressed
FBgn0030394	Cpr11A	-1.2257	-3.6787	0.00186044	-1.9299	-3.306	0.0224638	Overrepressed
FBgn0050045	Cpr49Aa	-0.4691	-1.2076	0.00261433	-1.2814	-1.2149	0.0145772	Overrepressed
FBgn0033729	Cpr49Af	0.938	0.3369	0.000272804	0.3369	0.9193	0.00481283	Overinduced
FBgn0035280	Cpr62Bb	0.0802	-0.8412	0.000557017	-0.4364	-1.2688	0.00179473	Overrepressed
FBgn0035985	Cpr67B	0.5919	0.7315	5.01e-06	0.3867	1.3022	2.45e-08	Overinduced
FBgn0036619	Cpr72Ec	-0.8369	-1.1898	8.39e-08	-1.5256	-1.8746	6.18e-08	Overrepressed
FBgn0036680	Cpr73D	-0.1	-0.8187	0.000863613	-0.5442	-1.4443	0.000263457	Overrepressed
FBgn0036880	Cpr76Bc	-0.4748	-2.6595	1.39e-06	-0.7839	-2.0258	1.2e-06	Overrepressed
FBgn0051427	CR31427	-0.2181	-0.2446	> 0.05	0.0583	-1.2189	0.000805558	Overrepressed
FBgn0262789	CR43170	0.1077	-0.928	0.000170382	-0.1493	-1.0219	0.000264838	Overrepressed
FBgn0264745	CR44003	0.0936	0.4519	0.000366042	-0.131	0.5535	3.33e-05	Overinduced
FBgn0037440	CRAT	-0.0385	-0.4471	0.000381054	0.0475	-0.5633	1.33e-05	Overrepressed
FBgn0004396	CrebA	-0.378	-0.3744	> 0.05	-0.2592	-0.6253	0.0328206	Overrepressed
FBgn0014143	croc	-0.096	-0.257	> 0.05	-0.0784	-0.4003	0.0146027	Overrepressed
FBgn0039543	CROT	0.4622	1.9244	4.44e-06	0.9193	2.6426	1.65e-07	Overinduced
FBgn0025680	cry	0.2606	-0.475	> 0.05	-1.0004	-2.1804	0.000284777	Overrepressed
FBgn0036278	CrzR	0.1475	-0.2769	0.00333463	-0.024	-0.3827	0.0088147	Overrepressed
FBgn0052220	Csas	0.1616	-0.0054	> 0.05	0.2267	-0.4865	4.67e-05	Overrepressed
FBgn0022213	Cse1	0.4316	0.8064	0.000155277	0.4638	0.5545	> 0.05	Overinduced
FBgn0039637	Ctl2	0.2254	0.5015	3.32e-05	0.4575	0.9116	6.06e-07	Overinduced
FBgn0062413	Ctr1A	-0.2735	-0.3289	> 0.05	-0.2196	-0.5618	0.000123842	Overrepressed
FBgn0062412	Ctr1B	0.0672	-0.5977	0.00521781	-0.1007	-0.9946	0.0016473	Overrepressed
FBgn0261808	cu	0.3284	1.2303	2.03e-05	0.7928	1.9473	4.27e-07	Overinduced
FBgn0052702	Cubn	0.0512	0.3212	0.000325044	0.2794	1.2635	3.9e-08	Overinduced
FBgn0036332	Cul6	-0.068	0.3237	0.0226377	0.5024	0.4365	> 0.05	Overinduced
FBgn0035880	Culd	-0.4097	-0.9334	> 0.05	-0.7175	-1.1643	0.00481079	Overrepressed
FBgn0015376	cutlet	0.6414	0.5759	0.0227589	0.0578	1.2019	1.03e-05	Overinduced
FBgn0000395	cv-2	0.1881	1.2425	1.26e-07	0.2177	2.3145	3.11e-10	Overinduced
FBgn0285955	cv-c	0.0846	0.3256	0.0230933	0.1252	0.5825	2.48e-05	Overinduced
FBgn0265048	cv-d	0.1317	0.0315	> 0.05	0.257	-0.5115	8.8e-05	Overrepressed
FBgn0004432	Cyp1	0.0463	-0.0565	0.0473814	0.0037	-0.3447	3.46e-05	Overrepressed
FBgn0034387	Cyp12b2	0.0588	-0.0188	0.00110269	-0.072	-0.4172	5.36e-06	Overrepressed
FBgn0036806	Cyp12c1	1.1371	2.1874	0.00419549	0.8918	0.8273	> 0.05	Overinduced
FBgn0030339	Cyp28c1	0.012	-0.9552	> 0.05	0.1953	-1.9249	0.0361446	Overrepressed
FBgn0031689	Cyp28d1	0.6329	1.2552	0.000152406	0.9963	1.3232	1.58e-06	Overinduced
FBgn0031432	Cyp309a1	2.1301	4.1858	0.0183923	2.5036	4.1827	> 0.05	Overinduced
FBgn0041337	Cyp309a2	1.4082	3.3831	7.76e-06	1.8537	2.6413	> 0.05	Overinduced
FBgn0033982	Cyp317a1	0.1957	-0.338	0.0498874	-0.491	-0.6895	> 0.05	Overrepressed
FBgn0034053	Cyp4aa1	-0.3506	-2.0381	0.00977693	-0.8916	-1.2461	0.000366916	Overrepressed
FBgn0031695	Cyp4ac3	0.2442	1.2745	> 0.05	0.7259	2.7293	4.15e-06	Overinduced
FBgn0033292	Cyp4ad1	0.463	1.3839	> 0.05	0.6208	3.016	0.00337006	Overinduced
FBgn0035344	Cyp4d20	-0.0112	-0.854	3e-05	-0.2379	0.0752	> 0.05	Overrepressed
FBgn0014469	Cyp4e2	1.041	1.4202	0.0155683	1.0871	1.4127	0.0298114	Overinduced
FBgn0015035	Cyp4e3	3.7475	6.01	7.36e-05	4.2316	6.6384	1.27e-05	Overinduced
FBgn0030304	Cyp4g15	0.0647	-0.23	> 0.05	0.2073	-0.4972	1.1e-05	Overrepressed
FBgn0015037	Cyp4p1	1.5762	2.4562	3.26e-09	1.5063	2.3322	1.26e-09	Overinduced
FBgn0033397	Cyp4p3	0.7866	1.5529	0.00166641	0.6056	1.4704	0.000355167	Overinduced
FBgn0015714	Cyp6a17	0.5189	0.4742	> 0.05	0.3538	0.7036	2.46e-05	Overinduced
FBgn0033979	Cyp6a19	0.4562	1.3564	0.00151998	0.3392	1.6482	9.27e-05	Overinduced
FBgn0033980	Cyp6a20	0.5601	0.712	4.73e-07	0.3583	1.3252	1.27e-09	Overinduced
FBgn0033981	Cyp6a21	0.2157	-0.8871	0.000714639	-1.0167	-0.1455	2.02e-06	Overrepressed
FBgn0013773	Cyp6a22	0.4494	0.9874	> 0.05	0.7935	1.8255	0.000626049	Overinduced
FBgn0033978	Cyp6a23	0.5322	0.8923	0.000892611	0.3382	0.8532	8.34e-05	Overinduced
FBgn0034756	Cyp6d2	1.856	3.7806	3.26e-05	2.5853	4.2589	5.38e-06	Overinduced
FBgn0039006	Cyp6d4	0.6918	2.3759	1.89e-05	1.054	3.3545	8.88e-08	Overinduced
FBgn0038194	Cyp6d5	1.6673	1.9668	2.95e-05	2.2887	2.2727	0.00609807	Overinduced
FBgn0033696	Cyp6g2	0.706	0.7694	1.79e-06	0.0952	0.44	8.73e-07	Overinduced
FBgn0031182	Cyp6t1	-0.3385	-1.8965	0.000161887	-0.6023	-2.1386	0.000187028	Overrepressed
FBgn0015038	Cyp9b1	1.4452	1.4485	0.0175125	1.9447	2.3044	> 0.05	Overinduced
FBgn0033775	Cyp9h1	0.7426	1.1052	1.89e-05	1.2582	1.3281	0.000236043	Overinduced
FBgn0015031	cype	-0.1075	-0.3199	0.000370708	-0.4052	-0.6946	5.44e-05	Overrepressed
FBgn0030001	cyr	1.4467	0.9953	0.0116684	1.9618	3.6469	1.43e-08	Overinduced
FBgn0027091	CysRS	0.1252	0.2206	> 0.05	0.227	0.8749	2.85e-06	Overinduced
FBgn0264294	Cyt-b5	0.5112	0.7608	> 0.05	0.5081	1.1382	0.000126059	Overinduced
FBgn0000406	Cyt-b5-r	0.0255	-1.4161	3.17e-06	0.235	-2.1462	9.17e-08	Overrepressed
FBgn0023507	D2hgdh	-0.1686	-0.1665	0.00116852	0.0708	-0.3451	9.77e-07	Overrepressed
FBgn0263930	dally	-0.0904	-0.1549	> 0.05	0.0371	-0.3244	2.47e-05	Overrepressed
FBgn0034246	Dcr-2	-0.0068	0.1256	> 0.05	0.077	0.3994	0.0373299	Overinduced
FBgn0086251	del	0.1933	0.458	> 0.05	0.1161	0.8673	0.00361105	Overinduced
FBgn0033716	Den1	-0.0059	-0.1255	0.0458338	0.0022	-0.2861	0.000560225	Overrepressed
FBgn0033735	Dera	-0.1949	-0.5598	> 0.05	-0.2429	-0.8289	0.0415243	Overrepressed
FBgn0086687	Desat1	-1.0146	-1.2499	0.000430308	-0.0987	-0.9922	7.12e-07	Overrepressed
FBgn0034072	Dg	-0.0445	0.1261	0.0018157	-0.0168	0.3388	8.4e-06	Overinduced
FBgn0033215	Dgat2	3.3126	4.4101	1.55e-07	3.876	6.0983	4.3e-10	Overinduced
FBgn0027836	Dgp-1	0.3495	2.5475	2.2e-08	0.6662	3.1348	2.39e-09	Overinduced
FBgn0037384	dgrn	-0.0002	0.1178	> 0.05	0.0178	0.482	0.00146434	Overinduced
FBgn0039710	dgt1	0.1034	0.1345	> 0.05	-0.0066	0.2921	0.000761802	Overinduced
FBgn0032390	dgt2	0.0711	0.4099	0.000146944	-0.1184	0.7609	8e-07	Overinduced
FBgn0026085	dgt4	0.5252	-0.0703	> 0.05	0.259	0.6006	0.0378183	Overinduced
FBgn0040212	Dhap-at	0.0313	0.3543	0.00178435	0.1466	0.9065	1.34e-06	Overinduced
FBgn0013813	Dhc98D	-0.5166	-0.5222	0.0104772	-0.8392	-2.0992	0.000263465	Overrepressed
FBgn0011202	dia	-0.0924	0.1625	2.35e-05	0.0585	0.8077	2.34e-08	Overinduced
FBgn0260635	Diap1	0.1405	0.5012	7.58e-05	0.2834	0.8806	6.12e-07	Overinduced
FBgn0039666	Diedel	0.1074	2.0751	> 0.05	1.1596	0.4849	0.00346093	Overinduced
FBgn0011274	Dif	-0.0123	-0.1083	0.00527264	-0.0166	-0.4649	8.85e-07	Overrepressed
FBgn0000459	disco	-0.2467	-0.87	0.000134267	-0.3584	-0.5994	0.00935738	Overrepressed
FBgn0285879	disco-r	-0.6114	-1.0806	4.94e-06	-0.6254	-1.2448	5.08e-07	Overrepressed
FBgn0039802	dj-1beta	-0.0163	-0.2743	0.00905045	-0.1793	-0.4591	0.00563472	Overrepressed
FBgn0000463	Dl	-0.0551	-1.265	0.00235978	-0.1724	-1.3536	0.00246286	Overrepressed
FBgn0260632	dl	0.0792	0.4412	0.00269536	-0.1238	0.5978	6.01e-06	Overinduced
FBgn0032363	Dlg5	0.0392	0.1832	> 0.05	0.1151	0.4377	0.000641908	Overinduced
FBgn0040465	Dlip3	-0.0179	0.1361	> 0.05	-0.1036	0.2677	0.00216348	Overinduced
FBgn0000157	Dll	0.1163	-0.2565	> 0.05	-0.002	-0.4715	0.0165191	Overrepressed
FBgn0010497	dmGlut	-0.6704	-1.6943	9.15e-05	-0.5599	-2.2382	1.79e-05	Overrepressed
FBgn0278604	dmt	-0.1284	0.1839	0.00992532	-0.0366	0.2712	0.00571334	Overinduced
FBgn0032474	DnaJ-H	0.1095	0.4258	0.000185844	0.0262	0.2999	0.000287855	Overinduced
FBgn0262619	DNAlig1	0.0687	0.1735	> 0.05	0.0059	0.4525	0.00159278	Overinduced
FBgn0030506	DNAlig4	0.159	0.2719	0.0174789	0.1931	0.4914	0.000306628	Overinduced
FBgn0037554	DNApol-iota	0.037	0.4898	0.0098459	0.0893	1.0207	1.29e-06	Overinduced
FBgn0002905	DNApol-theta	0.2263	0.7775	0.0160373	0.304	0.8625	0.00815676	Overinduced
FBgn0002891	DNApol-zeta	0.4667	1.2012	9.77e-06	0.4047	1.81	1.54e-08	Overinduced
FBgn0000477	DNaseII	-0.0712	-1.1253	0.00482351	0.2317	-1.6034	3.96e-05	Overrepressed
FBgn0022338	dnk	0.0386	0.284	> 0.05	-0.0108	0.5998	0.00130203	Overinduced
FBgn0027453	Dnz1	0.0816	-0.1779	> 0.05	-0.0048	-0.3261	0.016604	Overrepressed
FBgn0016794	dos	0.08	0.7845	0.000176192	0.1424	1.5515	4.29e-08	Overinduced
FBgn0027835	Dp1	-0.0191	-0.2003	0.00465323	0.0341	-0.3247	1.76e-05	Overrepressed
FBgn0067783	DPCoAC	0.3248	0.8858	0.00124404	0.3794	0.8963	0.0014827	Overinduced
FBgn0037580	DppIII	0.7396	1.2534	5.83e-06	0.7692	1.6025	1.01e-07	Overinduced
FBgn0002183	dre4	0.1302	0.3523	0.00361899	0.2083	0.5515	0.000106638	Overinduced
FBgn0019972	Drice	0.211	0.4554	0.0347928	0.5869	0.9501	0.00208116	Overinduced
FBgn0026404	Dronc	-0.2127	0.6698	2.04e-05	-0.0644	1.3171	6.37e-08	Overinduced
FBgn0020304	drongo	0.0822	0.294	0.0134901	0.2404	0.738	1.46e-05	Overinduced
FBgn0026479	Drp1	0.0751	0.1842	0.008098	0.0686	0.5408	7.17e-07	Overinduced
FBgn0027594	drpr	0.0534	0.4453	3.93e-06	0.1688	0.7657	6.61e-08	Overinduced
FBgn0284247	ds	-0.0228	-0.6087	0.00374842	-0.2744	-0.7627	0.0132611	Overrepressed
FBgn0035290	dsb	-0.6765	-2.6336	1.06e-07	-1.0387	-2.0824	1.69e-06	Overrepressed
FBgn0038071	Dtg	0.1891	0.7083	> 0.05	0.7229	1.2694	0.0406267	Overinduced
FBgn0283531	Duox	-0.2952	-1.3852	0.000166572	-0.3326	-2.064	9.38e-06	Overrepressed
FBgn0020307	dve	-0.3119	-0.6339	0.00999773	-0.264	-0.6575	0.00127748	Overrepressed
FBgn0000520	dwg	-0.0777	0.0695	> 0.05	0.0717	0.6104	0.000161768	Overinduced
FBgn0000524	dx	-0.1673	-0.3506	> 0.05	-0.1192	-0.663	0.00323955	Overrepressed
FBgn0004511	dy	1.5135	0.7491	> 0.05	4.7144	5.1809	2.86e-08	Overinduced
FBgn0000527	e	-0.9722	-1.2113	0.0366632	-1.2015	-1.6028	0.00862311	Overrepressed
FBgn0002733	E(spl)mbeta-HLH	0.6299	0.9818	0.000532631	0.785	0.721	> 0.05	Overinduced
FBgn0260243	E(var)3-9	0.109	0.127	> 0.05	-0.0136	0.2651	0.00551045	Overinduced
FBgn0000536	eas	0.0323	-0.5582	7.04e-06	0.0262	-0.6264	1.21e-06	Overrepressed
FBgn0035153	ebd1	0.172	0.0944	0.00295075	-0.0029	0.3247	> 0.05	Overinduced
FBgn0000542	ec	-0.0977	-0.6169	> 0.05	-0.2328	-1.0871	0.00510598	Overrepressed
FBgn0260746	Ect3	0.7799	1.748	0.00159488	1.4239	1.6828	> 0.05	Overinduced
FBgn0036735	Edc3	-0.0697	0.206	> 0.05	-0.0051	0.4104	0.00243791	Overinduced
FBgn0003731	Egfr	-0.1548	-0.5236	0.000636304	-0.1693	0.1131	> 0.05	Overrepressed
FBgn0034885	Eglp4	-0.909	-1.8424	1.06e-05	-1.412	-2.5746	3e-06	Overrepressed
FBgn0039726	eIF2Balpha	0.1692	0.3026	> 0.05	0.317	1.199	1.09e-06	Overinduced
FBgn0034858	eIF2Bdelta	-0.1429	0.3575	0.0109186	0.136	1.159	> 0.05	Overinduced
FBgn0023512	eIF2Bepsilon	0.0784	0.1585	> 0.05	0.1873	0.5551	0.00249793	Overinduced
FBgn0004926	eIF2beta	0.7007	1.6235	1.56e-06	1.2159	2.5565	2.1e-08	Overinduced
FBgn0034029	eIF2Bgamma	0.1705	0.2673	> 0.05	0.2204	0.6321	0.00187072	Overinduced
FBgn0041588	eIF2D	0.2162	0.3796	0.000320826	0.3765	1.063	1.78e-07	Overinduced
FBgn0263740	eIF2gamma	0.1721	0.1763	> 0.05	0.2581	0.5924	0.00424812	Overinduced
FBgn0034258	eIF3c	0.2566	0.4674	> 0.05	0.4046	0.7669	0.00169421	Overinduced
FBgn0029629	eIF3g1	0.1406	0.3352	> 0.05	0.1984	0.8272	0.000479687	Overinduced
FBgn0262734	eIF4H1	-0.2482	-0.3242	> 0.05	-0.06	-0.441	0.000408937	Overrepressed
FBgn0034915	eIF6	0.3421	1.0101	7.84e-05	0.3792	1.4346	3.81e-07	Overinduced
FBgn0013949	Elal	-0.2369	0.0432	> 0.05	-0.0972	-0.942	0.000176371	Overrepressed
FBgn0004858	elB	-0.0515	0.0463	> 0.05	0.1188	0.4736	0.0302957	Overinduced
FBgn0283649	elgi	-0.0428	-0.3393	0.0130271	-0.1374	-0.2483	> 0.05	Overrepressed
FBgn0039066	EloA	0.2178	0.3899	0.00300807	0.27	0.7047	5.94e-06	Overinduced
FBgn0037926	Elp1	0.3029	0.9062	2.35e-05	0.5387	1.9518	3.89e-09	Overinduced
FBgn0031604	Elp3	-0.0052	-0.0024	> 0.05	0.0071	0.2956	0.0296014	Overinduced
FBgn0010435	emp	0.248	-0.4565	6.18e-05	0.2289	-0.4904	2.5e-05	Overrepressed
FBgn0000576	ems	0.1002	-1.1883	0.00213034	-0.1207	-1.5374	0.001207	Overrepressed
FBgn0028515	EndoGI	0.4792	0.8448	0.000268291	0.7427	1.5032	6.57e-07	Overinduced
FBgn0020443	eRF3	0.1064	0.4878	0.000792719	0.2419	0.693	0.000123784	Overinduced
FBgn0035909	ergic53	-0.2433	-0.3605	0.0216676	-0.321	-0.6491	0.000170444	Overrepressed
FBgn0261274	Ero1L	0.148	0.435	0.00128192	0.2156	0.8214	1.26e-06	Overinduced
FBgn0033663	ERp60	0.0885	-0.3202	0.0150652	-0.0017	-0.4796	0.00179294	Overrepressed
FBgn0000592	Est-6	0.1678	-1.6398	4.3e-08	-0.4111	-3.6532	6.7e-09	Overrepressed
FBgn0266758	Esyt2	0.3807	0.6035	4.64e-05	0.1436	0.6332	1.66e-07	Overinduced
FBgn0038874	ETHR	0.0143	0.0088	0.000211332	-0.1354	-0.5534	> 0.05	Overrepressed
FBgn0005660	Ets21C	1.2847	4.1821	3.1e-07	1.6916	5.5439	2.39e-09	Overinduced
FBgn0039225	Ets96B	-0.2167	0.2545	0.00189674	-0.2591	0.6489	0.0385554	Overinduced
FBgn0037901	Exd2	0.4335	1.2684	0.00463371	0.6517	1.151	> 0.05	Overinduced
FBgn0031414	eys	-0.183	-0.4848	1.92e-05	0.2059	-0.333	1.18e-07	Overrepressed
FBgn0023550	FarO	0.9433	0.6014	0.025572	0.1769	0.5899	0.049857	Overinduced
FBgn0000635	Fas2	0.06	-0.2238	0.00651909	-0.008	-0.502	2.75e-05	Overrepressed
FBgn0283427	FASN1	-1.6773	-2.4479	6.93e-06	-1.3905	-2.1708	2.82e-06	Overrepressed
FBgn0042627	FASN2	-1.07	-1.3199	> 0.05	-0.8896	-1.6473	0.00735111	Overrepressed
FBgn0040001	FASN3	-0.496	-0.5956	0.00718832	-0.2233	-0.5161	0.011411	Overrepressed
FBgn0034999	Fatp3	-0.3847	-1.0228	0.0004337	-0.3248	-1.6655	3.78e-06	Overrepressed
FBgn0011205	fbl	-0.2171	0.3104	0.00924458	0.1021	0.9428	3.52e-05	Overinduced
FBgn0011769	Fdx1	0.176	0.4159	> 0.05	0.3031	1.3403	2.06e-06	Overinduced
FBgn0035529	Fdx2	0.2398	0.8019	> 0.05	0.6248	1.2663	0.0463373	Overinduced
FBgn0266268	FeCH	0.5603	1.0033	0.000508826	0.8871	2.0176	2.58e-08	Overinduced
FBgn0015222	Fer1HCH	0.9896	1.466	0.000844854	0.9435	1.5459	3.13e-05	Overinduced
FBgn0015221	Fer2LCH	0.9789	1.2508	0.0055185	0.9002	1.2341	0.000910064	Overinduced
FBgn0037937	Fer3	0.2437	-1.0172	> 0.05	-0.3096	-1.9259	0.0199205	Overrepressed
FBgn0003062	Fib	0.0099	-0.0983	> 0.05	0.1678	0.7192	0.00062605	Overinduced
FBgn0025519	fidipidine	0.0365	0.1876	> 0.05	-0.0107	0.2858	0.0425921	Overinduced
FBgn0039694	fig	0.5358	0.7841	0.0229074	1.2251	1.6691	0.00263252	Overinduced
FBgn0035498	Fit1	0.192	0.5766	6.19e-05	0.253	0.9672	2.71e-07	Overinduced
FBgn0000658	fj	-0.1445	-0.6202	0.00667869	-0.1849	-1.2508	0.000280156	Overrepressed
FBgn0000711	flw	-0.2865	-0.5714	6.75e-08	-0.2807	-0.5047	1.23e-08	Overrepressed
FBgn0033079	Fmo-2	-0.8247	-1.9773	4.1e-06	-1.0994	-2.4951	1.39e-06	Overrepressed
FBgn0011591	fng	-0.1996	0.0162	> 0.05	0.1047	0.5654	0.000676358	Overinduced
FBgn0024236	foi	0.2322	-0.3058	0.0107776	0.1368	-0.4328	0.00370928	Overrepressed
FBgn0038197	foxo	-0.2352	-0.4972	2.94e-05	-0.1873	-0.4749	9.01e-06	Overrepressed
FBgn0023083	fray	0.0327	0.2919	0.000569463	0.1535	0.6399	4.7e-06	Overinduced
FBgn0267795	Frl	0.1903	0.4394	0.000102433	0.24	0.7107	1.6e-06	Overinduced
FBgn0001075	ft	-0.1442	-0.5271	> 0.05	-0.1368	-0.9724	0.0160353	Overrepressed
FBgn0023441	fus	-0.4178	-0.8946	1.91e-05	-0.147	-1.1303	1.66e-08	Overrepressed
FBgn0031702	fusl	-0.7616	-2.4623	0.000103173	-0.53	-2.4544	1.37e-05	Overrepressed
FBgn0027343	fz3	-0.1962	-0.8318	> 0.05	0.1056	-0.9303	0.00735111	Overrepressed
FBgn0011596	fzo	0.0584	1.5039	> 0.05	-0.0032	2.968	0.00982044	Overinduced
FBgn0034937	fzr2	0.1881	1.6231	0.00728769	0.1043	1.8151	0.000450758	Overinduced
FBgn0001087	g	-0.1242	0.0578	> 0.05	-0.0467	0.2831	0.000463626	Overinduced
FBgn0036927	Gabat	0.0379	-0.1695	0.00975845	-0.0443	-0.4383	6.01e-05	Overrepressed
FBgn0033153	Gadd45	1.5445	3.0684	5.74e-08	1.7077	3.7698	2.41e-09	Overinduced
FBgn0036627	Gagr	0.7281	1.6187	0.000137282	1.4174	2.1285	9.32e-05	Overinduced
FBgn0035147	Gale	-0.0309	-0.5193	0.000490365	-0.1529	-0.7176	0.000126398	Overrepressed
FBgn0031213	galectin	-0.0231	0.2486	> 0.05	-0.0156	0.3346	0.0126749	Overinduced
FBgn0034543	galla-1	0.6447	0.7084	0.000674709	0.2829	0.7077	> 0.05	Overinduced
FBgn0010223	Galphaf	0.2889	0.7085	> 0.05	0.1285	1.1101	0.00617518	Overinduced
FBgn0001104	Galphai	0.1013	0.5102	0.000431873	0.3742	0.9106	2.55e-05	Overinduced
FBgn0263200	Galt	-0.0809	-0.38	0.00124197	-0.2282	-0.9649	1.25e-05	Overrepressed
FBgn0001091	Gapdh1	0.129	-0.1829	6.85e-06	-0.1765	-0.5645	9.97e-07	Overrepressed
FBgn0001092	Gapdh2	0.0932	-0.0901	0.0069602	0.0416	0.7158	3.89e-07	Overinduced
FBgn0000053	Gart	1.6343	2.5244	> 0.05	2.0133	3.2572	0.000530181	Overinduced
FBgn0026077	Gasp	-0.1173	-0.7946	6.69e-05	-0.7442	-1.1278	0.00265128	Overrepressed
FBgn0051414	Gba1b	0.4027	0.8952	0.00138858	0.6437	0.6255	> 0.05	Overinduced
FBgn0034199	Gbp1	0.1279	0.3577	0.00870302	0.264	0.7161	0.000156495	Overinduced
FBgn0039031	Gbp3	-0.3226	-0.2408	> 0.05	-0.0036	-1.1076	2.23e-05	Overrepressed
FBgn0036428	Gbs-70E	-1.1879	-1.7641	4.45e-07	-1.285	-2.1805	4.08e-08	Overrepressed
FBgn0040319	Gclc	0.3171	0.8851	2.42e-07	0.5503	0.6494	0.000615243	Overinduced
FBgn0046114	Gclm	0.5212	1.6803	1.88e-06	1.0176	2.3919	9.43e-08	Overinduced
FBgn0019990	Gcn2	0.2169	0.2901	> 0.05	0.2183	0.5246	0.000854554	Overinduced
FBgn0020388	Gcn5	0.2987	0.754	5.82e-05	0.3871	1.2613	1.35e-07	Overinduced
FBgn0030289	GCS1	-0.0961	-0.4884	0.00319308	-0.05	-0.4936	0.000621919	Overrepressed
FBgn0042135	Gdap2	-0.1219	0.0556	0.0295882	-0.0108	0.3846	3.74e-05	Overinduced
FBgn0011802	Gem3	0.2759	0.2454	> 0.05	0.1821	0.4542	0.00364057	Overinduced
FBgn0027341	Gfat1	-0.1514	-1.2062	1.11e-06	0.0879	-1.2488	4.45e-08	Overrepressed
FBgn0039580	Gfat2	0.2713	0.68	2.37e-05	0.4916	1.475	7.48e-09	Overinduced
FBgn0030141	Gga	0.0012	0.0887	> 0.05	-0.0017	0.4157	7.2e-05	Overinduced
FBgn0030932	Ggt-1	0.0917	-0.3085	> 0.05	0.152	-0.4969	0.00106468	Overrepressed
FBgn0030013	GIIIspla2	1.5696	2.4734	9.45e-06	1.9089	3.7174	5.87e-09	Overinduced
FBgn0039099	GILT2	0.1652	0.9315	> 0.05	0.4963	0.8096	0.0130883	Overinduced
FBgn0011770	Gip	0.0933	-0.5701	0.000452694	0.0242	-0.8495	5.48e-05	Overrepressed
FBgn0035266	Gk2	-0.3349	-1.5719	1.06e-07	-0.4926	-1.2167	1.13e-06	Overrepressed
FBgn0260817	gkt	0.0216	0.6314	0.00184059	-0.0048	1.1923	1.94e-06	Overinduced
FBgn0067102	GlcT	0.0989	0.6516	0.000473509	0.2303	1.0614	3.99e-06	Overinduced
FBgn0001112	Gld	-0.1432	-1.5154	5.82e-05	0.0722	-1.8891	1.02e-06	Overrepressed
FBgn0001987	Gli	0.5171	0.8157	0.000210044	0.8665	1.633	7.54e-07	Overinduced
FBgn0027657	glob1	0.3529	1.0478	3.05e-05	0.825	1.0572	0.00849356	Overinduced
FBgn0261625	GLS	0.6421	2.2171	1.58e-07	0.619	2.7811	3.66e-09	Overinduced
FBgn0001114	Glt	-0.06	-0.4915	0.000170322	0.0996	-1.0924	1.48e-06	Overrepressed
FBgn0005674	GluProRS	0.4757	0.648	> 0.05	0.9283	1.8274	1.63e-07	Overinduced
FBgn0027088	GlyRS	0.2954	0.8778	0.000365321	0.8633	2.4331	1.39e-08	Overinduced
FBgn0267823	Gmer	0.4299	0.7371	0.0450292	0.6281	1.0366	0.00614404	Overinduced
FBgn0028894	GMF	-0.0436	0.5278	0.00266459	0.1739	0.6386	0.00481079	Overinduced
FBgn0004919	gol	0.877	1.4239	0.000331192	2.3432	2.5549	> 0.05	Overinduced
FBgn0034854	Golgin245	0.0805	0.2456	0.0214999	0.0812	0.3731	0.000300834	Overinduced
FBgn0001125	Got2	-0.0175	-0.4749	3.19e-05	-0.3192	-0.4686	0.00349192	Overrepressed
FBgn0039562	Gp93	-0.3336	-0.6612	0.0104487	-0.4031	-0.6907	0.0222425	Overrepressed
FBgn0001128	Gpdh1	-0.2827	-0.9989	6.75e-06	-0.7003	-1.3747	6.23e-06	Overrepressed
FBgn0033190	Gpo2	0.4096	0.8732	> 0.05	0.5219	2.0233	0.00222292	Overinduced
FBgn0041246	Gr32a	0.0799	0.5873	0.048728	0.2476	0.6519	> 0.05	Overinduced
FBgn0035870	Gr66a	0.2354	0.4773	> 0.05	0.5318	0.8575	0.0459223	Overinduced
FBgn0030108	Gr8a	0.2958	0.5879	0.0139541	1.2504	-0.0759	> 0.05	Overinduced
FBgn0041225	Gr94a	0.0087	0.2805	> 0.05	0.0998	1.1767	0.000802748	Overinduced
FBgn0030685	Graf	-0.1008	0.0461	> 0.05	-0.0149	0.2723	0.00981851	Overinduced
FBgn0085423	GramD1B	-0.0677	0.2317	0.0129089	-0.0833	0.2738	0.00160156	Overinduced
FBgn0036919	Grasp65	-0.0642	-0.4362	0.00718694	-0.1953	-0.4103	> 0.05	Overrepressed
FBgn0001134	Grd	-0.0981	-0.0085	> 0.05	-0.0403	-0.3681	0.00123641	Overrepressed
FBgn0026433	Grip128	0.0661	-0.0046	> 0.05	-0.0682	0.2944	0.00608934	Overinduced
FBgn0032682	grnd	0.1512	-0.2968	> 0.05	-0.0874	-0.1684	0.00749431	Overrepressed
FBgn0001149	GstD1	1.6448	2.6047	0.00114525	1.9715	2.9191	0.000930231	Overinduced
FBgn0010038	GstD2	5.2094	6.0585	1.69e-08	6.3104	7.218	2.39e-09	Overinduced
FBgn0010039	GstD3	1.6393	2.5114	0.000101925	2.1948	3.1783	7.09e-06	Overinduced
FBgn0010040	GstD4	3.5112	5.1292	0.00060334	4.4415	4.7571	> 0.05	Overinduced
FBgn0010041	GstD5	5.5024	6.9611	5.62e-07	6.3961	7.0138	1.61e-06	Overinduced
FBgn0010042	GstD6	2.9157	3.6781	0.00805253	3.482	4.4522	0.000496471	Overinduced
FBgn0038020	GstD9	1.4266	1.5732	0.000214935	1.7246	2.0547	6.37e-06	Overinduced
FBgn0034335	GstE1	1.5372	3.7758	1.69e-08	0.861	4.4809	4.18e-10	Overinduced
FBgn0034354	GstE11	0.542	1.1486	> 0.05	0.7442	2.2898	0.00131702	Overinduced
FBgn0063497	GstE3	1.3239	1.7774	0.000363876	1.2304	1.3519	0.0108155	Overinduced
FBgn0063492	GstE8	1.7023	3.1372	6.29e-06	2.2074	3.8053	3.07e-07	Overinduced
FBgn0063491	GstE9	0.6713	1.6671	0.0027548	0.8789	2.3846	1.52e-05	Overinduced
FBgn0035904	GstO3	0.9955	1.4133	3.93e-05	0.8272	0.9169	0.00245371	Overinduced
FBgn0050000	GstT1	0.4973	1.5481	6.28e-06	0.5326	2.1725	1.19e-08	Overinduced
FBgn0050005	GstT2	0.2032	1.1709	1.02e-05	0.16	1.5154	8.94e-08	Overinduced
FBgn0037696	GstZ1	-0.13	-0.1124	> 0.05	-0.1788	-0.7094	0.000715626	Overrepressed
FBgn0001168	h	0.102	1.4635	3.72e-05	0.5088	2.38	1.83e-07	Overinduced
FBgn0032394	Hacd1	-0.0295	-0.6219	0.00495023	0.0092	-0.487	0.0151049	Overrepressed
FBgn0033949	Had2	-0.4554	-0.3913	2.49e-06	-0.5675	-1.3516	0.000619111	Overrepressed
FBgn0261509	haf	-0.3114	-0.3962	> 0.05	-0.2467	-0.5384	0.0413623	Overrepressed
FBgn0030925	Hayan	0.4151	1.1448	0.00530802	0.9607	1.5262	0.00659005	Overinduced
FBgn0042712	HBS1	0.2613	0.7277	0.000117591	0.4482	1.293	2.39e-07	Overinduced
FBgn0026428	HDAC6	-0.0804	-0.2111	> 0.05	-0.0153	-0.4095	0.000282212	Overrepressed
FBgn0052529	Hers	-0.1147	-0.0798	> 0.05	0.0439	0.3105	2.86e-05	Overinduced
FBgn0001186	Hex-A	-0.0943	-0.0835	0.0107142	-0.0336	0.2804	> 0.05	Overinduced
FBgn0014000	Hf	0.3423	1.284	0.000339313	0.4799	1.1091	0.00451602	Overinduced
FBgn0040318	HGTX	-0.4856	-0.2917	> 0.05	-0.1774	-0.5695	0.0244414	Overrepressed
FBgn0036309	Hip1	0.02	0.3345	0.00521781	0.0214	0.381	0.00109127	Overinduced
FBgn0027087	HisRS	0.1315	0.3379	> 0.05	0.4181	1.3044	6.8e-07	Overinduced
FBgn0026582	Hmg-2	0.2885	0.3054	> 0.05	0.3842	0.9108	9.97e-05	Overinduced
FBgn0004362	HmgD	0.1774	0.1023	> 0.05	0.0736	0.3915	6.55e-05	Overinduced
FBgn0010611	Hmgs	0.0895	0.7952	0.000122543	0.7363	2.3068	2.57e-08	Overinduced
FBgn0015737	Hmu	0.6592	0.9967	7.48e-05	0.7465	1.2104	6.84e-06	Overinduced
FBgn0041150	hoe1	0.1771	-0.2944	> 0.05	0.2195	-0.5477	0.000113591	Overrepressed
FBgn0033973	HPS1	0.0046	-0.3065	0.00642494	0.0166	-0.2266	0.0292103	Overrepressed
FBgn0015239	Hr78	-0.056	-0.1353	> 0.05	-0.1659	-0.4333	0.000704322	Overrepressed
FBgn0263606	Hsc20	0.1409	0.5832	> 0.05	0.3505	1.0255	0.00255855	Overinduced
FBgn0033087	Hsepi	0.0573	0.5157	0.00114574	0.2156	0.9983	4.7e-06	Overinduced
FBgn0001224	Hsp23	0.5127	0.9721	> 0.05	0.2192	1.4794	0.00201741	Overinduced
FBgn0001225	Hsp26	1.0441	1.3975	> 0.05	0.8521	3.0995	3.65e-06	Overinduced
FBgn0001226	Hsp27	1.006	0.8413	> 0.05	0.4821	2.7941	5.79e-05	Overinduced
FBgn0001230	Hsp68	0.957	0.5247	> 0.05	0.5013	2.8	1.33e-05	Overinduced
FBgn0013276	Hsp70Ab	0.6005	0.2391	> 0.05	0.9192	3.0261	0.0132387	Overinduced
FBgn0013277	Hsp70Ba	3.7149	0.7601	0.0341916	1.0751	4.2237	0.00461664	Overinduced
FBgn0013278	Hsp70Bb	1.8069	0.8896	> 0.05	1.1515	2.6813	0.00124086	Overinduced
FBgn0051354	Hsp70Bbb	1.3367	2.0062	> 0.05	0.1565	3.2711	0.00236476	Overinduced
FBgn0001233	Hsp83	-0.1021	-0.8087	0.00353843	-0.0586	-0.4619	> 0.05	Overrepressed
FBgn0028429	I-2	0.2433	0.5324	0.00768426	0.3892	0.94	2.43e-05	Overinduced
FBgn0001247	Ide	0.1713	0.2563	> 0.05	0.2401	0.603	1.81e-05	Overinduced
FBgn0020416	Idgf1	1.1466	3.3026	8.71e-07	1.5173	2.8109	0.000482252	Overinduced
FBgn0020414	Idgf3	0.6523	0.9646	8.67e-06	0.9621	1.3353	1.35e-06	Overinduced
FBgn0013763	Idgf6	0.1159	-0.1325	0.000255736	0.1595	-0.8265	1.13e-07	Overrepressed
FBgn0001248	Idh	-0.1247	-0.4476	0.000391717	-0.2498	-0.521	0.000604211	Overrepressed
FBgn0035445	Ids	0.6558	1.0797	0.00117534	0.9046	1.5331	2.34e-05	Overinduced
FBgn0001250	if	0.0713	-0.2965	0.00091822	-0.0352	-0.613	1.11e-05	Overrepressed
FBgn0038221	IFT54	0.582	-0.1015	> 0.05	0.1703	0.899	7.98e-05	Overinduced
FBgn0024222	IKKbeta	0.4908	0.7045	0.00190649	0.5554	0.8834	0.000107814	Overinduced
FBgn0086657	IKKepsilon	0.1661	0.3484	> 0.05	0.1643	0.5371	0.00614404	Overinduced
FBgn0027086	IleRS	0.3921	0.4584	> 0.05	0.6732	1.2812	3.87e-06	Overinduced
FBgn0044048	Ilp5	-0.4345	-0.5293	0.0001073	-0.7066	-1.3129	1.67e-06	Overrepressed
FBgn0067905	IM14	-0.0342	-1.2445	0.000604357	-0.0365	-1.9328	0.000126059	Overrepressed
FBgn0025583	IM2	0.8538	1.1935	0.00222299	1.6484	1.0938	1.02e-05	Overinduced
FBgn0040736	IM3	0.836	1.3551	0.0227872	1.4989	1.3492	5.48e-05	Overinduced
FBgn0013983	imd	0.2582	0.2404	> 0.05	0.2556	0.6154	0.00350828	Overinduced
FBgn0035227	Iml1	0.0162	0.3379	3.59e-05	-0.0538	0.1462	0.000414711	Overinduced
FBgn0284254	Impbeta11	0.1444	0.3453	> 0.05	0.0986	0.4808	0.00403833	Overinduced
FBgn0001253	ImpE1	0.3783	1.1587	0.005389	1.1234	1.5571	0.00958055	Overinduced
FBgn0001257	ImpL2	0.7344	1.7507	0.000165803	1.5713	3.5711	3.53e-08	Overinduced
FBgn0001263	inaD	-0.1281	-0.6868	0.0211234	-0.4418	-1.0263	0.0370622	Overrepressed
FBgn0011603	ine	0.0096	-0.3843	0.00146081	0.0229	-0.653	2.05e-05	Overrepressed
FBgn0283499	InR	0.2832	1.1235	1.91e-05	0.5807	1.9548	6.61e-08	Overinduced
FBgn0261383	IntS6	-0.2313	-0.3176	> 0.05	-0.1355	-0.4422	0.00464297	Overrepressed
FBgn0001269	inv	-0.178	-0.4657	> 0.05	-0.0429	-0.8883	0.0063702	Overrepressed
FBgn0086359	Invadolysin	-0.61	-0.8221	> 0.05	-0.8472	-1.3179	6.94e-05	Overrepressed
FBgn0027108	Inx2	-0.1655	-0.6171	> 0.05	0.0263	-0.8612	0.0120611	Overrepressed
FBgn0027106	Inx7	0.0215	0.6923	0.00529916	-0.1047	0.3078	0.0214078	Overinduced
FBgn0031267	Ipk2	0.4484	1.2181	0.000194581	0.6948	1.7207	4.92e-06	Overinduced
FBgn0036053	iPLA2-VIA	0.1784	0.7763	6.82e-06	0.2911	1.3834	1.66e-08	Overinduced
FBgn0036757	Ir75a	0.076	-1.2346	1.18e-07	-1.9462	-2.9037	6.62e-06	Overrepressed
FBgn0261402	Ir75b	0.0987	-1.3152	2.04e-06	-1.5972	-2.8447	4.87e-05	Overrepressed
FBgn0259215	Ir93a	0.1118	0.1992	0.00216822	-0.0807	0.5332	> 0.05	Overinduced
FBgn0011774	Irbp	0.5337	1.7064	5.42e-06	1.0092	2.6691	2.82e-08	Overinduced
FBgn0036126	Irbp18	0.4721	0.6854	0.000991558	0.4054	1.2846	1.47e-07	Overinduced
FBgn0038465	Irc	0.7557	1.4976	5.7e-05	1.4613	2.1127	0.000112801	Overinduced
FBgn0261984	Ire1	0.2854	0.8719	1.44e-06	0.5129	1.6121	3.89e-09	Overinduced
FBgn0265042	Irk1	0.4527	0.7674	0.00676566	1.5036	1.8193	0.000314606	Overinduced
FBgn0032706	Irk3	-0.1302	-0.1354	0.00472749	0.2112	-0.2993	> 0.05	Overrepressed
FBgn0024957	Irp-1B	0.2134	0.7509	0.00441658	0.315	1.1453	6.55e-06	Overinduced
FBgn0052082	IRSp53	0.1399	-0.2495	3.86e-07	0.132	-0.4003	1.58e-06	Overrepressed
FBgn0034005	ItgaPS4	-0.173	1.4726	0.0243394	0.6443	1.7263	> 0.05	Overinduced
FBgn0010395	Itgbn	0.1102	2.0362	1.51e-06	0.2093	2.4729	1.13e-07	Overinduced
FBgn0259682	Jabba	0.288	1.4935	6.85e-06	0.5211	1.6203	7.33e-06	Overinduced
FBgn0040309	Jafrac1	0.8259	0.7115	> 0.05	0.7937	1.071	0.00103155	Overinduced
FBgn0010052	Jhe	-1.5142	-2.6747	0.00395691	-4.4045	-3.798	> 0.05	Overrepressed
FBgn0028425	JhI-21	0.0146	0.1846	> 0.05	0.3803	0.6586	0.0118735	Overinduced
FBgn0028424	JhI-26	1.2046	2.0971	1.32e-06	1.5825	2.6338	5.73e-08	Overinduced
FBgn0266282	jnj	0.1725	0.4843	0.000147784	0.1306	0.6069	4.22e-06	Overinduced
FBgn0001291	Jra	0.1359	0.5018	0.000376682	0.3337	0.8561	1.19e-05	Overinduced
FBgn0034126	jtb	-0.3006	-0.3461	0.00108286	-0.0748	-1.0145	3.13e-05	Overrepressed
FBgn0025820	JTBR	0.1317	-0.0101	> 0.05	0.0416	0.4218	0.000119413	Overinduced
FBgn0001297	kay	-0.0466	0.4146	0.00943349	-0.003	0.8719	7.91e-06	Overinduced
FBgn0261955	kdn	-0.0966	-0.4196	2.18e-05	-0.4888	-1.0682	1.94e-07	Overrepressed
FBgn0038475	Keap1	0.0501	0.5348	0.0467222	0.0407	0.7269	0.000970651	Overinduced
FBgn0001301	kel	0.0985	0.1776	> 0.05	0.1742	0.4951	0.00011822	Overinduced
FBgn0262127	kibra	-0.0317	0.2721	0.0287093	0.0525	0.3398	0.0294353	Overinduced
FBgn0004387	Klp98A	-0.1782	-0.4551	0.0135605	-0.4159	-0.5477	> 0.05	Overrepressed
FBgn0001320	kni	-0.0101	-0.9143	> 0.05	0.1561	-1.2084	0.000856375	Overrepressed
FBgn0265003	koi	0.1218	0.5224	1.19e-05	0.2201	0.7799	3.67e-07	Overinduced
FBgn0020545	kraken	0.5422	1.6387	5.58e-06	1.147	2.5417	1.41e-07	Overinduced
FBgn0020647	KrT95D	0.0668	0.1049	> 0.05	-0.1052	0.3044	0.000650482	Overinduced
FBgn0041627	Ku80	0.3408	1.8122	0.00357936	0.2444	2.4636	1.3e-07	Overinduced
FBgn0261574	kug	-0.0965	0.1912	0.000875361	-0.0287	0.2806	0.00028756	Overinduced
FBgn0039688	Kul	-0.1605	-0.2658	0.00366761	-0.242	-0.5394	> 0.05	Overrepressed
FBgn0033032	kune	0.3388	0.3222	0.0121683	0.2807	0.6195	3.48e-06	Overinduced
FBgn0037955	Kyat	0.1659	0.0794	> 0.05	0.0253	-0.2948	0.0023728	Overrepressed
FBgn0027330	l(1)G0020	0.0574	0.0284	> 0.05	0.1379	0.5391	0.0180012	Overinduced
FBgn0040153	l(1)G0469	-0.0263	0.0966	> 0.05	0.2483	0.635	0.000399584	Overinduced
FBgn0010482	l(2)01289	-0.0309	-0.2806	2.94e-05	-0.4478	-0.8897	4.53e-06	Overrepressed
FBgn0010607	l(2)05714	0.1564	0.2073	> 0.05	0.1189	0.5818	0.0278046	Overinduced
FBgn0002031	l(2)37Cc	0.1392	0.6014	0.00921517	0.5001	1.6055	6.06e-07	Overinduced
FBgn0086445	l(2)37Cd	-0.0616	0.2379	0.0234642	0.0072	0.8375	1.06e-05	Overinduced
FBgn0013548	l(2)dtl	0.0089	0.1214	> 0.05	0.0658	0.4272	0.0249039	Overinduced
FBgn0011296	l(2)efl	0.8723	2.1305	1.35e-05	0.9722	2.086	2.38e-05	Overinduced
FBgn0261983	l(2)gd1	0.3026	0.5514	9.56e-05	0.429	0.841	2.49e-06	Overinduced
FBgn0002121	l(2)gl	0.2974	0.8407	0.000545105	0.5488	0.9338	0.00296083	Overinduced
FBgn0022029	l(2)k01209	0.5696	1.1602	3.51e-06	0.791	1.3778	1.09e-06	Overinduced
FBgn0010786	l(3)02640	0.4803	0.499	> 0.05	0.6137	1.1971	0.000232338	Overinduced
FBgn0010877	l(3)05822	-0.0269	0.2037	0.0004972	0.0117	0.4897	1.52e-06	Overinduced
FBgn0263599	l(3)72Ab	0.1901	0.3972	> 0.05	0.1939	0.5193	0.00241658	Overinduced
FBgn0011638	La	0.1563	0.409	5.37e-05	0.1718	0.8176	3.9e-08	Overinduced
FBgn0002522	lab	-0.3684	-0.9218	> 0.05	-0.4607	-1.3751	0.0236112	Overrepressed
FBgn0010238	Lac	0.2498	0.3761	0.000298266	0.5776	1.1066	1.4e-07	Overinduced
FBgn0016031	lama	-0.0405	0.3387	0.0151175	0.3744	0.5382	> 0.05	Overinduced
FBgn0010397	LamC	0.2774	0.5743	0.0263989	0.3237	0.9883	3.44e-05	Overinduced
FBgn0033984	Lap1	0.0408	0.1975	8.94e-06	-0.0098	0.3617	0.000247517	Overinduced
FBgn0034602	Lapsyn	-0.0373	-0.863	4.02e-05	-0.0508	-0.9801	8.64e-06	Overrepressed
FBgn0029158	Las	0.1369	0.1931	> 0.05	0.0232	0.4434	0.035116	Overinduced
FBgn0034657	LBR	-0.0817	-0.4498	0.00287499	-0.0147	-0.3355	0.00246007	Overrepressed
FBgn0001258	Ldh	2.8439	3.9579	1.18e-06	4.1564	6.5873	1.04e-09	Overinduced
FBgn0002542	lds	0.2868	0.0782	> 0.05	0.291	0.7877	0.00224855	Overinduced
FBgn0037856	Leash	-0.0953	0.0335	> 0.05	-0.1067	0.3293	6e-05	Overinduced
FBgn0040104	lectin-24A	0.0177	1.5304	0.0208153	1.1562	0.44	> 0.05	Overinduced
FBgn0040099	lectin-28C	0.4503	1.1127	0.00548505	0.0429	0.0486	8.74e-05	Overinduced
FBgn0284252	Letm1	0.1598	0.4323	0.00232855	0.3428	1.1391	4.87e-08	Overinduced
FBgn0284253	LeuRS	0.3825	0.9075	5.3e-05	0.7622	1.9592	1.92e-08	Overinduced
FBgn0027539	lili	0.048	0.0217	> 0.05	-0.0552	0.3009	0.0011345	Overinduced
FBgn0283712	LIMK1	-0.1287	0.0422	0.000425825	-0.0809	0.2785	3.78e-06	Overinduced
FBgn0023496	Lip1	-1.048	-1.5969	0.00521113	-0.5738	-1.9635	> 0.05	Overrepressed
FBgn0024740	Lip2	-0.2222	-0.6393	0.000134931	-0.1852	-1.2084	3.07e-05	Overrepressed
FBgn0032264	Lip4	0.5117	1.6705	1.91e-05	1.0656	3.841	9.84e-10	Overinduced
FBgn0036376	Liprin-beta	0.2745	0.4765	0.00799351	0.317	0.8666	1.05e-05	Overinduced
FBgn0039039	lmd	-1.0561	-0.2495	> 0.05	0.1647	-1.2572	0.0157597	Overrepressed
FBgn0052636	lncRNA:CR32636	2.4568	1.5816	> 0.05	1.7285	2.0421	0.0080462	Overinduced
FBgn0262631	lncRNA:CR43148	-0.0562	-0.241	0.0186938	-0.0319	-0.4082	> 0.05	Overrepressed
FBgn0262886	lncRNA:CR43241	0.0189	0.0158	0.0337826	-0.0476	-0.4155	0.00122518	Overrepressed
FBgn0263019	lncRNA:CR43314	0.3775	2.1448	0.0130751	1.9153	1.9804	> 0.05	Overinduced
FBgn0263330	lncRNA:CR43411	-0.8241	-1.5401	0.00651959	-1.3209	-2.3393	0.00591365	Overrepressed
FBgn0263336	lncRNA:CR43417	0.1402	-0.5798	3e-05	-0.1444	-0.8744	2.96e-05	Overrepressed
FBgn0263406	lncRNA:CR43452	-0.3185	-1.5616	0.00145234	-0.9547	-2.3376	0.00213393	Overrepressed
FBgn0263659	lncRNA:CR43650	0.029	-0.7295	0.000247197	-0.297	-1.0182	0.000416828	Overrepressed
FBgn0263662	lncRNA:CR43653	0.3877	0.4669	0.00138858	0.039	0.7883	> 0.05	Overinduced
FBgn0263869	lncRNA:CR43716	-0.3572	-0.9045	0.0167797	-0.4957	-1.1837	0.0189112	Overrepressed
FBgn0264475	lncRNA:CR43883	0.2027	1.2863	> 0.05	1.2041	1.7445	0.0110802	Overinduced
FBgn0264549	lncRNA:CR43928	1.0571	0.956	> 0.05	0.5965	2.8309	0.000428321	Overinduced
FBgn0264571	lncRNA:CR43943	-0.1788	0.3721	> 0.05	-0.1778	0.5201	0.0306651	Overinduced
FBgn0264602	lncRNA:CR43951	-0.0525	0.6149	0.0491491	0.4105	1.1433	0.0105906	Overinduced
FBgn0264704	lncRNA:CR43973	0.1306	0.9908	0.0219316	0.3824	1.1676	0.0138136	Overinduced
FBgn0264721	lncRNA:CR43989	-0.19	-0.6219	> 0.05	0.0265	-1.0587	0.0474732	Overrepressed
FBgn0264834	lncRNA:CR44042	-0.5072	-1.0747	0.00214505	-0.5329	-2.2947	0.000299536	Overrepressed
FBgn0264982	lncRNA:CR44133	-1.0777	-0.9393	> 0.05	-0.7215	-1.1747	0.0074663	Overrepressed
FBgn0264987	lncRNA:CR44138	3.1309	4.9652	4.25e-06	4.6974	7.0883	1.78e-08	Overinduced
FBgn0265347	lncRNA:CR44301	-1.3839	-0.6579	0.0233721	-2.6685	-3.3066	> 0.05	Overrepressed
FBgn0265376	lncRNA:CR44317	-0.1887	0.0457	> 0.05	0.1077	0.459	0.026931	Overinduced
FBgn0265419	lncRNA:CR44331	-0.1	1.365	> 0.05	0.2033	2.039	0.0348575	Overinduced
FBgn0265497	lncRNA:CR44366	-0.6141	-0.4644	0.0149953	-0.4563	-0.7849	> 0.05	Overrepressed
FBgn0265530	lncRNA:CR44380	-1.0542	-1.2816	> 0.05	-0.6784	-1.8341	0.00217967	Overrepressed
FBgn0265635	lncRNA:CR44442	-0.3498	-0.5604	> 0.05	-0.2005	-1.6817	0.00576653	Overrepressed
FBgn0265715	lncRNA:CR44522	0.8833	2.8186	> 0.05	0.6392	4.8002	3.26e-05	Overinduced
FBgn0265759	lncRNA:CR44566	-0.0734	0.3693	0.0161449	0.1552	0.0248	> 0.05	Overinduced
FBgn0265855	lncRNA:CR44644	0.0078	-0.8863	> 0.05	-0.1412	-1.9619	0.0269736	Overrepressed
FBgn0265873	lncRNA:CR44662	-0.2312	0.3832	0.0226646	0.1933	0.8263	0.00519329	Overinduced
FBgn0265954	lncRNA:CR44741	0.5208	1.4565	0.0212953	1.2755	1.2771	> 0.05	Overinduced
FBgn0265977	lncRNA:CR44756	0.3043	2.3515	0.0117504	1.1314	3.8092	3.69e-05	Overinduced
FBgn0266005	lncRNA:CR44779	-0.3057	-0.239	> 0.05	0.012	-0.7993	0.000193581	Overrepressed
FBgn0266149	lncRNA:CR44855	-0.1726	0.0844	> 0.05	-0.0372	-1.4462	0.00120256	Overrepressed
FBgn0266168	lncRNA:CR44874	1.7851	5.3248	7.84e-06	2.9412	3.8937	0.00402304	Overinduced
FBgn0266590	lncRNA:CR45115	0.2421	-1.0846	3.73e-05	-0.1232	-2.7683	3.48e-06	Overrepressed
FBgn0266787	lncRNA:CR45252	-0.2625	-3.26	0.00411725	-1.0598	-2.6127	> 0.05	Overrepressed
FBgn0266829	lncRNA:CR45291	2.2514	1.9032	> 0.05	1.7715	2.5064	0.0458736	Overinduced
FBgn0266866	lncRNA:CR45327	-0.6315	-0.8308	> 0.05	-0.5593	-2.1592	0.00628384	Overrepressed
FBgn0266884	lncRNA:CR45345	-0.3974	-3.0255	0.00442718	-0.7052	-4.2026	0.000597953	Overrepressed
FBgn0266929	lncRNA:CR45380	1.3825	2.4725	0.0319165	2.1202	3.6544	0.000747653	Overinduced
FBgn0266958	lncRNA:CR45409	-0.2688	-0.1629	> 0.05	-0.2646	-0.5478	0.0249203	Overrepressed
FBgn0266975	lncRNA:CR45426	1.1529	2.5421	0.00154583	2.2377	2.1646	> 0.05	Overinduced
FBgn0266976	lncRNA:CR45427	1.447	2.0025	0.0104613	2.012	1.5484	> 0.05	Overinduced
FBgn0267058	lncRNA:CR45502	0.1211	-0.0894	> 0.05	0.2276	-2.4726	0.043359	Overrepressed
FBgn0267073	lncRNA:CR45517	0.8797	1.2753	> 0.05	1.1515	0.9364	0.0240883	Overinduced
FBgn0267153	lncRNA:CR45593	2.4448	3.6022	> 0.05	2.5105	4.7598	0.00286103	Overinduced
FBgn0267157	lncRNA:CR45597	-0.0911	-0.1716	2.83e-05	-0.1064	-0.4972	0.00027807	Overrepressed
FBgn0267237	lncRNA:CR45677	1.7856	1.477	> 0.05	1.9797	3.062	0.0067458	Overinduced
FBgn0267281	lncRNA:CR45717	0.4617	1.7339	> 0.05	1.1306	4.7985	0.00872776	Overinduced
FBgn0267541	lncRNA:CR45881	0.3855	0.6486	> 0.05	1.6106	0.6463	0.00899968	Overinduced
FBgn0267611	lncRNA:CR45949	0.9135	1.5191	> 0.05	1.1024	2.3242	0.00478464	Overinduced
FBgn0267635	lncRNA:CR45973	1.5291	3.9918	0.000205858	1.7659	4.7745	5.54e-06	Overinduced
FBgn0267659	lncRNA:CR45997	-0.5938	-1.8734	3.51e-06	-1.8541	-2.3911	2.26e-06	Overrepressed
FBgn0267668	lncRNA:CR46006	-0.1457	-0.3043	0.000216619	0.2538	-0.2764	0.00631701	Overrepressed
FBgn0267679	lncRNA:CR46015	2.3645	3.2138	0.0067895	3.2179	2.6738	> 0.05	Overinduced
FBgn0033309	Lnpk	0.1358	0.3822	0.0160507	0.1426	0.4624	0.00190104	Overinduced
FBgn0020278	loco	0.1062	0.2436	0.0259745	0.1115	1.1727	4.55e-08	Overinduced
FBgn0036892	Lon	0.1151	0.2108	> 0.05	0.1784	0.4752	0.00194289	Overinduced
FBgn0039848	Loxl1	0.262	0.8779	> 0.05	0.2801	1.7293	0.000320714	Overinduced
FBgn0263593	Lpin	0.1153	0.286	> 0.05	0.1171	0.5404	8.18e-05	Overinduced
FBgn0066101	LpR1	-0.0031	0.3526	0.000744219	0.0925	0.5042	0.000112075	Overinduced
FBgn0053087	LRP1	-0.0187	0.0734	> 0.05	-0.07	0.2998	0.0287909	Overinduced
FBgn0033212	LRR	-0.0689	0.1196	0.0234484	0.0315	0.4306	3.7e-05	Overinduced
FBgn0030608	Lsd-2	-0.1068	0.4893	0.00749344	0.2117	1.4802	8.41e-07	Overinduced
FBgn0002562	Lsp1alpha	-0.7847	-1.2438	0.000781657	-0.6138	-3.2085	> 0.05	Overrepressed
FBgn0002563	Lsp1beta	-0.0671	-0.2496	> 0.05	-0.6565	-1.9921	5.68e-05	Overrepressed
FBgn0002565	Lsp2	-0.2973	-1.6367	3.41e-07	-1.1078	-3.6334	4.11e-08	Overrepressed
FBgn0034140	Lst	0.0046	0.7617	0.0198944	0.6392	1.4983	0.0217538	Overinduced
FBgn0027525	LTV1	0.1079	0.3686	0.0172773	0.0877	0.4752	> 0.05	Overinduced
FBgn0262871	lute	-0.0586	-0.1845	> 0.05	-0.0722	-0.3434	0.00162855	Overrepressed
FBgn0011648	Mad	-0.1246	0.0028	> 0.05	-0.0612	0.2964	0.000413584	Overinduced
FBgn0026666	MagR	0.0271	0.1451	> 0.05	-0.1155	0.4703	0.00288797	Overinduced
FBgn0285912	mah	0.9749	0.5243	1.89e-06	0.6467	1.7418	6.61e-08	Overinduced
FBgn0034641	mahj	0.0195	0.3504	0.00333463	0.0183	0.5844	9.01e-06	Overinduced
FBgn0002641	mal	1.0931	1.8863	1.58e-05	1.193	2.1663	9.35e-07	Overinduced
FBgn0032382	Mal-B2	0.6963	2.096	> 0.05	1.2551	2.1057	0.000273932	Overinduced
FBgn0033451	Marc	-0.0369	-0.1994	> 0.05	0.0378	-0.5354	0.0348501	Overrepressed
FBgn0039914	mav	-0.0933	-0.3683	> 0.05	-0.1951	-0.6364	0.031349	Overrepressed
FBgn0038016	MBD-R2	0.1984	0.3861	0.000732559	0.2969	0.6772	3.83e-06	Overinduced
FBgn0262732	mbf1	0.4962	1.1749	1.06e-05	0.6944	1.7105	1.18e-07	Overinduced
FBgn0035811	Mcad	0.683	0.6347	> 0.05	0.7634	1.3722	0.00182241	Overinduced
FBgn0260959	MCPH1	0.8358	1.6517	5.45e-07	0.8476	1.9524	1.11e-08	Overinduced
FBgn0023549	Mct1	-0.0934	-0.5142	0.00109354	-0.3096	0.0651	> 0.05	Overrepressed
FBgn0034389	Mctp	-0.0342	0.2352	0.00140397	-0.0489	0.428	6.62e-06	Overinduced
FBgn0042185	MCU	0.0029	0.4575	0.00913599	0.0386	0.8055	1.32e-05	Overinduced
FBgn0262559	Mdh2	-0.14	-0.2413	0.00247981	-0.2878	-0.6225	2.7e-05	Overrepressed
FBgn0004512	Mdr49	-0.2934	-0.849	1.17e-05	-0.4461	-0.9809	8.6e-06	Overrepressed
FBgn0004797	mdy	-0.1373	-1.7505	0.000124463	-0.926	-2.5971	0.000331087	Overrepressed
FBgn0051390	MED7	0.1827	0.4443	0.0201103	0.2776	0.6052	0.0406267	Overinduced
FBgn0034503	MED8	0.1046	-0.1205	> 0.05	0.1716	-0.2687	0.0336538	Overrepressed
FBgn0024556	mEFTu1	0.016	-0.2798	5.44e-05	-0.0634	-0.2586	0.000238035	Overrepressed
FBgn0025874	Meics	0.1414	0.2336	> 0.05	0.1004	0.5916	0.0196287	Overinduced
FBgn0024329	Mekk1	0.1394	0.5032	8.7e-05	0.2887	1.1334	3.12e-08	Overinduced
FBgn0023001	melt	0.0683	-0.2981	0.0347787	-0.3755	-0.6229	0.0107538	Overrepressed
FBgn0265140	Meltrin	-0.0684	0.1256	> 0.05	-0.0891	0.3535	0.000166633	Overinduced
FBgn0029155	Men-b	-0.118	-0.2206	> 0.05	-0.1497	-0.469	0.000277914	Overrepressed
FBgn0037207	Mes2	-0.2544	0.0623	> 0.05	0.3021	1.7454	7.01e-05	Overinduced
FBgn0032694	MESR3	-0.0729	0.294	0.00160039	0.5528	0.9502	0.000228722	Overinduced
FBgn0034401	MetRS	0.2301	0.5615	0.00331072	0.2876	1.0963	6.87e-07	Overinduced
FBgn0004456	mew	-0.18	-0.3077	> 0.05	-0.1136	-0.4707	0.00141579	Overrepressed
FBgn0039561	mfrn	0.0229	0.0779	0.010235	0.1202	0.4092	> 0.05	Overinduced
FBgn0030452	MFS10	-0.4955	-0.2696	> 0.05	-0.1601	-0.6191	0.0189871	Overrepressed
FBgn0010651	MFS14	-0.2107	-0.6088	0.0248232	-0.1409	-0.4133	> 0.05	Overrepressed
FBgn0034611	MFS16	0.1721	0.3416	> 0.05	0.1443	0.4693	0.0116976	Overinduced
FBgn0038799	MFS9	-0.7202	-1.7662	> 0.05	-0.7121	-2.7468	3.27e-06	Overrepressed
FBgn0264694	mgr	0.2283	0.3741	0.0277826	0.2312	0.6801	3.53e-05	Overinduced
FBgn0267977	mh	0.062	0.1335	> 0.05	-0.0023	0.535	0.0263917	Overinduced
FBgn0264695	Mhc	0.0575	-0.2009	4.93e-05	-0.3642	-0.8316	2.5e-06	Overrepressed
FBgn0036333	MICAL-like	0.1088	0.4095	0.00385779	0.1349	0.6261	5.27e-05	Overinduced
FBgn0261963	mid	-0.4635	-1.0172	> 0.05	-0.6009	-1.1987	0.0349738	Overrepressed
FBgn0031399	mio	0.2421	0.3385	> 0.05	0.2692	0.8127	0.000314377	Overinduced
FBgn0026061	Mipp1	-0.0303	-1.1082	3.82e-06	-0.2765	-1.6558	1.89e-07	Overrepressed
FBgn0259209	Mlp60A	-0.1362	-0.5508	0.000517243	-0.8571	-0.8429	> 0.05	Overrepressed
FBgn0031881	MME1	0.9957	2.2347	9.32e-06	1.8366	3.6731	1.81e-08	Overinduced
FBgn0035049	Mmp1	0.3118	0.8256	1.26e-06	0.7005	1.3388	7.42e-08	Overinduced
FBgn0259749	mmy	-0.0142	-0.3013	0.00287193	-0.0163	-0.2292	0.0171762	Overrepressed
FBgn0002778	mnd	-0.3574	-0.8527	0.0013712	-0.7681	-1.3868	0.000384457	Overrepressed
FBgn0263241	Mocs1	0.3449	0.7692	0.00174163	0.3034	0.5057	> 0.05	Overinduced
FBgn0051217	modSP	0.1905	0.174	0.0173631	0.0843	0.3621	> 0.05	Overinduced
FBgn0086711	mol	0.0297	-0.2557	> 0.05	-0.1797	-0.9542	0.0186717	Overrepressed
FBgn0025631	moody	0.2074	0.3229	0.00474676	0.4815	0.8411	4.01e-05	Overinduced
FBgn0002789	Mp20	0.2379	0.4084	0.00519778	-0.0291	0.3306	> 0.05	Overinduced
FBgn0038662	Mpc1	-0.2017	-0.3122	0.000677345	-0.2939	-0.5952	1.64e-05	Overrepressed
FBgn0026409	Mpcp2	-0.0738	-0.3462	> 0.05	-0.1575	-0.5647	0.00143479	Overrepressed
FBgn0259985	Mppe	-0.0776	-0.3197	9.54e-05	-0.4036	-0.8145	0.00588742	Overrepressed
FBgn0002791	mr	0.0971	0.1398	> 0.05	0.0203	0.2921	0.0484743	Overinduced
FBgn0020270	mre11	0.3464	0.673	0.00803554	0.2148	1.2971	0.0418642	Overinduced
FBgn0032456	MRP	0.0708	0.5319	0.0017865	0.0721	0.3296	> 0.05	Overinduced
FBgn0263316	Mrp4	0.5435	1.8229	1.18e-07	1.0833	2.6949	3.89e-09	Overinduced
FBgn0040389	mRpL14	-0.0308	-0.33	0.0149025	-0.1188	-0.4884	0.00419004	Overrepressed
FBgn0031660	mRpL28	0.0737	0.1082	> 0.05	0.0362	0.52	0.000119486	Overinduced
FBgn0042112	mRpL36	0.1717	-0.3064	0.0272561	-0.0123	-0.3563	> 0.05	Overrepressed
FBgn0034001	mRpL41	0.0859	-0.2931	0.0156212	0.126	-0.3663	0.0014827	Overrepressed
FBgn0039765	mRpS18C	0.0817	-0.2794	0.0117776	-0.041	-0.1232	> 0.05	Overrepressed
FBgn0038426	mRpS33	0.1465	-0.1564	> 0.05	-0.1494	-0.5848	0.00627072	Overrepressed
FBgn0036895	ms(3)76Cc	0.4245	0.6271	> 0.05	0.2698	1.4701	0.00251522	Overinduced
FBgn0010909	msn	0.0261	0.2812	0.00367838	0.1899	0.4534	0.00197618	Overinduced
FBgn0261836	Msp300	-0.1007	-0.1831	> 0.05	-0.2221	-0.5595	0.000360059	Overrepressed
FBgn0020272	mst	0.3734	0.1903	> 0.05	0.3431	0.9104	0.00265462	Overinduced
FBgn0013676	mt:CoIII	-0.6342	-0.5856	> 0.05	-0.4275	-0.796	0.002493	Overrepressed
FBgn0013681	mt:ND3	-1.7977	-2.2474	> 0.05	-1.9587	-2.8456	0.0162209	Overrepressed
FBgn0013689	mt:tRNA:Ala-TGC	-1.883	-1.1161	> 0.05	-2.2825	-2.8851	0.00981851	Overrepressed
FBgn0013690	mt:tRNA:Cys-GCA	-2.069	-2.0711	> 0.05	-2.1516	-3.8577	0.00808605	Overrepressed
FBgn0013710	mt:tRNA:Tyr-GTA	-1.7271	-3.758	0.0435485	-2.2445	-2.24	> 0.05	Overrepressed
FBgn0034215	Mtap	0.2675	0.7523	0.0124423	0.309	0.8291	0.0048118	Overinduced
FBgn0032154	mtDNA-helicase	0.4245	0.5684	> 0.05	0.3911	1.1778	0.00401258	Overinduced
FBgn0037008	mTerf3	0.0417	0.2636	> 0.05	-0.0012	0.3776	0.00619112	Overinduced
FBgn0040305	MTF-1	-0.0561	0.3229	0.00693966	0.1562	1.223	2.88e-07	Overinduced
FBgn0030766	mthl1	0.1358	0.5505	8.44e-06	0.3495	0.4689	0.000446595	Overinduced
FBgn0035132	mthl10	0.5096	1.059	1.44e-05	0.7449	1.2401	1.1e-05	Overinduced
FBgn0050018	mthl13	-0.5241	-1.0232	0.0300536	-0.7808	-1.0203	0.0137311	Overrepressed
FBgn0052476	mthl14	0.5964	0.8131	0.000664021	0.0764	0.8067	0.000105767	Overinduced
FBgn0051720	mthl15	-0.309	-0.2274	> 0.05	-0.0961	-0.6775	0.0374126	Overrepressed
FBgn0037960	mthl5	0.1478	0.2564	> 0.05	0.1573	0.67	6.85e-05	Overinduced
FBgn0035131	mthl9	0.4648	0.6706	0.0408861	0.5277	1.1049	0.00205068	Overinduced
FBgn0266369	Mtp	-0.3706	-0.7868	0.00121417	-0.2816	-1.0867	6.8e-06	Overrepressed
FBgn0261938	mtRNApol	0.0674	0.057	> 0.05	0.0844	0.3987	0.0129792	Overinduced
FBgn0002887	mus201	0.0515	0.2756	> 0.05	0.04	0.4497	0.00405909	Overinduced
FBgn0030894	Mvb12	0.0587	0.567	0.000409177	0.2454	1.0267	2.27e-06	Overinduced
FBgn0011672	Mvl	-0.033	0.3218	2.13e-05	0.0927	1.2057	6.7e-09	Overinduced
FBgn0262656	Myc	0.3169	0.6884	0.00299475	0.5021	1.1215	7.73e-05	Overinduced
FBgn0026199	myo	-0.1942	-0.2409	> 0.05	-0.0632	-0.4567	0.00049364	Overrepressed
FBgn0086347	Myo31DF	0.318	1.7951	2.2e-08	0.5318	2.8938	3.11e-10	Overinduced
FBgn0010246	Myo61F	0.8536	2.4991	5.82e-05	1.3699	4.1714	3.53e-08	Overinduced
FBgn0004657	mys	-0.0923	0.3169	0.00045512	-0.0237	0.5977	3.99e-06	Overinduced
FBgn0004647	N	0.0944	-0.4259	> 0.05	0.1691	-0.7667	0.00052104	Overrepressed
FBgn0038045	NANS	0.0553	-0.1777	> 0.05	-0.0063	-1.0554	0.0210847	Overrepressed
FBgn0031589	Naprt	0.232	0.2635	0.00682493	-0.0089	0.4173	6.24e-07	Overinduced
FBgn0010488	NAT1	0.0584	0.1931	0.000927041	0.1923	0.4755	9.24e-06	Overinduced
FBgn0002922	nau	-0.0452	-0.9256	0.00607518	-1.3442	-1.5639	> 0.05	Overrepressed
FBgn0261530	nbs	0.3875	0.7397	0.000545105	0.2773	0.8857	4.58e-06	Overinduced
FBgn0034650	NC2alpha	0.1206	0.5798	0.0162857	0.1713	0.9197	0.000223048	Overinduced
FBgn0036279	Ncc69	0.0184	-0.4823	> 0.05	-0.1441	-0.9901	0.000276866	Overrepressed
FBgn0039234	Nct	0.2894	0.4466	> 0.05	0.3299	0.7209	0.0447553	Overinduced
FBgn0047038	ND-13B	0.0931	-0.1026	0.000200329	-0.104	-0.4049	1.96e-05	Overrepressed
FBgn0031228	ND-15	0.1091	-0.0676	0.00521556	-0.0549	-0.4709	2.36e-05	Overrepressed
FBgn0037001	ND-39	0.0753	-0.1386	0.00386024	-0.1037	-0.3888	0.000722648	Overrepressed
FBgn0058002	ND-AGGG	0.1505	-0.2723	0.0440244	-0.0028	-0.4978	0.0138117	Overrepressed
FBgn0029888	ND-ASHI	0.0196	-0.2613	0.000194906	-0.1416	-0.397	0.000218322	Overrepressed
FBgn0034576	ND-B14.7	-0.0088	-0.2276	0.00161656	-0.1843	-0.4588	0.000432711	Overrepressed
FBgn0033961	ND-B15	0.0955	-0.125	0.00153088	-0.121	-0.4286	0.000254402	Overrepressed
FBgn0032511	ND-B22	0.1553	-0.1403	0.000116989	-0.1306	-0.3991	0.000141508	Overrepressed
FBgn0052230	ND-MLRQ	-0.0223	-0.1507	0.00370759	-0.1706	-0.4695	9e-05	Overrepressed
FBgn0085468	ND-MWFE	-0.0202	-0.2889	8.72e-05	-0.27	-0.4832	0.000187028	Overrepressed
FBgn0261673	nemy	0.0823	-0.2488	> 0.05	0.2006	-0.6793	0.000222594	Overrepressed
FBgn0039704	neo	-0.6759	-1.4263	> 0.05	-0.5737	-2.8997	0.00261259	Overrepressed
FBgn0027570	Nep2	0.0426	-0.5245	0.0275515	-0.0017	-1.1356	0.0392352	Overrepressed
FBgn0039564	Nep7	0.3302	0.958	> 0.05	1.3924	0.2131	7.4e-06	Overinduced
FBgn0037727	Nepl12	0.3094	1.1762	> 0.05	1.2121	0.6946	0.000107473	Overinduced
FBgn0039022	Nepl13	0.8453	1.7274	0.000640546	0.9665	2.1345	2.19e-05	Overinduced
FBgn0039023	Nepl14	0.9148	1.6296	0.00186044	1.0675	2.5018	2.92e-06	Overinduced
FBgn0039024	Nepl15	1.1887	1.4201	0.000789821	1.3051	2.212	9.53e-07	Overinduced
FBgn0039611	Nepl18	-0.1458	-0.2248	0.00464295	0.0439	-1.615	3.72e-06	Overrepressed
FBgn0039612	Nepl19	-0.677	-1.3981	0.00198712	-0.4324	-2.2614	9.54e-06	Overrepressed
FBgn0031805	Nepl4	1.4068	3.1089	7.76e-06	2.6875	2.6378	0.00464517	Overinduced
FBgn0259716	Nepl6	0.556	1.0305	0.00698104	0.8406	-0.2248	0.000833658	Overinduced
FBgn0032613	Nepl9	0.0245	-1.393	0.000226352	-0.4116	-2.2606	0.000128072	Overrepressed
FBgn0026630	nes	-0.1668	-0.0287	> 0.05	-0.1182	0.2947	3.37e-05	Overinduced
FBgn0002932	neur	-0.1627	0.2545	> 0.05	-0.2164	0.4232	0.00803518	Overinduced
FBgn0037447	Neurochondrin	0.3268	0.4432	> 0.05	0.2307	0.7169	0.0307042	Overinduced
FBgn0035993	Nf-YA	0.0052	-0.2389	0.00801909	-0.0857	-0.3692	0.00338198	Overrepressed
FBgn0029905	Nf-YC	-0.0018	0.1391	> 0.05	0.0911	0.3995	0.0101592	Overinduced
FBgn0032393	Nfs1	0.1091	0.3728	> 0.05	0.2784	0.8709	0.000549117	Overinduced
FBgn0263390	Nha2	0.002	-0.4024	1.93e-05	0.0619	-0.4616	1.92e-06	Overrepressed
FBgn0027929	NimB1	-0.0384	1.2586	0.0116129	0.4043	1.5996	0.0113424	Overinduced
FBgn0028543	NimB2	0.4262	1.0448	0.0069191	0.8377	1.6092	0.000253627	Overinduced
FBgn0054003	NimB3	0.6481	1.7124	> 0.05	1.579	3.5787	6.28e-05	Overinduced
FBgn0028542	NimB4	-0.0681	1.1282	0.0402732	0.3422	1.2989	0.00418805	Overinduced
FBgn0028936	NimB5	0.4874	1.7979	0.00669082	1.301	3.0847	4.86e-06	Overinduced
FBgn0037896	ninaG	0.1961	-0.2972	0.00927101	-0.1617	-0.8518	> 0.05	Overrepressed
FBgn0026401	Nipped-B	0.0983	0.284	> 0.05	0.1798	0.4841	0.00330564	Overinduced
FBgn0027548	nito	0.0094	-0.2086	> 0.05	-0.0618	-0.3507	0.031004	Overrepressed
FBgn0085442	NKAIN	-0.0557	0.2704	0.00199934	0.0174	0.6134	2.26e-06	Overinduced
FBgn0051146	Nlg1	0.5267	1.2326	0.00102683	0.6299	1.0805	> 0.05	Overinduced
FBgn0023542	Nmd3	0.1684	0.1445	> 0.05	0.2588	0.6347	0.00181104	Overinduced
FBgn0010222	Nmdmc	0.9809	1.5606	2.2e-07	1.5463	2.2081	2.57e-08	Overinduced
FBgn0039254	Nmnat	-0.0378	0.2548	0.00136209	-0.1881	0.5469	2.64e-07	Overinduced
FBgn0266570	NO66	0.8841	1.6659	5.26e-06	0.9208	1.2513	0.00200411	Overinduced
FBgn0005771	noc	-0.1087	-0.2788	> 0.05	-0.0181	-0.3667	0.00071271	Overrepressed
FBgn0261710	nocte	-0.0822	-0.2349	> 0.05	-0.0231	-0.2924	0.00742575	Overrepressed
FBgn0037617	nom	-0.0023	0.0551	> 0.05	-0.0194	0.3108	0.0492817	Overinduced
FBgn0016047	nompA	-0.1934	-0.7062	0.000122931	-0.304	-1.1883	2.95e-05	Overrepressed
FBgn0003328	None	0.7806	1.9143	1.08e-06	1.2112	2.3983	1.15e-07	Overinduced
FBgn0015393	None	0.2088	0.1941	> 0.05	0.3491	0.8064	0.0110568	Overinduced
FBgn0016080	None	0.0891	0.2739	> 0.05	0.177	0.6221	0.0169226	Overinduced
FBgn0022772	None	0.3739	1.8104	0.0351041	0.4087	2.6957	0.000292163	Overinduced
FBgn0030737	None	-0.0251	-1.7276	0.000176359	-0.5239	-2.2939	0.00026647	Overrepressed
FBgn0033465	None	0.1942	0.2758	> 0.05	0.3431	0.8911	0.000102399	Overinduced
FBgn0038035	None	0.135	0.8273	0.0288695	0.2195	1.2023	> 0.05	Overinduced
FBgn0261014	None	0.6206	0.7635	0.00437582	0.6647	0.9972	6.32e-05	Overinduced
FBgn0026196	nop5	0.0794	0.0293	> 0.05	0.5865	1.0293	7.09e-05	Overinduced
FBgn0259937	Nop60B	-0.1203	0.1628	0.0188383	0.0332	0.6233	3.34e-05	Overinduced
FBgn0027785	NP15.6	0.0661	-0.2146	0.00306051	-0.1701	-0.4413	0.00305781	Overrepressed
FBgn0039801	Npc2h	-0.4134	-0.3854	> 0.05	-0.1975	-0.5787	0.0382464	Overrepressed
FBgn0040813	Nplp2	-0.3888	-2.4203	1.27e-06	-0.6284	-4.299	1.78e-08	Overrepressed
FBgn0042201	Nplp3	-0.4071	-0.3192	> 0.05	-0.6232	-1.2182	0.0184497	Overrepressed
FBgn0015777	nrv2	-0.2541	-0.406	> 0.05	-0.4314	-1.1422	5.94e-07	Overrepressed
FBgn0034243	Ns2	0.1369	0.2764	> 0.05	0.318	0.6124	0.0246838	Overinduced
FBgn0039559	NSD	0.0547	0.1364	> 0.05	0.0051	0.3741	0.0190748	Overinduced
FBgn0266464	Nsf2	0.0526	0.2608	9.61e-05	0.2445	0.8803	1.05e-07	Overinduced
FBgn0034740	nsr	0.6626	3.5239	0.0335113	0.8879	3.6561	0.0283164	Overinduced
FBgn0050104	NT5E-2	0.055	-0.1759	> 0.05	0.0078	-0.7931	0.00236843	Overrepressed
FBgn0035461	ntc	0.1811	0.2081	> 0.05	0.2375	0.7163	0.00597995	Overinduced
FBgn0024947	NTPase	0.5372	1.3056	8.44e-06	1.0365	2.3095	6.3e-08	Overinduced
FBgn0031886	Nuf2	1.5779	2.9294	0.00256104	1.1549	2.7622	0.000970651	Overinduced
FBgn0010660	Nup214	0.0795	0.2262	0.00633161	0.0245	0.4523	4.67e-06	Overinduced
FBgn0039302	Nup358	0.2135	0.3763	0.00680146	0.284	0.5987	4.01e-05	Overinduced
FBgn0033247	Nup44A	-0.2235	-0.6823	2.15e-05	-0.5768	-0.7085	0.002493	Overrepressed
FBgn0034118	Nup62	0.2495	0.2455	> 0.05	0.1245	0.4794	0.00117553	Overinduced
FBgn0034310	Nup75	0.2122	0.1191	> 0.05	0.0574	0.5766	0.0216785	Overinduced
FBgn0039120	Nup98-96	0.1942	0.4973	7.06e-05	0.2273	0.9508	6.3e-08	Overinduced
FBgn0016687	Nurf-38	0.0441	-0.2489	0.000388511	-0.0722	-0.5037	1.4e-05	Overrepressed
FBgn0028411	Nxt1	0.1699	0.7613	0.000192637	0.1766	1.0841	2.97e-06	Overinduced
FBgn0032123	Oatp30B	-0.2885	-0.4039	0.0209899	-0.1507	-0.5151	4.58e-05	Overrepressed
FBgn0034716	Oatp58Dc	0.1617	-0.1908	> 0.05	-0.0372	-0.6006	0.00109127	Overrepressed
FBgn0036732	Oatp74D	-0.0554	-0.8289	3.04e-05	-0.0637	-1.1311	2.14e-06	Overrepressed
FBgn0038344	obe	0.3534	0.7288	0.00064427	0.4212	0.8866	7.05e-05	Overinduced
FBgn0034474	Obp56g	-0.608	-0.9915	2.34e-07	-0.4655	-1.4173	2.66e-09	Overrepressed
FBgn0034475	Obp56h	-0.7714	-1.0797	1.91e-05	-0.5238	-1.5301	8.23e-07	Overrepressed
FBgn0034509	Obp57c	-0.03	-1.0564	7.24e-08	-0.0941	-1.9914	1.31e-09	Overrepressed
FBgn0050145	Obp57e	0.2001	-0.6367	> 0.05	0.037	-1.9184	0.00183544	Overrepressed
FBgn0046878	Obp83cd	-0.796	-0.7107	> 0.05	0.2402	-1.8638	0.000538698	Overrepressed
FBgn0046876	Obp83ef	-0.6773	-1.0862	0.0254957	-0.0983	-1.6072	0.000411137	Overrepressed
FBgn0030103	Obp8a	-0.2051	-0.5444	0.00113436	-0.85	-1.5363	0.000162513	Overrepressed
FBgn0039678	Obp99a	-0.2894	-0.9467	9.57e-07	-0.4081	-0.4472	4.11e-07	Overrepressed
FBgn0031097	obst-A	-0.0833	-1.5201	0.000321244	-0.3159	-1.8474	0.000222594	Overrepressed
FBgn0027600	obst-B	0.0825	-1.6283	0.00901803	-0.3799	-1.5196	> 0.05	Overrepressed
FBgn0266083	ocm	-0.0108	0.0907	> 0.05	-0.0376	0.2844	0.00430641	Overinduced
FBgn0038653	Octalpha2R	-0.2292	-0.2873	4.43e-05	-0.1738	-0.5617	2.36e-07	Overrepressed
FBgn0013308	Odc2	-1.3693	-1.0171	0.033892	-0.1548	-0.7783	> 0.05	Overrepressed
FBgn0002985	odd	0.0859	-0.3488	0.00474875	-0.0303	-0.5086	0.00298647	Overrepressed
FBgn0004646	ogre	-0.307	-0.6283	> 0.05	-0.1186	-0.9049	7.89e-05	Overrepressed
FBgn0015522	olf186-M	0.0736	0.1642	> 0.05	0.3603	0.8314	0.000888469	Overinduced
FBgn0261276	Opa1	0.0268	0.153	> 0.05	-0.0275	0.3034	0.00079175	Overinduced
FBgn0025360	Optix	-0.2432	-0.4066	> 0.05	-0.14	-0.4251	0.0244309	Overrepressed
FBgn0033041	Or42a	0.0341	-0.2827	> 0.05	0.1254	-1.7886	0.0026795	Overrepressed
FBgn0019952	Orct	-0.2928	-1.3261	2.35e-05	-0.3005	-1.5413	2.9e-06	Overrepressed
FBgn0017561	Ork1	-0.8846	-1.9177	0.00354287	-0.7921	-3.0596	1.85e-07	Overrepressed
FBgn0037427	Osi17	-0.9394	-0.0036	0.00147984	-0.2734	-1.1598	1.57e-05	Overrepressed
FBgn0037409	Osi24	-0.3379	-1.1971	> 0.05	-0.9616	-3.0927	0.000212821	Overrepressed
FBgn0003016	osp	-0.0744	-0.3767	0.016709	-0.2818	-0.6648	0.00124935	Overrepressed
FBgn0014868	Ost48	0.0309	-0.2761	> 0.05	-0.0553	-0.409	0.016979	Overrepressed
FBgn0034277	OstDelta	0.1417	-0.127	> 0.05	0.08	-0.317	0.0171595	Overrepressed
FBgn0011227	ox	0.1405	0.0036	0.00507483	-0.1847	-0.4645	0.000332722	Overrepressed
FBgn0033476	oys	0.2693	0.5545	1.44e-05	1.0925	1.6299	1.96e-07	Overinduced
FBgn0034259	P32	0.1308	0.2019	> 0.05	0.3042	0.8276	0.00022776	Overinduced
FBgn0015765	p38a	0.1165	0.6528	> 0.05	0.2779	0.8222	0.045034	Overinduced
FBgn0267339	p38c	1.091	1.4663	> 0.05	1.8837	3.0276	0.000374676	Overinduced
FBgn0033179	p47	0.5698	1.1105	0.00024379	0.58	1.0613	0.000401513	Overinduced
FBgn0039044	p53	0.2365	0.5484	0.0278412	0.3998	1.4893	3.17e-06	Overinduced
FBgn0037138	P5CDh1	-0.1133	-0.2723	0.0164749	-0.2651	-0.5831	7.21e-05	Overrepressed
FBgn0020513	Paics	0.4634	1.0604	> 0.05	0.8061	1.7989	0.000938225	Overinduced
FBgn0038100	Paip2	0.068	0.3813	> 0.05	0.1966	0.627	0.0031125	Overinduced
FBgn0044826	Pak3	0.0368	0.3688	0.00403384	0.2544	1.0627	2.18e-06	Overinduced
FBgn0031990	PAPLA1	0.1028	0.179	0.000428228	0.1344	0.6522	5.66e-08	Overinduced
FBgn0020389	Papss	0.0911	-0.3978	0.0152318	0.0458	-0.257	> 0.05	Overrepressed
FBgn0034129	Parp16	-0.612	-1.997	9.57e-05	-1.3993	-1.2207	0.00141169	Overrepressed
FBgn0036007	path	0.2146	0.4089	8.94e-06	0.6581	0.9228	1.31e-06	Overinduced
FBgn0051481	pb	-0.5543	-0.6576	> 0.05	-0.3887	-0.6978	0.00239033	Overrepressed
FBgn0027580	PCB	-0.3246	-0.9352	1.18e-07	-0.4289	-1.0489	3.88e-08	Overrepressed
FBgn0024841	Pcd	0.1182	-0.1448	> 0.05	0.0834	-0.2974	0.0228636	Overrepressed
FBgn0003046	Pcp	2.6917	2.9199	0.00440083	2.8748	3.2559	0.000623579	Overinduced
FBgn0041342	Pcyt1	-0.1004	0.0858	2.04e-05	-0.1169	0.7473	3.26e-09	Overinduced
FBgn0027601	pdgy	0.2348	0.6686	0.000138875	0.0471	0.8446	2.59e-07	Overinduced
FBgn0011693	Pdh	-0.2675	-0.2733	1.91e-05	-0.9073	-1.3308	0.00287006	Overrepressed
FBgn0017558	Pdk	0.1717	0.3313	> 0.05	0.275	0.7799	0.000414711	Overinduced
FBgn0020386	Pdk1	0.009	0.2303	0.00186176	0.2531	0.6229	3.25e-05	Overinduced
FBgn0016694	Pdp1	-0.1005	0.2475	0.0260866	1.4162	1.362	> 0.05	Overinduced
FBgn0003053	peb	-0.3205	-0.5455	0.0372955	-0.1392	-0.6255	> 0.05	Overrepressed
FBgn0037327	PEK	0.1099	0.6949	1.56e-05	0.271	1.2184	7.42e-08	Overinduced
FBgn0034356	Pepck2	1.5081	3.8474	> 0.05	1.7619	4.4638	0.041197	Overinduced
FBgn0003068	per	0.8006	1.1717	0.000961628	2.1955	2.4487	0.00640233	Overinduced
FBgn0031969	pes	0.3276	0.602	0.00398144	0.4773	1.4532	2.01e-07	Overinduced
FBgn0013563	Pex1	0.1153	-0.1302	0.0207389	0.0349	-0.2896	0.00541388	Overrepressed
FBgn0034058	Pex11	0.1134	-0.3471	0.00256104	0.1959	-0.2235	0.0023588	Overrepressed
FBgn0036484	Pex3	0.016	-0.2648	0.000414691	0.022	-0.1891	4.31e-05	Overrepressed
FBgn0031799	Pez	0.0935	0.4353	> 0.05	0.416	1.1051	4.59e-05	Overinduced
FBgn0000052	Pfas	0.3342	0.303	> 0.05	0.9283	1.5623	0.00242668	Overinduced
FBgn0027558	Pgant3	0.2396	0.485	0.0018152	0.169	0.8191	1.95e-06	Overinduced
FBgn0051956	Pgant4	0.0519	1.1537	0.0279328	-0.1892	2.9078	0.0207919	Overinduced
FBgn0036529	Pgant8	0.1683	-0.8555	1.42e-05	0.0947	-1.452	2.38e-06	Overrepressed
FBgn0033088	PGAP3	0.0118	0.2088	0.021129	0.1539	0.5119	0.00045606	Overinduced
FBgn0004654	Pgd	0.0384	-0.7018	0.00178407	-0.1169	-0.6855	0.00902061	Overrepressed
FBgn0250906	Pgk	0.1249	-0.3213	0.00213034	-0.0443	-0.5337	0.000689987	Overrepressed
FBgn0014869	Pglym78	0.0433	-0.3711	0.000108887	-0.1926	-0.5865	0.000104353	Overrepressed
FBgn0030310	PGRP-SA	0.7436	2.2502	0.000665072	0.8829	2.1289	0.00208488	Overinduced
FBgn0043578	PGRP-SB1	-0.8371	-3.1957	4.95e-05	-1.1905	-3.9251	6.27e-05	Overrepressed
FBgn0035806	PGRP-SD	-0.6463	-1.0101	> 0.05	-0.3441	-1.1734	0.00353555	Overrepressed
FBgn0010551	Phb2	0.2664	0.3903	0.028787	0.5242	1.0674	7.09e-06	Overinduced
FBgn0035438	PHGPx	0.78	1.6434	9.6e-07	1.0183	2.203	2.49e-08	Overinduced
FBgn0004959	phm	-0.5619	-1.3775	0.0168587	-0.5517	-1.7316	0.00686477	Overrepressed
FBgn0033669	PI31	0.1303	0.3007	0.000591881	0.2453	0.5788	1.05e-05	Overinduced
FBgn0015279	Pi3K92E	0.1852	0.5506	2.94e-05	0.3618	0.9846	2.23e-07	Overinduced
FBgn0037339	Pi4KIIalpha	-0.0386	0.1941	0.0302912	-0.1107	0.4422	9.1e-06	Overinduced
FBgn0260962	pic	0.16	0.5057	0.000167677	0.0815	0.496	0.000648947	Overinduced
FBgn0264953	Piezo	0.1422	0.7925	6.76e-07	0.1077	0.7471	2.98e-07	Overinduced
FBgn0265174	PIG-V	0.2115	0.5037	> 0.05	0.2343	0.9042	0.000415396	Overinduced
FBgn0040080	pins	0.0001	0.0824	> 0.05	0.1011	0.4432	7.71e-05	Overinduced
FBgn0038966	pinta	-0.4401	-1.1754	0.00590755	-0.7843	-1.1401	> 0.05	Overrepressed
FBgn0020521	pio	0.1546	-0.1502	0.00105076	0.1155	-0.5523	1.07e-06	Overrepressed
FBgn0034647	pirk	0.2768	1.3846	1.02e-05	0.7118	2.0098	4.43e-07	Overinduced
FBgn0026576	Pisd	-0.697	-1.6276	3.04e-05	-0.7639	-1.7476	1.11e-05	Overrepressed
FBgn0003090	pk	-0.4714	-0.6203	> 0.05	-0.4111	-0.6782	0.00815676	Overrepressed
FBgn0038201	PK1-R	0.1105	-0.4714	1.82e-06	-0.4687	-1.1333	3.01e-06	Overrepressed
FBgn0000489	Pka-C3	0.1359	0.298	> 0.05	0.3862	0.8295	0.000104082	Overinduced
FBgn0259680	Pkcdelta	-0.0913	0.3265	> 0.05	0.0129	0.1697	0.0112898	Overinduced
FBgn0005626	ple	-0.6335	-1.1005	1e-07	-1.2919	-1.4627	2.47e-06	Overrepressed
FBgn0037292	plh	-0.2087	-0.6426	0.00574489	-0.5751	-1.5575	> 0.05	Overrepressed
FBgn0010441	pll	0.4558	0.4313	> 0.05	0.5787	0.8896	0.0144465	Overinduced
FBgn0261261	plx	-0.2355	-0.4597	0.046938	-0.1762	-0.4739	0.00454888	Overrepressed
FBgn0259214	PMCA	0.1147	-0.0702	> 0.05	0.1537	-0.2667	0.0341402	Overrepressed
FBgn0033050	Pngl	0.2496	0.5433	0.0187685	0.181	0.5889	0.000968508	Overinduced
FBgn0003117	pnr	-0.296	-0.5231	0.0385231	-0.4194	-1.0173	0.00942073	Overrepressed
FBgn0036354	Poc1	0.5827	0.5025	> 0.05	0.4982	0.9423	0.0258385	Overinduced
FBgn0069354	Porin2	0.0428	0.8009	> 0.05	0.3476	1.7627	0.0193518	Overinduced
FBgn0040294	POSH	0.29	1.1617	1.61e-06	0.6463	2.2403	1.42e-09	Overinduced
FBgn0250871	pot	0.1228	0.5429	4.56e-05	0.4211	0.8352	1.58e-05	Overinduced
FBgn0020257	Ppa	-0.2656	-0.4484	> 0.05	-0.4409	-0.8071	0.00199702	Overrepressed
FBgn0035632	Ppat-Dpck	0.504	1.4896	0.000925331	0.3205	1.4767	0.00013708	Overinduced
FBgn0053349	ppk25	-0.0618	-0.0017	0.00478615	-0.1955	0.4484	> 0.05	Overinduced
FBgn0034948	PPP1R15	-0.0722	0.1791	0.0184158	0.0149	0.5963	4.07e-06	Overinduced
FBgn0003141	pr	0.1562	-0.0005	> 0.05	0.1746	-0.4239	6.47e-05	Overrepressed
FBgn0283741	prage	-0.0797	0.9407	0.000477106	0.4547	2.5815	1.53e-08	Overinduced
FBgn0267824	PRAS40	0.115	0.4744	0.0427397	0.3612	0.9976	5.99e-05	Overinduced
FBgn0004901	Prat	0.1661	0.1423	> 0.05	0.0913	0.6551	0.0018192	Overinduced
FBgn0028573	prc	0.0249	-2.3855	0.0482443	-0.2121	-2.027	> 0.05	Overrepressed
FBgn0033635	Prip	0.16	-0.61	0.00521113	-0.2522	-0.8723	0.0184015	Overrepressed
FBgn0086134	Prosalpha2	0.9601	1.3685	3.96e-05	1.1005	1.5944	4.92e-06	Overinduced
FBgn0261394	Prosalpha3	0.9689	1.5494	1.35e-05	1.0558	1.726	1.8e-06	Overinduced
FBgn0004066	Prosalpha4	0.8293	1.1268	0.00140951	0.9803	1.3571	0.000186848	Overinduced
FBgn0016697	Prosalpha5	0.9403	1.4267	0.000146391	1.0382	1.8167	2.02e-06	Overinduced
FBgn0250843	Prosalpha6	1.2979	1.9484	4.97e-06	1.4071	2.2563	2.6e-07	Overinduced
FBgn0023175	Prosalpha7	0.8532	1.3982	0.000116271	0.86	1.6969	1.3e-06	Overinduced
FBgn0010590	Prosbeta1	0.8157	1.3952	0.000158783	0.9664	1.7004	8.2e-06	Overinduced
FBgn0023174	Prosbeta2	0.8595	1.1678	0.00259826	0.8898	1.4506	2.18e-05	Overinduced
FBgn0026380	Prosbeta3	0.875	1.3815	0.000367952	0.9851	1.6059	3.67e-05	Overinduced
FBgn0032596	Prosbeta4	1.034	1.5596	2.18e-05	1.2662	1.9721	9.73e-07	Overinduced
FBgn0029134	Prosbeta5	0.7881	0.9926	0.00226317	0.8433	1.3747	4.22e-06	Overinduced
FBgn0002284	Prosbeta6	0.9331	1.3656	0.0002586	1.1377	1.6356	4.58e-05	Overinduced
FBgn0250746	Prosbeta7	0.9206	1.5297	5.82e-05	1.0916	1.9777	9.86e-07	Overinduced
FBgn0036487	Prp31	0.1679	0.3068	> 0.05	0.04	0.441	0.000560204	Overinduced
FBgn0033520	Prx2540-1	0.8852	2.2117	0.000288052	0.8402	3.1496	2.23e-07	Overinduced
FBgn0033518	Prx2540-2	1.5078	2.3325	1.27e-05	1.563	3.5699	7.48e-09	Overinduced
FBgn0030196	Psf3	-0.3378	-0.3554	0.0241177	-0.2913	-0.6071	0.000585441	Overrepressed
FBgn0030926	psh	0.374	0.3913	> 0.05	0.6351	0.9216	0.0183817	Overinduced
FBgn0035770	pst	0.1667	1.023	2.85e-06	0.721	1.1174	0.000621919	Overinduced
FBgn0003162	Pu	-0.3144	-0.6793	0.0285938	-0.1558	-1.3407	3.45e-07	Overrepressed
FBgn0243512	puc	0.4904	0.9297	1.54e-05	0.8222	1.6152	9.43e-08	Overinduced
FBgn0020385	pug	-0.0437	-0.7796	1.6e-06	0.1254	-0.9	1.46e-07	Overrepressed
FBgn0031888	Pvf2	1.356	2.8047	7.98e-05	2.0417	3.5846	2.08e-06	Overinduced
FBgn0032006	Pvr	0.123	0.7802	3.71e-07	0.5355	1.1857	9.43e-08	Overinduced
FBgn0033649	pyr	0.435	0.5834	0.000617328	0.5392	1.1351	6.12e-07	Overinduced
FBgn0028622	qsm	0.0372	-0.3869	0.000140611	-0.4446	-0.7639	2.1e-05	Overrepressed
FBgn0033814	Qsox1	0.157	0.3253	0.000257073	0.4136	0.7161	5.7e-06	Overinduced
FBgn0003257	r-l	-0.0036	0.7235	5.69e-06	0.306	0.8796	5.23e-06	Overinduced
FBgn0015794	Rab18	0.2051	0.5381	0.0104638	0.3817	0.8381	0.000784743	Overinduced
FBgn0015793	Rab19	-0.0381	0.1846	> 0.05	0.0585	0.3379	0.0282436	Overinduced
FBgn0027505	Rab3-GAP	-0.0154	0.0512	> 0.05	0.0674	0.3362	0.00164362	Overinduced
FBgn0015797	Rab6	0.0737	0.1651	0.0142323	0.1487	0.4418	7.9e-05	Overinduced
FBgn0015795	Rab7	0.2138	0.4099	0.00115257	0.1714	0.4513	8.98e-05	Overinduced
FBgn0032782	Rab9	-0.2262	-0.4179	0.0443371	-0.266	-0.5571	0.00497606	Overrepressed
FBgn0035255	RabX5	0.1615	-0.2968	> 0.05	0.0886	-1.3802	0.00966207	Overrepressed
FBgn0014011	Rac2	0.0604	0.5224	0.000257988	0.3994	1.141	2.26e-06	Overinduced
FBgn0026777	Rad23	0.2676	0.505	0.00167268	0.304	0.6039	0.000275789	Overinduced
FBgn0034728	rad50	0.3885	1.162	4.98e-07	0.5529	1.5703	1.23e-08	Overinduced
FBgn0037647	RagA-B	0.1259	0.42	0.00453329	0.2526	0.9745	3.31e-06	Overinduced
FBgn0031051	Ranbp21	0.152	0.1611	> 0.05	0.3067	0.7207	3.63e-05	Overinduced
FBgn0004390	RasGAP1	-0.1031	0.1289	0.000355704	-0.0112	0.3113	2.43e-05	Overinduced
FBgn0031745	rau	0.3256	1.4548	0.000183052	0.4175	3.0126	3.01e-08	Overinduced
FBgn0003209	raw	0.5174	1.3814	6.42e-07	0.8259	2.2453	4.42e-09	Overinduced
FBgn0015799	Rbf	0.0502	0.1115	> 0.05	0.1101	0.4	0.000119322	Overinduced
FBgn0037012	Rcd2	0.185	0.403	0.036814	0.0099	0.9552	1.66e-05	Overinduced
FBgn0263832	Rcd5	0.2446	0.5067	0.00485458	0.3166	1.0285	6.06e-07	Overinduced
FBgn0031816	Rchy1	-0.2162	-0.4739	0.00893922	-0.0308	-1.0386	1.07e-06	Overrepressed
FBgn0039644	rdog	0.2687	1.7812	1.69e-08	0.2765	1.4922	3.12e-08	Overinduced
FBgn0033667	reb	-0.2999	-0.9327	> 0.05	-1.0249	-1.2965	0.0444614	Overrepressed
FBgn0036463	Reck	-0.0502	-0.2859	> 0.05	0.1083	-0.4662	0.00730936	Overrepressed
FBgn0033906	ReepB	0.2754	0.2015	> 0.05	0.3044	0.6294	6.86e-06	Overinduced
FBgn0003231	ref(2)P	1.4104	2.197	3.22e-07	1.6861	2.4788	1.08e-07	Overinduced
FBgn0010774	Ref1	-0.0244	0.2567	0.020035	0.1332	0.4478	0.00575156	Overinduced
FBgn0015801	Reg-5	0.3584	0.3515	0.00253065	0.4854	1.1878	1.05e-08	Overinduced
FBgn0014018	Rel	0.3953	1.2581	4.56e-05	0.777	1.696	1.01e-05	Overinduced
FBgn0260933	rempA	0.8578	0.934	0.00117574	0.7906	1.524	2.51e-07	Overinduced
FBgn0026378	Rep	0.043	0.1381	0.0306558	0.0182	0.4088	8.02e-05	Overinduced
FBgn0011701	repo	-0.2611	-0.4808	> 0.05	-0.147	-0.8017	0.000292607	Overrepressed
FBgn0039209	REPTOR	-0.04	0.4093	9.08e-05	0.22	0.6982	2.57e-05	Overinduced
FBgn0031814	retm	-0.501	-0.5248	0.0114198	-0.4475	-0.7181	1.69e-05	Overrepressed
FBgn0004795	retn	-0.0126	-0.3058	0.00527264	0.0168	-0.222	0.0188408	Overrepressed
FBgn0035150	Rev1	0.0057	0.2866	> 0.05	-0.0558	0.3917	0.0013806	Overinduced
FBgn0037345	Rev7	0.2316	1.2347	2.24e-05	0.2536	1.0131	0.000123991	Overinduced
FBgn0260985	RfC4	0.227	0.8891	0.00916824	0.403	1.9753	5.33e-07	Overinduced
FBgn0026376	Rgl	-0.2626	-0.3587	> 0.05	-0.1792	-0.5127	0.000322487	Overrepressed
FBgn0261258	rgn	-0.0157	0.1594	0.00113242	0.0522	0.7891	5.26e-08	Overinduced
FBgn0004635	rho	0.1048	0.8881	0.000154485	0.2881	1.0899	4.3e-05	Overinduced
FBgn0030318	rho-4	0.1364	0.5727	8.88e-05	0.3977	1.0354	2.22e-06	Overinduced
FBgn0033672	rho-7	0.2163	0.1466	> 0.05	0.0872	0.4178	0.00378155	Overinduced
FBgn0030808	RhoGAP15B	0.1098	0.5879	0.000720734	0.3135	1.1905	1.79e-06	Overinduced
FBgn0261461	RhoGAP18B	-0.1844	-0.114	> 0.05	-0.057	0.3391	1.19e-05	Overinduced
FBgn0036257	RhoGAP68F	-0.0067	0.2846	0.002604	0.1263	0.4276	0.00115022	Overinduced
FBgn0036187	RIOK1	0.172	0.4596	0.0179784	0.3197	0.9811	2.7e-05	Overinduced
FBgn0028426	RNaseZ	0.4877	1.0424	0.000542624	0.5963	1.2966	2.95e-05	Overinduced
FBgn0011703	RnrL	0.8425	2.1042	5.54e-05	0.8308	2.6802	1.96e-07	Overinduced
FBgn0002543	robo2	-0.1267	0.1036	> 0.05	-0.0056	0.9142	4.95e-05	Overinduced
FBgn0014877	Roe1	0.0044	-0.0172	> 0.05	0.1399	0.547	0.00039443	Overinduced
FBgn0026181	Rok	0.1091	0.3638	0.000168318	0.2795	0.6264	1.4e-05	Overinduced
FBgn0039152	Root	-1.3378	-2.5255	0.0219994	-1.4884	-3.0751	0.00221441	Overrepressed
FBgn0004574	Rop	-0.0897	-0.2567	> 0.05	-0.1551	-0.4184	0.0107185	Overrepressed
FBgn0011705	rost	-0.0186	-0.8103	0.000184546	-0.274	-0.7657	0.00139219	Overrepressed
FBgn0010173	RpA-70	0.3625	1.1004	1.28e-06	0.5316	1.5195	3.53e-08	Overinduced
FBgn0032906	RPA2	0.5211	1.3052	2.31e-05	0.66	2.4141	3.65e-08	Overinduced
FBgn0266421	RPA3	-0.0583	0.2201	> 0.05	0.0054	0.4642	0.0345665	Overinduced
FBgn0039218	Rpb10	0.2451	0.3533	> 0.05	-0.098	0.4984	0.00201904	Overinduced
FBgn0003277	RpII215	0.028	0.2185	0.013005	0.1704	0.5192	8.18e-05	Overinduced
FBgn0030687	RpIIIC160	0.0313	0.1341	> 0.05	0.0109	0.3378	0.0284888	Overinduced
FBgn0028695	Rpn1	0.8526	1.2713	2.25e-05	0.9231	1.4448	2.61e-06	Overinduced
FBgn0015283	Rpn10	0.7167	1.0647	0.000149174	0.761	1.0778	0.000127312	Overinduced
FBgn0028694	Rpn11	0.902	1.4139	0.00014237	1.0995	1.7166	1.59e-05	Overinduced
FBgn0028693	Rpn12	0.7664	1.0724	0.00133644	0.8358	1.2131	0.0002264	Overinduced
FBgn0033886	Rpn13	0.5098	0.9069	0.00024379	0.608	1.0838	3.22e-05	Overinduced
FBgn0028692	Rpn2	0.7355	1.2164	5.91e-06	0.8205	1.3494	1.35e-06	Overinduced
FBgn0261396	Rpn3	0.8439	1.1715	0.000197289	0.9718	1.2522	0.000214385	Overinduced
FBgn0028690	Rpn5	0.7558	1.1401	5.32e-05	0.855	1.3522	4.86e-06	Overinduced
FBgn0028689	Rpn6	0.786	1.0611	0.00291885	0.8657	1.2696	0.000210132	Overinduced
FBgn0002787	Rpn8	0.4125	1.1105	0.000205858	0.4183	1.4264	1.05e-06	Overinduced
FBgn0028691	Rpn9	0.7238	1.2112	2.57e-05	0.6931	1.2673	4.08e-06	Overinduced
FBgn0283652	Rpp30	-0.0128	0.0356	> 0.05	0.0781	0.4553	0.016979	Overinduced
FBgn0028687	Rpt1	0.6304	0.9633	0.00469988	0.6879	1.0944	0.0007872	Overinduced
FBgn0015282	Rpt2	0.8166	1.262	0.000131648	0.8106	1.2454	8.35e-05	Overinduced
FBgn0028685	Rpt4	0.4894	0.7898	0.000498992	0.5867	0.9038	0.000175801	Overinduced
FBgn0028684	Rpt5	0.7326	1.2157	0.000175551	0.8315	1.4222	1.97e-05	Overinduced
FBgn0021995	Rs1	0.211	0.1865	> 0.05	0.0821	0.5394	0.0225811	Overinduced
FBgn0032781	RtcB	0.2987	0.7986	0.00313518	0.3866	1.4835	9.52e-07	Overinduced
FBgn0015803	RtGEF	-0.0671	0.189	> 0.05	-0.0705	0.4	0.000138262	Overinduced
FBgn0025381	rush	0.2536	0.498	0.00678657	0.4315	1.1259	1.21e-06	Overinduced
FBgn0033656	S2P	0.0784	0.3694	0.0142323	0.0083	0.3295	0.00541183	Overinduced
FBgn0283472	S6k	-0.1871	0.0845	> 0.05	-0.0111	0.364	0.00582351	Overinduced
FBgn0002842	sa	2.2378	1.7602	> 0.05	2.1119	4.2237	0.0359328	Overinduced
FBgn0051374	sals	0.0526	0.305	0.0198261	-0.2161	0.4253	> 0.05	Overinduced
FBgn0011020	Sas-4	0.1578	0.1484	> 0.05	-0.1078	0.417	0.0172128	Overinduced
FBgn0030574	sbm	-0.4144	-0.6364	> 0.05	-0.3744	-0.8226	3.5e-05	Overrepressed
FBgn0087039	Sbp2	0.2322	0.3262	> 0.05	0.263	0.5753	0.0478122	Overinduced
FBgn0052103	SCaMC	0.0914	0.4751	0.00149632	0.1135	1.0809	2.48e-07	Overinduced
FBgn0038038	Sccpdh2	0.4866	0.7767	0.0208012	0.7019	0.7406	> 0.05	Overinduced
FBgn0030357	Sclp	0.6944	1.2914	> 0.05	0.9704	2.0357	1.97e-05	Overinduced
FBgn0035298	SCOT	0.1326	-0.1472	0.0108555	0.0064	-0.4548	0.000669635	Overrepressed
FBgn0020907	Scp2	-0.0252	-0.1093	> 0.05	0.0097	-0.3901	0.00264222	Overrepressed
FBgn0003339	Scr	-0.0913	-0.5563	0.0411114	0.1269	-0.9133	8.9e-06	Overrepressed
FBgn0261385	scra	-0.004	0.4282	0.000368013	0.0803	0.6691	0.000314722	Overinduced
FBgn0035390	scramb2	0.1067	-0.0168	> 0.05	0.135	-0.3019	0.000967898	Overrepressed
FBgn0037643	ScsbetaA	-0.0989	-0.0937	0.00101753	0.053	-0.2817	5.7e-07	Overrepressed
FBgn0041094	scyl	-0.0729	0.3187	0.00921517	0.3036	0.6715	0.0107908	Overinduced
FBgn0037873	SdhC	0.1914	-0.1229	0.00314365	-0.1067	-0.4856	0.000546036	Overrepressed
FBgn0039112	SdhD	0.0788	-0.1625	0.000699203	-0.0258	-0.3729	3.54e-05	Overrepressed
FBgn0038279	Sdr	0.2067	-0.3185	6.82e-06	0.1875	-1.0653	2.86e-08	Overrepressed
FBgn0028992	sds22	0.3913	0.4449	> 0.05	0.3703	0.6483	0.0033787	Overinduced
FBgn0086348	se	-0.7605	-0.5522	9.75e-07	-0.4645	-0.7775	0.000140052	Overrepressed
FBgn0260855	Sec22	-0.0651	0.0355	> 0.05	-0.0358	0.307	0.00171148	Overinduced
FBgn0086357	Sec61alpha	-0.1535	-0.3987	0.00388966	-0.0521	-0.5212	8.85e-06	Overrepressed
FBgn0031049	Sec61gamma	-0.1071	-0.4124	0.000830982	-0.2188	-0.4955	0.00101355	Overrepressed
FBgn0035771	Sec63	-0.2335	-0.4957	0.00480978	-0.195	-0.4704	0.00217967	Overrepressed
FBgn0261270	SelD	0.1284	-0.2546	0.00802241	-0.0313	-0.4442	0.00473081	Overrepressed
FBgn0266666	Sem1	0.918	1.3859	0.00157287	0.8836	1.3871	0.000560225	Overinduced
FBgn0284221	Sema5c	0.155	-0.5883	6.51e-07	-0.044	-1.137	8.94e-08	Overrepressed
FBgn0011710	Septin1	0.0546	0.3874	0.000365321	0.1877	0.4006	0.00152913	Overinduced
FBgn0019929	Ser7	0.2085	-0.6788	0.000406852	0.1194	-1.1789	1.27e-05	Overrepressed
FBgn0263006	SERCA	0.0675	-0.2059	0.000258873	-0.4369	-0.9334	2.21e-05	Overrepressed
FBgn0260653	serp	-0.0166	-0.8545	2.63e-05	-0.2616	-0.9775	6e-05	Overrepressed
FBgn0031497	SerRS	0.6206	1.1618	0.000192637	0.9051	2.1467	3.22e-08	Overinduced
FBgn0010414	SerT	-0.135	-0.4711	> 0.05	-0.3315	-1.035	0.0420105	Overrepressed
FBgn0034897	Sesn	0.2739	0.7949	1.09e-05	0.5555	1.4744	2.08e-08	Overinduced
FBgn0040022	Set1	0.0064	0.2696	0.0147511	0.0177	0.3408	0.00221759	Overinduced
FBgn0266917	Sf3a1	0.1104	0.1962	> 0.05	0.0863	0.3881	0.0409813	Overinduced
FBgn0261445	sgl	-0.1326	0.1356	7.05e-05	-0.0995	0.2672	4.31e-06	Overinduced
FBgn0051472	sgll	0.0755	-0.4149	0.00147158	0.0171	-0.4563	0.00128115	Overrepressed
FBgn0032055	Sgp	0.1471	0.6333	> 0.05	0.0796	1.2053	0.0173359	Overinduced
FBgn0040475	SH3PX1	0.1965	0.3917	0.0244875	0.389	1.1236	4.39e-06	Overinduced
FBgn0039273	shams	0.1636	0.2146	> 0.05	0.2008	0.5008	0.00165642	Overinduced
FBgn0015296	Shc	0.0573	0.3637	0.0343358	0.1205	1.138	3.1e-07	Overinduced
FBgn0003388	shd	-0.5649	-1.2774	> 0.05	0.0824	-1.4208	0.00341872	Overrepressed
FBgn0003391	shg	0.0377	-0.3227	> 0.05	-0.224	-0.6632	0.0164739	Overrepressed
FBgn0029823	Shmt	-0.007	-0.8466	7.06e-06	0.0624	-0.6979	4.79e-06	Overrepressed
FBgn0003396	shn	-0.2047	0.0772	0.0020896	0.0417	0.3377	0.000864919	Overinduced
FBgn0086656	shrb	0.1657	0.5375	0.000175126	0.2314	0.8128	1.8e-06	Overinduced
FBgn0039593	Sid	1.8995	4.6953	0.00191144	3.0336	5.8183	6.39e-05	Overinduced
FBgn0032741	Sidpn	0.369	0.6476	1.99e-05	-0.0147	0.5939	1.08e-07	Overinduced
FBgn0262103	Sik3	-0.4076	-0.4018	2.32e-05	0.0304	-0.2364	0.00217967	Overrepressed
FBgn0039296	Sil1	0.4788	1.4266	4.32e-05	1.081	2.6279	7.03e-08	Overinduced
FBgn0039875	sip3	0.0552	-0.1179	> 0.05	-0.0314	-0.2981	0.0452183	Overrepressed
FBgn0031971	Sirup	1.2326	1.4591	4.42e-06	1.1634	1.4689	5.81e-07	Overinduced
FBgn0286042	sisRNA:CR46364	0.6306	0.8611	> 0.05	0.5639	1.5792	0.000272336	Overinduced
FBgn0038986	sit	1.2158	0.9205	> 0.05	1.313	1.9334	2.45e-05	Overinduced
FBgn0262717	Skeletor	-0.0965	-0.9329	0.000141112	-0.6263	-1.4091	0.000440388	Overrepressed
FBgn0037236	Skp2	0.3969	1.2586	> 0.05	0.7854	2.0141	0.021668	Overinduced
FBgn0016984	sktl	0.1621	0.2654	0.0293097	0.3338	0.7738	3.58e-05	Overinduced
FBgn0043854	slam	0.5355	2.6351	0.00128266	0.8288	2.6073	0.0023173	Overinduced
FBgn0005638	slbo	0.2163	-0.4086	0.0314017	-0.5686	-1.4615	0.0237704	Overrepressed
FBgn0041186	Slbp	0.203	-0.0265	> 0.05	0.0082	0.2898	0.000552571	Overinduced
FBgn0039403	Sld5	0.2794	0.3096	> 0.05	-0.1937	0.6851	0.022656	Overinduced
FBgn0037203	slif	0.1763	-0.9965	0.000248668	-0.0151	-1.419	6.47e-05	Overrepressed
FBgn0051133	Slimp	0.2281	0.6103	0.0204447	0.474	0.7576	0.0334292	Overinduced
FBgn0027783	SMC2	0.2467	0.5067	> 0.05	0.0284	0.7631	0.00498397	Overinduced
FBgn0052438	SMC5	0.2253	0.5678	0.0264139	0.1939	0.597	0.00435988	Overinduced
FBgn0019890	Smg5	0.1467	0.4785	2.17e-05	0.2265	0.6546	1.52e-06	Overinduced
[truncated: 245 more rows]

## Sheet: Virus Drosophila
Differential expressed genes in Virus Drosophila study
Flybase ID	Gene symbol	log2 fold change control DCV infection	log2 fold change G9a mutants DCV infection	Q-value G9a mutant 24 hours versus control 24 hours	Group
FBgn0034428	AANATL6	10.0121	13.3507	0.998812	Overinduced
FBgn0024150	Ac78C	0.5476	1.9747	0.973494	Overinduced
FBgn0000024	Ace	0.8027	2.8354	0.935738	Overinduced
FBgn0010387	Acbp2	0.1024	-3.2038	0.998853	Overrepressed
FBgn0016122	Acer	0.2422	-1.3548	0.979476	Overrepressed
FBgn0263120	Acsl	-0.1863	-1.1429	0.938259	Overrepressed
FBgn0263998	Ack-like	0.052	1.7842	0.936964	Overinduced
FBgn0038172	Adgf-D	0.0436	-1.8671	0.945903	Overrepressed
FBgn0000042	Act5C	0.0453	2.2617	0.979612	Overinduced
FBgn0000055	Adh	-0.3201	-1.9954	0.979851	Overrepressed
FBgn0038984	AdipoR	0.0147	-1.842	0.948152	Overrepressed
FBgn0040508	ACXC	3.2876	7.0725	0.955103	Overinduced
FBgn0026718	Agpat2	0.0997	1.2619	0.939996	Overinduced
FBgn0040505	Alk	0.0652	1.2693	0.929963	Overinduced
FBgn0261393	alpha-Est5	0.7764	3.2357	0.938354	Overinduced
FBgn0038535	alt	-0.262	1.774	0.956498	Overinduced
FBgn0000083	AnxB9	0.2055	1.6822	0.954398	Overinduced
FBgn0015903	apt	2.6273	6.2136	0.998144	Overinduced
FBgn0262716	Arp3	0.0313	1.5861	0.946584	Overinduced
FBgn0036623	Agpat3	-0.0238	-1.6126	0.963416	Overrepressed
FBgn0001961	Arpc1	0.2428	1.3531	0.94729	Overinduced
FBgn0000064	Ald1	0.1982	-1.0445	0.93783	Overrepressed
FBgn0000120	Arr1	1.8725	3.6644	0.908899	Overinduced
FBgn0012036	Aldh	-0.2202	-1.7163	0.991514	Overrepressed
FBgn0005386	ash1	1.1155	4.396	0.997834	Overinduced
FBgn0264448	asRNA:CR43866	-0.1979	2.4559	0.912517	Overinduced
FBgn0265068	asRNA:CR44179	1.0761	2.4649	0.991345	Overinduced
FBgn0267243	asRNA:CR45683	3.9824	8.0362	0.999286	Overinduced
FBgn0028550	Atf3	0.1537	1.8143	0.947434	Overinduced
FBgn0010548	Aldh-III	0.0046	-1.2591	0.940413	Overrepressed
FBgn0036857	Aldh7A1	-0.0967	-1.2862	0.961621	Overrepressed
FBgn0015570	alpha-Est2	0.0754	-1.4776	0.940784	Overrepressed
FBgn0015575	alpha-Est7	-0.3265	-1.4108	0.978078	Overrepressed
FBgn0032935	Atg18b	1.708	3.8153	0.995586	Overinduced
FBgn0038325	Atg4b	-0.0844	1.1052	0.94179	Overinduced
FBgn0259221	ATP8A	0.4302	1.4212	0.940078	Overinduced
FBgn0015576	alpha-Est8	-0.8474	-1.8242	0.977174	Overrepressed
FBgn0038530	AttD	0.2876	1.1521	0.994092	Overinduced
FBgn0033366	Ance-4	-0.1022	-1.9477	0.963647	Overrepressed
FBgn0023407	B4	-0.2262	1.3235	0.94578	Overinduced
FBgn0004870	bab1	0.375	2.8328	0.978321	Overinduced
FBgn0027889	ball	0.6337	5.2293	0.999229	Overinduced
FBgn0031571	bark	-0.1248	1.6368	0.959686	Overinduced
FBgn0087002	apolpp	-0.0493	-1.7249	0.995734	Overrepressed
FBgn0033578	BBS4	1.2876	3.549	0.946308	Overinduced
FBgn0043362	bchs	0.2334	2.3123	0.942397	Overinduced
FBgn0032629	beat-IIIc	-0.075	2.0184	0.920829	Overinduced
FBgn0040238	Best1	0.0725	1.8013	0.983106	Overinduced
FBgn0039175	beta-PheRS	0.1291	2.0554	0.977269	Overinduced
FBgn0014133	bif	2.1358	5.9584	0.999134	Overinduced
FBgn0004133	blow	0.899	1.9687	0.96776	Overinduced
FBgn0283451	br	0.2876	3.7554	0.991209	Overinduced
FBgn0040333	brv3	4.4575	7.3818	0.983783	Overinduced
FBgn0032076	Argl	-0.2094	-1.5161	0.961993	Overrepressed
FBgn0264863	asRNA:CR44054	0.1484	-2.1631	0.981819	Overrepressed
FBgn0023096	btv	1.2331	4.8588	0.975866	Overinduced
FBgn0266144	asRNA:CR44850	-0.3754	-2.0755	0.949439	Overrepressed
FBgn0044452	Atg2	-0.0765	-1.2967	0.954068	Overrepressed
FBgn0052672	Atg8a	0.0187	-1.5103	0.93967	Overrepressed
FBgn0034110	Atg9	0.1504	-1.3313	0.938775	Overrepressed
FBgn0045064	bwa	1.2483	3.6547	0.997822	Overinduced
FBgn0032422	atilla	0.1476	-1.5581	0.94479	Overrepressed
FBgn0019644	ATPsynB	-0.0715	-1.1572	0.902021	Overrepressed
FBgn0261053	Cad86C	1.1716	3.5093	0.994926	Overinduced
FBgn0039294	Cad96Cb	6.359	10.4362	0.999674	Overinduced
FBgn0037646	CAHbeta	0.4531	1.5588	0.942112	Overinduced
FBgn0025866	CalpB	0.0029	1.0246	0.937265	Overinduced
FBgn0020224	Cbl	-0.1599	1.1348	0.935623	Overinduced
FBgn0010217	ATPsynbeta	-0.1056	-1.0587	0.900314	Overrepressed
FBgn0039830	ATPsynC	-0.1644	-1.1594	0.9025	Overrepressed
FBgn0016119	ATPsynCF6	-0.0825	-1.4243	0.941101	Overrepressed
FBgn0003676	CCT1	0.0021	1.4856	0.963053	Overinduced
FBgn0016120	ATPsynD	-0.0722	-1.2171	0.939979	Overrepressed
FBgn0028342	ATPsyndelta	-0.2569	-1.1647	0.901341	Overrepressed
FBgn0030086	CCT2	-0.2313	1.5096	0.963531	Overinduced
FBgn0015019	CCT3	0.1312	1.486	0.946155	Overinduced
FBgn0032444	CCT4	0.1451	1.3618	0.942908	Overinduced
FBgn0010621	CCT5	0.5304	1.7336	0.953416	Overinduced
FBgn0038224	ATPsynE	-0.2013	-1.3378	0.936345	Overrepressed
FBgn0027329	CCT6	-0.0508	1.4109	0.946172	Overinduced
FBgn0035032	ATPsynF	-0.1077	-1.3494	0.936997	Overrepressed
FBgn0037632	CCT7	0.0498	1.3131	0.938738	Overinduced
FBgn0284436	CCT8	0.1463	1.5357	0.953387	Overinduced
FBgn0051973	Cda5	0.5103	2.2087	0.946118	Overinduced
FBgn0010612	ATPsynG	-0.1035	-1.5931	0.942533	Overrepressed
FBgn0034197	Cda9	1.8725	3.2119	0.933791	Overinduced
FBgn0016691	ATPsynO	-0.0973	-1.2253	0.937112	Overrepressed
FBgn0031952	cdc14	0.6322	3.4222	0.997739	Overinduced
FBgn0000150	awd	-0.0613	-1.3733	0.941951	Overrepressed
FBgn0027348	bgm	-0.0207	-1.9395	0.948168	Overrepressed
FBgn0011211	blw	-0.0471	-1.0508	0.942195	Overrepressed
FBgn0001090	bnb	0.0337	-2.4292	0.990004	Overrepressed
FBgn0004132	boca	-0.0614	-1.3359	0.941555	Overrepressed
FBgn0011573	Cdc37	0.3905	1.7718	0.977331	Overinduced
FBgn0000278	CecB	-0.1719	2.3119	0.983713	Overinduced
FBgn0000279	CecC	0.4802	2.549	0.995903	Overinduced
FBgn0261284	bou	0.2181	-1.7604	0.967426	Overrepressed
FBgn0037788	CAH7	-0.4434	-1.9296	0.962343	Overrepressed
FBgn0000261	Cat	0.053	-3.3832	0.999769	Overrepressed
FBgn0035715	CG10103	0.2282	1.5714	0.95304	Overinduced
FBgn0033960	CG10151	6.2734	10.2911	0.998845	Overinduced
FBgn0032799	CG10166	0.4396	2.1187	0.979328	Overinduced
FBgn0032681	CG10283	0.4973	1.3212	0.939286	Overinduced
FBgn0022943	Cbp20	-0.1403	-1.2762	0.90434	Overrepressed
FBgn0032805	CG10337	-0.0228	1.7945	0.943424	Overinduced
FBgn0032702	CG10376	0.2349	1.1058	0.934183	Overinduced
FBgn0034295	CG10911	0.0943	1.0908	0.99066	Overinduced
FBgn0034296	CG10912	0.2096	1.0772	0.994134	Overinduced
FBgn0030004	CG10958	3.2245	6.6114	0.999262	Overinduced
FBgn0030078	CG10970	1.51	3.9413	0.939443	Overinduced
FBgn0038147	CCHa2	-0.2165	-1.6363	0.936444	Overrepressed
FBgn0039244	CG11069	0.2876	1.2214	0.905644	Overinduced
FBgn0033177	CG11141	-0.0134	1.8465	0.974299	Overinduced
FBgn0052499	Cda4	-0.0501	-2.0896	0.972616	Overrepressed
FBgn0034638	CG10433	0.0055	-1.3003	0.941836	Overrepressed
FBgn0039927	CG11155	0.5641	2.3081	0.977995	Overinduced
FBgn0034539	CG11159	1.3391	1.7258	0.932756	Overinduced
FBgn0039325	CG10560	0.2168	-1.0618	0.95184	Overrepressed
FBgn0035397	CG11486	0.0378	1.2376	0.939488	Overinduced
FBgn0032726	CG10621	-0.5554	-3.3464	0.999389	Overrepressed
FBgn0035488	CG11593	-0.2099	1.364	0.951233	Overinduced
FBgn0036212	CG11597	0.2876	2.6958	0.966469	Overinduced
FBgn0032964	CG11630	3.6095	5.0084	0.950227	Overinduced
FBgn0032968	CG11634	8.6713	11.9348	0.997417	Overinduced
FBgn0027552	CG10863	-0.1225	-1.7648	0.956225	Overrepressed
FBgn0039241	CG11089	-0.8255	-1.5399	0.977677	Overrepressed
FBgn0037199	CG11137	-0.0897	-1.6001	0.938684	Overrepressed
FBgn0031860	CG11236	-0.0299	-1.4945	0.954006	Overrepressed
FBgn0037186	CG11241	0.0712	-1.4483	0.973535	Overrepressed
FBgn0037165	CG11437	-0.1544	-2.621	0.937525	Overrepressed
FBgn0035484	CG11594	0.0282	-1.6699	0.977983	Overrepressed
FBgn0014427	CG11899	-0.3279	-1.1438	0.963692	Overrepressed
FBgn0030098	CG12057	-1.0022	-1.8807	0.992855	Overrepressed
FBgn0035179	CG12038	0.8725	3.397	0.941411	Overinduced
FBgn0035228	CG12091	-0.0348	-1.0813	0.93672	Overrepressed
FBgn0037387	CG1213	0.1181	-1.299	0.954422	Overrepressed
FBgn0033232	CG12159	0.0329	-1.4024	0.935507	Overrepressed
FBgn0260462	CG12163	-0.0634	-1.6515	0.953696	Overrepressed
FBgn0035426	CG12078	2.2876	7.3038	0.96533	Overinduced
FBgn0038577	CG12321	0.1855	-2.2977	0.978197	Overrepressed
FBgn0033543	CG12338	-0.0147	-2.0832	0.977797	Overrepressed
FBgn0033624	CG12384	-0.0107	-1.512	0.936126	Overrepressed
FBgn0040666	CG12848	-0.1275	-1.6054	0.914975	Overrepressed
FBgn0030048	CG12112	-0.239	2.5355	0.987446	Overinduced
FBgn0029662	CG12206	7.7514	11.8066	0.999542	Overinduced
FBgn0032770	CG13086	-0.2106	-2.03	0.940268	Overrepressed
FBgn0035519	CG1309	0.1249	-1.8763	0.976729	Overrepressed
FBgn0037974	CG12224	2.7519	4.8033	0.996337	Overinduced
FBgn0033723	CG13155	-0.0268	-1.2633	0.991852	Overrepressed
FBgn0032614	CG13284	-0.2411	-1.8306	0.95337	Overrepressed
FBgn0040827	CG13315	-0.4118	-1.2197	0.938618	Overrepressed
FBgn0039419	CG12290	0.3862	1.4148	0.940528	Overinduced
FBgn0030676	CG12379	1.6355	4.3835	0.989992	Overinduced
FBgn0030722	CG12395	13.0244	16.3498	0.999002	Overinduced
FBgn0029740	CG12680	1.2876	6.4559	0.970437	Overinduced
FBgn0037796	CG12814	-0.1045	1.6763	0.977182	Overinduced
FBgn0033871	CG13339	-0.0595	-1.7604	0.944608	Overrepressed
FBgn0014417	CG13397	-0.38	-1.5729	0.975264	Overrepressed
FBgn0039538	CG12883	-0.0094	1.502	0.969043	Overinduced
FBgn0033499	CG12914	0.7026	7.2494	0.961832	Overinduced
FBgn0030847	CG12991	-0.249	1.3772	0.97354	Overinduced
FBgn0036665	CG13024	0.7026	1.9051	0.956048	Overinduced
FBgn0036717	CG13731	0.1663	-2.2263	0.990338	Overrepressed
FBgn0032789	CG13083	4.5606	5.0447	0.997417	Overinduced
FBgn0039040	CG13833	-0.0981	-2.9842	0.982009	Overrepressed
FBgn0032788	CG13084	3.403	4.0829	0.994361	Overinduced
FBgn0038959	CG13856	-0.5988	-2.699	0.915433	Overrepressed
FBgn0036193	CG14135	-0.0039	-1.7034	0.902071	Overrepressed
FBgn0032140	CG13117	-0.1492	1.106	0.93092	Overinduced
FBgn0032211	CG13138	8.6095	11.6496	0.995359	Overinduced
FBgn0032896	CG14400	0.1133	-1.3727	0.951361	Overrepressed
FBgn0030595	CG14406	-0.6928	-4.2429	0.932545	Overrepressed
FBgn0036984	CG13248	0.51	2.8969	0.960495	Overinduced
FBgn0033464	CG1441	-0.0882	-1.8381	0.937186	Overrepressed
FBgn0029851	CG14445	0.1673	-1.6309	0.916151	Overrepressed
FBgn0033788	CG13323	0.8754	1.6072	0.995054	Overinduced
FBgn0031184	CG14615	-0.1933	-2.7669	0.953354	Overrepressed
FBgn0039137	CG13604	0.5821	1.7004	0.934505	Overinduced
FBgn0040398	CG14629	0.0881	-1.5905	0.943568	Overrepressed
FBgn0030157	CG1468	-0.3093	-1.9288	0.953205	Overrepressed
FBgn0039170	CG13609	0.2876	2.7714	0.918498	Overinduced
FBgn0035332	CG13801	11.199	14.7993	0.999538	Overinduced
FBgn0037819	CG14688	-0.6581	-1.0741	0.937851	Overrepressed
FBgn0035734	CG14823	0.0176	-2.561	0.993725	Overrepressed
FBgn0035157	CG13894	1.6095	3.7969	0.938535	Overinduced
FBgn0030277	CG1394	4.4575	8.0725	0.978927	Overinduced
FBgn0031756	CG13992	4.358	7.9006	0.999398	Overinduced
FBgn0035496	CG14990	-0.0972	-1.5119	0.94625	Overrepressed
FBgn0035541	CG15019	0.0167	-1.4914	0.937888	Overrepressed
FBgn0035544	CG15021	0.1446	-1.1242	0.925743	Overrepressed
FBgn0031697	CG14024	0.2876	5.4559	0.929699	Overinduced
FBgn0036859	CG14085	3.747	5.8344	0.971543	Overinduced
FBgn0040734	CG15065	-0.926	-1.4289	0.936609	Overrepressed
FBgn0040733	CG15068	-0.0628	-1.8828	0.947908	Overrepressed
FBgn0034394	CG15096	-0.4635	-2.4334	0.983981	Overrepressed
FBgn0030272	CG15201	0.2389	-2.423	0.977842	Overrepressed
FBgn0030271	CG15202	0.142	-1.9441	0.926044	Overrepressed
FBgn0030237	CG15209	-0.2688	-2.0562	0.982723	Overrepressed
FBgn0030183	CG15309	-0.2629	-1.2811	0.931865	Overrepressed
FBgn0036931	CG14183	0.1176	2.9778	0.970491	Overinduced
FBgn0031058	CG14227	2.0949	3.9819	0.958985	Overinduced
FBgn0039462	CG14252	2.5296	4.2039	0.99389	Overinduced
FBgn0031373	CG15358	-0.0767	-2.3129	0.933762	Overrepressed
FBgn0039719	CG15515	-0.4129	-1.9365	0.923003	Overrepressed
FBgn0039755	CG15531	-0.0392	-1.8318	0.948012	Overrepressed
FBgn0034122	CG15711	-0.0689	-3.4548	0.997199	Overrepressed
FBgn0029860	CG15891	0.1865	-1.4565	0.918828	Overrepressed
FBgn0030478	CG1640	-0.1562	-1.4252	0.940388	Overrepressed
FBgn0029765	CG16756	0.055	-2.0412	0.938911	Overrepressed
FBgn0035348	CG16758	-0.2963	-1.0759	0.999691	Overrepressed
FBgn0037763	CG16904	0.0117	-3.9343	0.99986	Overrepressed
FBgn0039479	CG14257	0.5813	2.177	0.914179	Overinduced
FBgn0038660	CG14291	0.13	1.7094	0.914653	Overinduced
FBgn0038566	CG14317	5.2876	9.2494	0.992129	Overinduced
FBgn0036547	CG17032	0.0047	-1.1953	0.951341	Overrepressed
FBgn0032285	CG17108	-0.2739	-1.2341	0.938432	Overrepressed
FBgn0032299	CG17127	0.0245	-3.2059	0.948379	Overrepressed
FBgn0032029	CG17292	0.0823	-1.4155	0.983927	Overrepressed
FBgn0031301	CG14339	1.6661	10.4856	0.999035	Overinduced
FBgn0031302	CG14340	2.6095	9.1112	0.996861	Overinduced
FBgn0030239	CG17333	0.2065	-1.5094	0.938911	Overrepressed
FBgn0038073	CG14395	7.8345	11.1226	0.99835	Overinduced
FBgn0039395	CG14546	6.1455	8.6258	0.993746	Overinduced
FBgn0040360	CG14626	8.9386	12.1673	0.997946	Overinduced
FBgn0015351	CG14906	0.2081	2.2764	0.967801	Overinduced
FBgn0039970	CG17508	-0.2089	-1.2956	0.901766	Overrepressed
FBgn0264494	CG17646	0.0063	-1.1981	0.953837	Overrepressed
FBgn0039856	CG1774	-0.0977	-2.3395	0.982574	Overrepressed
FBgn0038455	CG14907	0.1248	1.7223	0.985285	Overinduced
FBgn0028480	CG17841	0.0155	-1.4953	0.95375	Overrepressed
FBgn0032374	CG14931	5.7426	9.6603	0.999769	Overinduced
FBgn0034330	CG18107	0.1119	-1.451	0.963383	Overrepressed
FBgn0032377	CG14937	2.0245	4.5669	0.989641	Overinduced
FBgn0035439	CG14961	-0.227	3.9209	0.994868	Overinduced
FBgn0037553	CG18249	-0.0386	-1.3477	0.931576	Overrepressed
FBgn0033904	CG18327	-0.3022	-1.036	0.985829	Overrepressed
FBgn0028746	CG18508	-0.2099	-2.0457	0.931716	Overrepressed
FBgn0037973	CG18547	-0.2627	-1.0723	0.958981	Overrepressed
FBgn0042138	CG18815	0.113	-1.5028	0.938045	Overrepressed
FBgn0035543	CG15020	10.561	15.4091	0.998189	Overinduced
FBgn0039674	CG1907	-0.0744	-1.7156	0.977702	Overrepressed
FBgn0037378	CG2046	0.1674	-1.6384	0.951597	Overrepressed
FBgn0033289	CG2121	-0.2107	-1.621	0.906382	Overrepressed
FBgn0034396	CG15097	0.9005	3.6745	0.994604	Overinduced
FBgn0032647	CG15143	5.2183	8.0029	0.9967	Overinduced
FBgn0028879	CG15270	8.6234	12.2201	0.999785	Overinduced
FBgn0030251	CG2145	-0.3578	-1.0299	0.93988	Overrepressed
FBgn0030014	CG15337	0.0245	4.3038	0.949488	Overinduced
FBgn0031542	CG15414	0.2876	1.3266	0.936345	Overinduced
FBgn0029702	CG15572	8.8725	11.9283	0.99712	Overinduced
FBgn0034639	CG15673	0.6579	1.4541	0.968643	Overinduced
FBgn0034095	CG15701	4.8757	7.3525	0.999682	Overinduced
FBgn0037478	CG2656	0.1563	-1.1589	0.909798	Overrepressed
FBgn0035090	CG2736	0.0385	-1.8398	0.992492	Overrepressed
FBgn0030309	CG1572	-0.1236	1.0891	0.900153	Overinduced
FBgn0030508	CG15760	1.4575	3.1339	0.902525	Overinduced
FBgn0039844	CG1607	1.3218	4.0821	0.996366	Overinduced
FBgn0035087	CG2765	0.1492	-1.4432	0.938082	Overrepressed
FBgn0034505	CG16739	8.3099	11.3944	0.996609	Overinduced
FBgn0050008	CG30008	-0.0251	-3.0617	0.992785	Overrepressed
FBgn0037698	CG16779	0.9727	2.812	0.942933	Overinduced
FBgn0050431	CG30431	0.0289	-1.3047	0.956716	Overrepressed
FBgn0047114	CG31142	-0.048	-1.8086	0.920149	Overrepressed
FBgn0035073	CG16896	6.0754	10.0988	0.999769	Overinduced
FBgn0031239	CG17075	5.0109	7.2418	0.997558	Overinduced
FBgn0265264	CG17097	12.2153	15.8069	0.999579	Overinduced
FBgn0031501	CG17261	8.7152	12.4215	0.999542	Overinduced
FBgn0030120	CG17440	2.1945	5.1339	0.986733	Overinduced
FBgn0051207	CG31207	-0.1202	-1.3157	0.951007	Overrepressed
FBgn0032768	CG17564	4.2876	8.6987	0.987875	Overinduced
FBgn0051321	CG31321	-0.147	-2.1259	0.97743	Overrepressed
FBgn0037885	CG17721	-0.1864	1.3409	0.940635	Overinduced
FBgn0039167	CG17786	2.9198	6.5832	0.994942	Overinduced
FBgn0051326	CG31326	-0.0575	-1.1359	0.943878	Overrepressed
FBgn0051357	CG31357	-0.0344	-1.045	0.930586	Overrepressed
FBgn0051523	CG31523	-0.0973	-2.2689	0.990969	Overrepressed
FBgn0032082	CG18088	0.8725	2.6364	0.971415	Overinduced
FBgn0051548	CG31548	0.022	-1.5548	0.961361	Overrepressed
FBgn0051777	CG31777	-0.0826	-1.3019	0.942884	Overrepressed
FBgn0051778	CG31778	-0.0931	-1.0633	0.936238	Overrepressed
FBgn0051793	CG31793	-0.2304	-1.465	0.950994	Overrepressed
FBgn0035262	CG18171	0.5882	2.8332	0.945986	Overinduced
FBgn0051974	CG31974	0.2532	-2.3352	0.982913	Overrepressed
FBgn0265268	CG18234	3.251	7.9413	0.970982	Overinduced
FBgn0033216	CG1946	5.6526	7.6401	0.998944	Overinduced
FBgn0037455	CG2336	9.7222	12.8516	0.997611	Overinduced
FBgn0052191	CG32191	-0.7889	-1.3422	0.942731	Overrepressed
FBgn0050010	CG30010	-0.1693	1.4451	0.921139	Overinduced
FBgn0043783	CG32444	0.0751	-1.9206	0.962521	Overrepressed
FBgn0052448	CG32448	-0.111	-1.7211	0.900429	Overrepressed
FBgn0050049	CG30049	1.4575	2.6782	0.968903	Overinduced
FBgn0052687	CG32687	0.1391	-1.6468	0.97854	Overrepressed
FBgn0050076	CG30076	4.8725	7.9413	0.973647	Overinduced
FBgn0052695	CG32695	0.0886	-1.3053	0.945672	Overrepressed
FBgn0040384	CG32795	-0.354	-1.5977	0.941019	Overrepressed
FBgn0034573	CG3295	0.2287	-1.2271	0.935083	Overrepressed
FBgn0053080	CG33080	-0.0254	-1.4363	0.937554	Overrepressed
FBgn0053110	CG33110	-0.2069	-1.9665	0.962046	Overrepressed
FBgn0053143	CG33143	-0.2497	-1.8203	0.988296	Overrepressed
FBgn0053307	CG33307	-0.0973	-2.2973	0.98012	Overrepressed
FBgn0083970	CG34134	0.0184	-2.5214	0.938304	Overrepressed
FBgn0050090	CG30090	1.2876	2.4373	0.981073	Overinduced
FBgn0083972	CG34136	-0.1406	-0.9981	0.962624	Overrepressed
FBgn0085195	CG34166	-0.3857	-2.0368	0.997913	Overrepressed
FBgn0050098	CG30098	0.9567	3.8709	0.915879	Overinduced
FBgn0085257	CG34228	-0.152	-1.7345	0.903494	Overrepressed
FBgn0085320	CG34291	-0.9072	-1.7609	0.961902	Overrepressed
FBgn0050412	CG30412	0	6.2494	0.922855	Overinduced
FBgn0085356	CG34327	0.1741	-1.9221	0.936151	Overrepressed
FBgn0050466	CG30466	-0.1145	1.2321	0.960594	Overinduced
FBgn0085360	CG34331	-0.1182	-2.0786	0.976163	Overrepressed
FBgn0050484	CG30484	1.2876	5.6364	0.941535	Overinduced
FBgn0051109	CG31109	4.96	8.5606	0.99995	Overinduced
FBgn0085405	CG34376	-0.0946	-1.6332	0.99045	Overrepressed
FBgn0085483	CG34454	0.1511	-1.762	0.956832	Overrepressed
FBgn0029854	CG3566	-0.0732	-1.5767	0.950041	Overrepressed
FBgn0031417	CG3597	0.0375	-1.8163	0.978049	Overrepressed
FBgn0031418	CG3609	0.0497	-1.4846	0.977211	Overrepressed
FBgn0035044	CG3663	-0.2505	-1.5399	0.926242	Overrepressed
FBgn0024989	CG3777	-0.0006	-1.5868	0.940421	Overrepressed
FBgn0051121	CG31121	0.4104	1.166	0.930177	Overinduced
FBgn0051191	CG31191	9.6539	10.901	0.997904	Overinduced
FBgn0035091	CG3829	-0.0561	-1.3341	0.953502	Overrepressed
FBgn0051337	CG31337	0.2876	5.2494	0.914633	Overinduced
FBgn0051370	CG31370	0.0876	1.0254	0.92658	Overinduced
FBgn0051371	CG31371	2.8725	4.9413	0.951799	Overinduced
FBgn0051516	CG31516	6.8189	7.6731	0.998585	Overinduced
FBgn0051661	CG31661	1.2876	4.7714	0.967706	Overinduced
FBgn0051704	CG31704	1.0348	1.5087	0.974517	Overinduced
FBgn0051760	CG31760	0.2876	5.549	0.930924	Overinduced
FBgn0051869	CG31869	1.3642	5.1726	0.998655	Overinduced
FBgn0037801	CG3999	-0.5558	-1.9689	0.993833	Overrepressed
FBgn0051875	CG31875	2.0718	5.4589	0.996951	Overinduced
FBgn0032079	CG31886	0.5468	1.7781	0.978754	Overinduced
FBgn0051926	CG31926	3.8725	4.2494	0.958729	Overinduced
FBgn0038820	CG4000	0.1622	-2.6091	0.997979	Overrepressed
FBgn0051928	CG31928	1.2876	5.3038	0.984439	Overinduced
FBgn0029821	CG4020	0.0987	-1.7102	0.964154	Overrepressed
FBgn0259715	CG42369	0.0168	-1.6524	0.900573	Overrepressed
FBgn0261975	CG42806	-0.1979	-1.5794	0.923181	Overrepressed
FBgn0262035	CG42846	-0.2588	-1.712	0.940738	Overrepressed
FBgn0262476	CG43066	0.1504	-1.1158	0.960549	Overrepressed
FBgn0262481	CG43071	-0.0373	-1.6953	0.932669	Overrepressed
FBgn0262563	CG43103	0.0622	-1.6672	0.976531	Overrepressed
FBgn0262574	CG43114	-0.8901	-2.3951	0.943243	Overrepressed
FBgn0263083	CG43351	-0.6879	-1.4757	0.951931	Overrepressed
FBgn0263402	CG43448	-0.2459	-3.8086	0.955998	Overrepressed
FBgn0263621	CG43630	0.0369	-3.4773	0.996345	Overrepressed
FBgn0051955	CG31955	0.2601	2.3168	0.912595	Overinduced
FBgn0264748	CG44006	0.1728	-1.3789	0.925413	Overrepressed
FBgn0039073	CG4408	-0.2722	-1.4566	0.947071	Overrepressed
FBgn0038745	CG4538	-0.1891	-1.2973	0.953292	Overrepressed
FBgn0052107	CG32107	0.925	2.7189	0.959575	Overinduced
FBgn0052137	CG32137	0.3603	1.4058	0.981559	Overinduced
FBgn0052301	CG32301	7.7552	12.0568	0.998321	Overinduced
FBgn0052368	CG32368	1.5164	3.8709	0.997013	Overinduced
FBgn0052369	CG32369	0.0109	1.9649	0.946621	Overinduced
FBgn0038738	CG4572	0.0496	-1.8859	0.941176	Overrepressed
FBgn0052407	CG32407	3.7161	4.2449	0.998131	Overinduced
FBgn0032162	CG4592	0.0988	-2.5866	0.990149	Overrepressed
FBgn0029838	CG4666	0.069	-1.9771	0.964039	Overrepressed
FBgn0033820	CG4716	0.1004	-1.7909	0.990953	Overrepressed
FBgn0034733	CG4752	-0.4009	-1.3814	0.95163	Overrepressed
FBgn0031220	CG4822	0.0178	-1.399	0.9638	Overrepressed
FBgn0032219	CG4995	-0.0895	-1.7087	0.958276	Overrepressed
FBgn0030828	CG5162	-0.1041	-1.414	0.941823	Overrepressed
FBgn0031907	CG5171	-0.0121	-1.1506	0.936976	Overrepressed
FBgn0040383	CG5254	-0.099	-1.4486	0.9746	Overrepressed
FBgn0052647	CG32647	2.0385	4.7464	0.998189	Overinduced
FBgn0052694	CG32694	-0.0455	1.8246	0.961196	Overinduced
FBgn0025642	CG32812	1.2876	6.6364	0.900569	Overinduced
FBgn0052982	CG32982	0.1732	1.943	0.977339	Overinduced
FBgn0028916	CG33090	2.2408	5.5247	0.998981	Overinduced
FBgn0038974	CG5377	-0.1065	-1.036	0.924963	Overrepressed
FBgn0053203	CG33203	0.899	1.9349	0.966419	Overinduced
FBgn0034902	CG5532	0.0456	-2.1641	0.943985	Overrepressed
FBgn0036760	CG5567	-0.1255	-1.7536	0.933238	Overrepressed
FBgn0053286	CG33286	1.8725	6.3038	0.961015	Overinduced
FBgn0038858	CG5793	-0.1367	-1.4415	0.940611	Overrepressed
FBgn0034717	CG5819	0.2628	-1.2093	0.946118	Overrepressed
FBgn0032171	CG5846	-0.2251	-2.0074	0.92047	Overrepressed
FBgn0015338	CG5861	0.0212	-1.1291	0.926341	Overrepressed
FBgn0032494	CG5945	-0.3359	-2.4796	0.953585	Overrepressed
FBgn0036211	CG5946	-0.0981	-1.4016	0.940998	Overrepressed
FBgn0053337	CG33337	1.7026	4.8344	0.987917	Overinduced
FBgn0031914	CG5973	-0.0227	-1.8364	0.94356	Overrepressed
FBgn0053469	CG33469	0.2876	1.9413	0.939443	Overinduced
FBgn0029828	CG6067	-0.0772	-2.2945	0.983651	Overrepressed
FBgn0040985	CG6115	0.1075	-1.6896	0.942459	Overrepressed
FBgn0038407	CG6126	0.208	-1.7481	0.976753	Overrepressed
FBgn0053476	CG33476	2.2876	6.2494	0.914633	Overinduced
FBgn0053647	CG33647	8.4675	11.7969	0.998139	Overinduced
FBgn0053912	CG33912	10.9332	14.3434	0.999051	Overinduced
FBgn0033853	CG6145	0.1325	-1.2703	0.937731	Overrepressed
FBgn0053926	CG33926	1.4451	3.9111	0.998837	Overinduced
FBgn0039156	CG6178	0.0507	-1.5511	0.936951	Overrepressed
FBgn0053970	CG33970	0.4284	1.1656	0.969674	Overinduced
FBgn0032350	CG6287	-0.0708	-1.585	0.956469	Overrepressed
FBgn0032287	CG6415	-0.0058	-1.6083	0.978036	Overrepressed
FBgn0025827	CG6421	-0.1123	-1.7491	0.934913	Overrepressed
FBgn0053986	CG33986	10.4117	13.5532	0.997752	Overinduced
FBgn0040606	CG6503	0.0193	-1.6262	0.984196	Overrepressed
FBgn0035911	CG6638	-0.1142	-1.3134	0.943998	Overrepressed
FBgn0054056	CG34056	0.4219	1.2318	0.922492	Overinduced
FBgn0039030	CG6660	0.0006	-2.3773	0.98394	Overrepressed
FBgn0034172	CG6665	0.0028	-1.2085	0.92526	Overrepressed
FBgn0054057	CG34057	0.8725	3.6079	0.956328	Overinduced
FBgn0083962	CG34126	1.1747	4.0933	0.992731	Overinduced
FBgn0083985	CG34149	6.9481	11.0796	0.999785	Overinduced
FBgn0083991	CG34155	2.6095	3.4234	0.925813	Overinduced
FBgn0085190	CG34161	3.2876	7.1928	0.960083	Overinduced
FBgn0036030	CG6767	-0.5536	-1.5206	0.978585	Overrepressed
FBgn0085234	CG34205	4.5803	9.1783	0.996646	Overinduced
FBgn0032400	CG6770	-0.0429	-1.6792	0.963998	Overrepressed
FBgn0037935	CG6834	-0.2005	-2.0643	0.959847	Overrepressed
FBgn0032652	CG6870	-0.6734	-2.1016	0.989043	Overrepressed
FBgn0029737	CG6903	0.1707	-1.3448	0.935198	Overrepressed
FBgn0085259	CG34230	8.2534	11.7898	0.9987	Overinduced
FBgn0085274	CG34245	10.2005	13.8111	0.999464	Overinduced
FBgn0085384	CG34355	6.5076	10.1065	0.999134	Overinduced
FBgn0036262	CG6910	-0.7473	-2.7553	0.990784	Overrepressed
FBgn0028887	CG3491	4.0949	6.7969	0.928115	Overinduced
FBgn0034938	CG3803	4.1502	7.1268	0.999732	Overinduced
FBgn0028892	CG4161	4.988	7.4559	0.983643	Overinduced
FBgn0037956	CG6959	-0.0117	-1.1629	0.935549	Overrepressed
FBgn0025628	CG4199	0.6813	1.8542	0.963956	Overinduced
FBgn0036639	CG4229	1.2876	6.1339	0.912261	Overinduced
FBgn0031683	CG4230	2.0589	4.6842	0.997801	Overinduced
FBgn0259222	CG42322	1.0075	2.9336	0.936114	Overinduced
FBgn0259233	CG42331	0.7237	2.6161	0.95078	Overinduced
FBgn0030968	CG7322	-0.1895	-1.7527	0.948354	Overrepressed
FBgn0035817	CG7409	-0.1123	-1.9654	0.927888	Overrepressed
FBgn0037146	CG7470	0.1715	-1.2415	0.941856	Overrepressed
FBgn0038256	CG7530	-0.3098	-1.6448	0.962739	Overrepressed
FBgn0037552	CG7800	-0.0279	-1.5625	0.98908	Overrepressed
FBgn0259711	CG42365	0.0348	1.3158	0.909431	Overinduced
FBgn0259818	CG42399	0.773	2.6364	0.925722	Overinduced
FBgn0039697	CG7834	0.1171	-1.671	0.947855	Overrepressed
FBgn0259823	CG42404	1.773	3.549	0.904587	Overinduced
FBgn0260388	CG42514	0.5023	2.6641	0.97929	Overinduced
FBgn0260658	CG42541	-0.2429	1.8571	0.951733	Overinduced
FBgn0260965	CG42588	-0.1223	1.6527	0.931353	Overinduced
FBgn0037547	CG7910	0.1467	-1.9885	0.953981	Overrepressed
FBgn0039737	CG7920	-0.0073	-1.0001	0.938412	Overrepressed
FBgn0261555	CG42673	2.4743	5.0428	0.99585	Overinduced
FBgn0261561	CG42675	0.4437	1.5934	0.944917	Overinduced
FBgn0261806	CG42752	2.8725	6.7969	0.94566	Overinduced
FBgn0031012	CG8051	-0.4136	-1.3521	0.937191	Overrepressed
FBgn0033903	CG8323	0.1767	-1.094	0.975413	Overrepressed
FBgn0262366	CG43064	1.1077	1.6922	0.973758	Overinduced
FBgn0262541	CG43095	0.2876	5.3145	0.997199	Overinduced
FBgn0262562	CG43102	1.9702	4.2112	0.990821	Overinduced
FBgn0034063	CG8389	-0.0572	-1.4839	0.98887	Overrepressed
FBgn0033913	CG8468	-0.1146	-1.4715	0.977611	Overrepressed
FBgn0262571	CG43111	4.8725	8.2214	0.979988	Overinduced
FBgn0262581	CG43121	12.1755	14.423	0.998177	Overinduced
FBgn0262608	CG43134	0.1889	1.6124	0.989286	Overinduced
FBgn0262721	CG43165	-0.1018	1.1374	0.940705	Overinduced
FBgn0031995	CG8475	-0.0265	-1.1595	0.939431	Overrepressed
FBgn0035791	CG8539	-0.1386	-1.207	0.935045	Overrepressed
FBgn0034479	CG8654	-0.4945	-1.187	0.978309	Overrepressed
FBgn0262794	CG43175	0.4526	1.9422	0.98755	Overinduced
FBgn0032945	CG8665	-1.1924	-3.1937	0.997422	Overrepressed
FBgn0036381	CG8745	-0.4539	-1.0053	0.980998	Overrepressed
FBgn0263772	CG43689	0.773	4.523	0.983647	Overinduced
FBgn0033702	CG8854	0.2287	-1.2584	0.936848	Overrepressed
FBgn0035334	CG8993	-0.3512	-1.5141	0.92962	Overrepressed
FBgn0028540	CG9008	0.0073	-1.4637	0.945355	Overrepressed
FBgn0040931	CG9034	-0.0356	-1.4097	0.927471	Overrepressed
FBgn0263971	CG43725	4.747	8.0725	0.977719	Overinduced
FBgn0263994	CG43737	1.2876	2.7714	0.912607	Overinduced
FBgn0030610	CG9065	-0.0062	-1.4669	0.916506	Overrepressed
FBgn0033605	CG9067	0.1131	-1.5385	0.917087	Overrepressed
FBgn0264836	CG44044	9.5019	12.3088	0.995149	Overinduced
FBgn0264907	CG44098	1.0245	2.0824	0.963474	Overinduced
FBgn0265186	CG44251	2.1474	4.0824	0.994447	Overinduced
FBgn0265342	CG44296	0.2876	3.2494	0.900821	Overinduced
FBgn0035203	CG9149	0.136	-1.4808	0.933053	Overrepressed
FBgn0032889	CG9331	-0.1357	-1.4899	0.978078	Overrepressed
FBgn0037765	CG9458	-0.3489	-2.9408	0.995186	Overrepressed
FBgn0266100	CG44837	0	4.549	0.939233	Overinduced
FBgn0266437	CG45067	2.8725	6.0725	0.984208	Overinduced
FBgn0038355	CG4520	3.6095	8.1637	0.981918	Overinduced
FBgn0037764	CG9459	0.0158	-2.3636	0.982979	Overrepressed
FBgn0037749	CG9471	0.1008	-2.2655	0.97493	Overrepressed
FBgn0031801	CG9498	0.0492	-1.9949	0.982335	Overrepressed
FBgn0038373	CG4546	0.4681	3.1339	0.954377	Overinduced
FBgn0030593	CG9512	-0.2279	-3.6622	0.997533	Overrepressed
FBgn0028863	CG4587	5.1868	9.2647	0.996209	Overinduced
FBgn0031092	CG9577	0.0569	-1.3173	0.935825	Overrepressed
FBgn0038211	CG9649	0.0417	-1.4621	0.946225	Overrepressed
FBgn0030429	CG4661	9.967	12.7486	0.999658	Overinduced
FBgn0037999	CG4860	0.4171	2.3885	0.979105	Overinduced
FBgn0036663	CG9674	-0.1297	-1.0001	0.937335	Overrepressed
FBgn0036436	CG4914	1.2876	6.3563	0.9263	Overinduced
FBgn0030160	CG9691	-0.0865	-1.8133	0.955854	Overrepressed
FBgn0032364	CG4970	4.2876	6.1035	0.980074	Overinduced
FBgn0032371	CG4983	11.0121	14.2649	0.998106	Overinduced
FBgn0031428	CG9886	0.0899	-1.2424	0.940916	Overrepressed
FBgn0034808	CG9896	-0.05	-2.2211	0.978977	Overrepressed
FBgn0032472	CG9928	-0.3675	-1.3805	0.947644	Overrepressed
FBgn0260748	CG5004	-0.0949	2.3663	0.990041	Overinduced
FBgn0034345	CG5174	1.7218	4.1436	0.997921	Overinduced
FBgn0035726	CG9953	0.0432	-1.5413	0.937888	Overrepressed
FBgn0038691	CG5250	3.2876	6.7189	0.938366	Overinduced
FBgn0036772	CG5290	0.8535	1.9076	0.942327	Overinduced
FBgn0032242	CG5355	0.1028	1.2468	0.943502	Overinduced
FBgn0026570	CG5704	0.4842	1.6467	0.944138	Overinduced
FBgn0062442	Cisd2	-0.0335	-1.5959	0.953012	Overrepressed
FBgn0039190	CG5762	4.988	7.1339	0.977125	Overinduced
FBgn0032450	CG5776	4.8991	8.6819	0.999946	Overinduced
FBgn0019624	COX5A	-0.1347	-1.0746	0.901658	Overrepressed
FBgn0031830	COX5B	-0.0044	-1.3473	0.9367	Overrepressed
FBgn0031066	COX6B	0.0595	-1.4209	0.937855	Overrepressed
FBgn0038866	CG5810	0.8725	1.7714	0.944649	Overinduced
FBgn0040529	COX7A	-0.0958	-1.4936	0.938276	Overrepressed
FBgn0036225	CG5883	0	5.2494	0.922855	Overinduced
FBgn0039495	CG5909	-0.0921	1.94	0.945144	Overinduced
FBgn0032587	CG5953	0.302	1.6156	0.940437	Overinduced
FBgn0063649	CG6006	0.1176	1.9523	0.967364	Overinduced
FBgn0040773	COX7C	-0.2566	-1.5783	0.936184	Overrepressed
FBgn0036747	CG6052	5.0949	8.6782	0.986444	Overinduced
FBgn0038339	CG6118	4.6451	9.4069	0.984707	Overinduced
FBgn0032343	CG6201	0.7359	1.9218	0.942067	Overinduced
FBgn0033862	CG6209	11.7744	13.2398	0.999113	Overinduced
FBgn0013770	Cp1	0.09	-1.799	0.940734	Overrepressed
FBgn0038921	CG6332	1.7026	2.5996	0.931869	Overinduced
FBgn0029689	CG6428	-0.036	1.1744	0.939761	Overinduced
FBgn0032303	CG6508	0	6.3563	0.927987	Overinduced
FBgn0015623	Cpr	0.0553	-1.3117	0.9479	Overrepressed
FBgn0035923	CG6511	0.5573	2.101	0.948853	Overinduced
FBgn0039805	Cpr100A	0.0331	-1.7216	0.992281	Overrepressed
FBgn0033728	Cpr49Ae	0.1772	-2.0108	0.998911	Overrepressed
FBgn0042119	Cpr65Au	0.2174	-1.7663	0.942335	Overrepressed
FBgn0039481	Cpr97Eb	-0.0264	-1.8709	0.952199	Overrepressed
FBgn0033889	CG6701	-0.1187	1.3992	0.939926	Overinduced
FBgn0042701	CR12628	0.0991	-1.8335	0.916498	Overrepressed
FBgn0036951	CG7017	1.2876	7.5934	0.973342	Overinduced
FBgn0025456	CREG	-0.0267	-1.8912	0.95514	Overrepressed
FBgn0027515	CG7115	3.1799	6.6278	0.999542	Overinduced
FBgn0030521	CtsB1	0.0206	-1.4959	0.937583	Overrepressed
FBgn0011204	cue	0.1177	-1.1448	0.941988	Overrepressed
FBgn0037151	CG7130	0.162	1.7784	0.964171	Overinduced
FBgn0038681	Cyp12a4	-0.0609	-1.7493	0.991052	Overrepressed
FBgn0036806	Cyp12c1	-0.0768	-1.7003	0.956716	Overrepressed
FBgn0031945	CG7191	1.2876	3.5124	0.976762	Overinduced
FBgn0031689	Cyp28d1	-0.5291	-1.6018	0.937731	Overrepressed
FBgn0005670	Cyp4d1	-0.0946	-2.5298	0.974328	Overrepressed
FBgn0015034	Cyp4e1	-0.1219	-2.4835	0.987409	Overrepressed
FBgn0010019	Cyp4g1	0.0284	-3.3855	0.999134	Overrepressed
FBgn0030976	CG7378	0.3642	1.7701	0.955586	Overinduced
FBgn0015714	Cyp6a17	-0.2139	-1.0118	0.989711	Overrepressed
FBgn0033980	Cyp6a20	0.0631	-1.2539	0.931972	Overrepressed
FBgn0033981	Cyp6a21	-0.0995	-1.5603	0.963828	Overrepressed
FBgn0035833	CG7565	6.9333	9.0464	0.998189	Overinduced
FBgn0038194	Cyp6d5	-0.3372	-2.2405	0.946477	Overrepressed
FBgn0025454	Cyp6g1	-0.0703	-1.9388	0.990887	Overrepressed
FBgn0040565	CG7606	0	9.0084	0.991411	Overinduced
FBgn0033065	Cyp6w1	-0.6161	-1.9696	0.999831	Overrepressed
FBgn0015031	cype	0.1683	-1.2436	0.936423	Overrepressed
FBgn0264294	Cyt-b5	-0.0392	-2.198	0.984245	Overrepressed
FBgn0000406	Cyt-b5-r	-0.0019	-1.775	0.990941	Overrepressed
FBgn0038638	CG7702	0.3442	1.9679	0.982908	Overinduced
FBgn0023507	D2hgdh	0.0219	-1.1608	0.939695	Overrepressed
FBgn0267972	Der-1	-0.0728	-1.8938	0.954934	Overrepressed
FBgn0033038	CG7791	1.188	3.4829	0.983639	Overinduced
FBgn0032018	CG7806	3.618	6.9032	0.998189	Overinduced
FBgn0086687	Desat1	-0.1099	-1.9586	0.97967	Overrepressed
FBgn0000477	DNaseII	-0.7011	-1.8066	0.9442	Overrepressed
FBgn0037549	CG7878	0.0527	2.0426	0.99224	Overinduced
FBgn0035542	DOR	-0.1729	-1.4125	0.963651	Overrepressed
FBgn0052185	edin	0.0245	-2.5117	0.922133	Overrepressed
FBgn0000559	eEF2	-0.0903	-1.0982	0.937913	Overrepressed
FBgn0034885	Eglp4	0.034	-1.4778	0.978453	Overrepressed
FBgn0038248	CG7886	1.51	6.0515	0.987302	Overinduced
FBgn0026250	eIF1A	-0.1702	-1.0465	0.900969	Overrepressed
FBgn0032010	CG8086	4.7328	7.7768	0.999134	Overinduced
FBgn0033993	CG8089	3.583	6.9225	0.998874	Overinduced
FBgn0023212	EloB	0.0583	-1.0158	0.901019	Overrepressed
FBgn0037720	CG8312	0.2321	1.1889	0.936576	Overinduced
FBgn0037762	eloF	-0.0679	-3.7315	0.998106	Overrepressed
FBgn0037913	fabp	-0.1599	-1.4919	0.939414	Overrepressed
FBgn0035788	CG8541	4.6095	8.1637	0.980149	Overinduced
FBgn0029172	Fad2	0.2351	-2.9367	0.964204	Overrepressed
FBgn0033408	CG8800	6.332	10.0397	0.998882	Overinduced
FBgn0040001	FASN3	-0.2976	-3.3388	0.999769	Overrepressed
FBgn0034493	CG8908	0.7401	1.5754	0.977743	Overinduced
FBgn0035315	CG8960	3.2876	5.0725	0.955103	Overinduced
FBgn0267828	Fatp1	0.0393	-1.2173	0.93823	Overrepressed
FBgn0029939	CG9650	0.6661	2.9511	0.963226	Overinduced
FBgn0039784	CG9698	2.8725	7.7584	0.975722	Overinduced
FBgn0032820	fbp	0.037	-1.4711	0.979484	Overrepressed
FBgn0035586	Fitm	0.1474	-2.015	0.98349	Overrepressed
FBgn0013954	Fkbp12	-0.1767	-1.2191	0.937182	Overrepressed
FBgn0039756	CG9743	0.1776	1.9927	0.991679	Overinduced
FBgn0038200	CG9920	1.6095	4.2859	0.942991	Overinduced
FBgn0031317	Charon	0.576	3.1686	0.996902	Overinduced
FBgn0010470	Fkbp14	-0.0668	-1.8262	0.979328	Overrepressed
FBgn0031815	frj	0.0006	-1.1405	0.936894	Overrepressed
FBgn0263199	Galk	0.0103	-1.5182	0.984076	Overrepressed
FBgn0000308	chic	-0.1107	1.2333	0.940446	Overinduced
FBgn0263200	Galt	0.0435	-1.738	0.978486	Overrepressed
FBgn0086758	chinmo	0.6631	2.2915	0.964864	Overinduced
FBgn0001091	Gapdh1	0.1705	-1.0088	0.939724	Overrepressed
FBgn0000053	Gart	-0.2252	-1.5758	0.953993	Overrepressed
FBgn0026077	Gasp	-0.0106	-1.1606	0.934394	Overrepressed
FBgn0034200	Gbp2	0.0492	-1.144	0.937727	Overrepressed
FBgn0035589	CHMP2B	0.3206	1.5937	0.940817	Overinduced
FBgn0044324	Chro	0.1369	2.0382	0.978878	Overinduced
FBgn0263132	Cht6	3.0584	7.3496	0.999785	Overinduced
FBgn0039031	Gbp3	-0.0085	-1.7133	0.940116	Overrepressed
FBgn0025865	Cortactin	-0.0902	1.2915	0.946151	Overinduced
FBgn0036428	Gbs-70E	-0.151	-1.3656	0.9538	Overrepressed
FBgn0027341	Gfat1	-0.063	-1.5228	0.954439	Overrepressed
FBgn0000355	Cp15	0.0396	6.7677	0.999843	Overinduced
FBgn0000356	Cp16	1.5506	5.189	0.999608	Overinduced
FBgn0039099	GILT2	-0.0879	-2.0747	0.979955	Overrepressed
FBgn0033799	GLaz	0.1365	-1.9831	0.931918	Overrepressed
FBgn0283450	Glo1	0.2238	-1.4356	0.936502	Overrepressed
FBgn0000357	Cp18	-0.0909	6.5759	0.999851	Overinduced
FBgn0000358	Cp19	2.8021	3.8426	0.999645	Overinduced
FBgn0011570	cpb	-0.0001	1.1741	0.934876	Overinduced
FBgn0027657	glob1	-0.2167	-1.7759	0.992599	Overrepressed
FBgn0001114	Glt	-0.5403	-1.8895	0.979513	Overrepressed
FBgn0035510	Cpr64Aa	1.2876	4.7969	0.942203	Overinduced
FBgn0040321	GNBP3	0.115	-1.4945	0.95316	Overrepressed
FBgn0035511	Cpr64Ab	1.2876	5.1339	0.907141	Overinduced
FBgn0035512	Cpr64Ac	-0.1979	2.6193	0.947512	Overinduced
FBgn0039690	Gnpnat	-0.038	-1.6665	0.960483	Overrepressed
FBgn0013272	Gp150	-0.1862	-0.9995	0.938012	Overrepressed
FBgn0035513	Cpr64Ad	0.6095	4.1339	0.967211	Overinduced
FBgn0001128	Gpdh1	0.0567	-1.8495	0.999113	Overrepressed
FBgn0036617	Cpr72Ea	4.0048	7.4158	0.999026	Overinduced
FBgn0261065	Cpsf73	3.2296	6.6811	0.999538	Overinduced
FBgn0027590	GstE12	0.1908	-1.2791	0.900433	Overrepressed
FBgn0033381	GstE13	0.0309	-2.114	0.935978	Overrepressed
FBgn0032437	CR17024	1.2876	6.1928	0.962306	Overinduced
FBgn0030484	GstT4	0.0858	-1.1748	0.901122	Overrepressed
FBgn0086200	CR42490	7.988	10.2837	0.997603	Overinduced
FBgn0265544	CR44394	2.2876	6.8709	0.946308	Overinduced
FBgn0265784	CrebB	0.0323	1.2592	0.937719	Overinduced
FBgn0036332	Cul6	4.4339	8.3324	0.999781	Overinduced
FBgn0037697	GstZ2	-0.2338	-2.5156	0.99691	Overrepressed
FBgn0032394	Hacd1	0.1243	-2.4403	0.990763	Overrepressed
FBgn0026428	HDAC6	0.1142	-1.5162	0.96363	Overrepressed
FBgn0035880	Culd	0.0452	1.1671	0.922347	Overinduced
FBgn0001187	Hex-C	-0.0702	-1.4568	0.978337	Overrepressed
FBgn0265048	cv-d	2.151	5.2995	0.998189	Overinduced
FBgn0025674	CycK	2.3865	5.283	0.998177	Overinduced
FBgn0041629	Hexo2	0.094	-1.294	0.936448	Overrepressed
FBgn0030949	Cyp308a1	3.8725	7.1339	0.953507	Overinduced
FBgn0015037	Cyp4p1	0.3311	1.042	0.999427	Overinduced
FBgn0000411	D	8.5929	10.2712	0.99993	Overinduced
FBgn0040211	hgo	-0.3603	-1.7187	0.951877	Overrepressed
FBgn0003997	hid	0.1685	-1.2395	0.935462	Overrepressed
FBgn0013981	His4r	-0.1096	-1.6293	0.9017	Overrepressed
FBgn0020493	Dad	0.8062	2.8728	0.98408	Overinduced
FBgn0023388	Dap160	0.3849	1.5739	0.937908	Overinduced
FBgn0010228	HmgZ	-0.2214	-1.3829	0.946341	Overrepressed
FBgn0262636	dati	1.0075	4.2568	0.966238	Overinduced
FBgn0015737	Hmu	-0.0133	-1.266	0.947475	Overrepressed
FBgn0013810	Dhc36C	0.2876	3.549	0.981757	Overinduced
FBgn0261797	Dhc64C	3.6553	7.1753	0.997929	Overinduced
FBgn0013813	Dhc98D	9.9535	13.9355	0.99913	Overinduced
FBgn0001208	Hn	-0.0959	-1.7451	0.978779	Overrepressed
FBgn0028743	Dhit	-0.1681	1.0709	0.918985	Overinduced
FBgn0036992	Hpd	-0.5739	-1.9864	0.953168	Overrepressed
FBgn0285991	hpRNA:CR18854	0.122	-1.679	0.963952	Overrepressed
FBgn0020415	Idgf2	-0.0278	-1.2114	0.937644	Overrepressed
FBgn0260635	Diap1	0.1339	1.064	0.900697	Overinduced
FBgn0261934	dikar	4.4805	8.3721	0.999542	Overinduced
FBgn0013763	Idgf6	0.1269	-1.3002	0.944171	Overrepressed
FBgn0031837	DIP-iota	2.6897	3.7312	0.93427	Overinduced
FBgn0001248	Idh	-0.0493	-1.4965	0.96415	Overrepressed
FBgn0036816	Indy	0.0175	-1.2394	0.943581	Overrepressed
FBgn0260632	dl	-0.0474	2.0766	0.963593	Overinduced
FBgn0035581	Dnah3	2.6095	3.8385	0.97684	Overinduced
FBgn0037554	DNApol-iota	-0.1796	1.7764	0.939319	Overinduced
FBgn0086359	Invadolysin	0.2589	-1.3168	0.937471	Overrepressed
FBgn0002905	DNApol-theta	1.9645	4.5023	0.99585	Overinduced
FBgn0010053	Jheh1	-0.3469	-1.4601	0.953383	Overrepressed
FBgn0034405	Jheh2	-0.1137	-2.4393	0.990404	Overrepressed
FBgn0260866	dnr1	0.0751	1.8434	0.953824	Overinduced
FBgn0016794	dos	0.794	2.5948	0.978144	Overinduced
FBgn0000490	dpp	1.6201	4.2954	0.998106	Overinduced
FBgn0031821	KFase	0.0873	-1.7241	0.955215	Overrepressed
FBgn0261871	dpr2	6.7954	11.1526	0.997442	Overinduced
FBgn0037955	Kyat	0.1166	-1.2346	0.936679	Overrepressed
FBgn0033159	Dscam1	1.0269	3.786	0.992401	Overinduced
FBgn0066365	dyl	6.3961	9.8888	0.985417	Overinduced
FBgn0260003	Dys	0.0407	1.6777	0.938478	Overinduced
FBgn0263607	l(3)72Dp	-0.2012	-1.7766	0.974414	Overrepressed
FBgn0264006	dysc	1.0761	2.822	0.902141	Overinduced
FBgn0032729	L2HGDH	-0.1801	-1.268	0.933969	Overrepressed
FBgn0028539	Eato	0.6618	2.6123	0.979414	Overinduced
FBgn0262579	Ect4	0.3732	2.359	0.978899	Overinduced
FBgn0037163	laza	-0.2205	-2.2647	0.977818	Overrepressed
FBgn0001404	egh	0.0749	1.7464	0.947409	Overinduced
FBgn0029994	Ldsdh1	-0.3251	-1.7123	0.978804	Overrepressed
FBgn0016675	Lectin-galC1	-0.1601	-4.0259	0.999802	Overrepressed
FBgn0000562	egl	0.18	1.9563	0.963762	Overinduced
FBgn0034877	levy	-0.0969	-1.4592	0.939649	Overrepressed
FBgn0023512	eIF2Bepsilon	1.0831	2.6523	0.978342	Overinduced
FBgn0038796	eIF3g2	0	4.964	0.972603	Overinduced
FBgn0027611	LManII	-0.1464	-1.0185	0.956044	Overrepressed
FBgn0262631	lncRNA:CR43148	-0.2875	-2.0118	0.913461	Overrepressed
FBgn0262825	lncRNA:CR43196	0.0571	-1.9683	0.952013	Overrepressed
FBgn0264721	lncRNA:CR43989	-0.0405	-1.6549	0.963329	Overrepressed
FBgn0005640	Eip63E	1.6058	4.3954	0.997859	Overinduced
FBgn0000568	Eip75B	0.2741	1.5909	0.9467	Overinduced
FBgn0038659	EndoA	1.6378	4.255	0.997809	Overinduced
FBgn0005660	Ets21C	0.8502	6.157	0.99941	Overinduced
FBgn0005658	Ets65A	9.5845	12.224	0.999686	Overinduced
FBgn0005558	ey	0.8725	6.6782	0.957087	Overinduced
FBgn0262111	f	1.6595	4.9964	0.984938	Overinduced
FBgn0266590	lncRNA:CR45115	-0.2974	-2.0226	0.95788	Overrepressed
FBgn0028380	fal	-0.2356	1.1394	0.937566	Overinduced
FBgn0032252	loh	-0.3323	-2.0202	0.981419	Overrepressed
FBgn0061492	loj	-0.417	-1.4067	0.925	Overrepressed
FBgn0285925	Fas1	-0.1764	1.963	0.979323	Overinduced
FBgn0066101	LpR1	0.1694	-1.3442	0.99087	Overrepressed
FBgn0051092	LpR2	0.1454	-1.4066	0.984278	Overrepressed
FBgn0034140	Lst	-0.2725	-1.0633	0.938812	Overrepressed
FBgn0027525	LTV1	-0.0559	-1.092	0.93712	Overrepressed
FBgn0262782	Mdh1	0.0437	-1.583	0.953696	Overrepressed
FBgn0000636	Fas3	-0.0406	1.4172	0.962104	Overinduced
FBgn0262559	Mdh2	-0.0279	-1.3573	0.938655	Overrepressed
FBgn0041252	Femcoat	2.8725	4.7674	0.993973	Overinduced
FBgn0264606	Fife	2.6661	5.1735	0.991324	Overinduced
FBgn0002719	Men	0.0121	-1.5275	0.978601	Overrepressed
FBgn0004456	mew	-0.0823	-1.3552	0.952009	Overrepressed
FBgn0027579	mino	-0.1285	-1.079	0.979464	Overrepressed
FBgn0024238	Fim	0.2854	1.4357	0.941267	Overinduced
FBgn0000711	flw	6.1441	9.6158	0.999575	Overinduced
FBgn0265512	mlt	-0.0754	-1.7003	0.962781	Overrepressed
FBgn0086675	fne	4.0494	6.1941	0.997566	Overinduced
FBgn0051217	modSP	0.0817	-1.0353	0.978049	Overrepressed
FBgn0000721	for	0.4105	1.784	0.902521	Overinduced
FBgn0038662	Mpc1	-0.06	-1.4038	0.946617	Overrepressed
FBgn0026409	Mpcp2	0.0212	-1.2655	0.938932	Overrepressed
FBgn0035612	frm	0.9794	1.8515	0.942715	Overinduced
FBgn0259878	Fs	6.9931	10.5384	0.999575	Overinduced
FBgn0005390	fs(1)M3	0.4802	1.5167	0.936308	Overinduced
FBgn0023441	fus	0.169	1.7316	0.944282	Overinduced
FBgn0259108	futsch	0.6327	2.4084	0.936031	Overinduced
FBgn0032720	mRpL13	-0.0436	-1.451	0.903899	Overrepressed
FBgn0016797	fz2	2.2161	5.3644	0.996353	Overinduced
FBgn0030703	MSBP	-0.0332	-2.47	0.97901	Overrepressed
FBgn0015766	Msr-110	0.1603	-1.2129	0.902071	Overrepressed
FBgn0031495	GABPI	4.1467	6.758	0.997917	Overinduced
FBgn0004516	Gad1	1.2876	4.2494	0.920928	Overinduced
FBgn0013681	mt:ND3	-0.7124	-1.6093	0.978152	Overrepressed
FBgn0033153	Gadd45	0.3781	3.0028	0.989856	Overinduced
FBgn0085453	Mthfs	-0.4947	-1.603	0.952017	Overrepressed
FBgn0266369	Mtp	-0.05	-1.1239	0.93849	Overrepressed
FBgn0031021	ND-18	0.0793	-1.2566	0.933309	Overrepressed
FBgn0017566	ND-75	0.006	-0.9991	0.93849	Overrepressed
FBgn0011361	ND-ACP	-0.0428	-1.3408	0.940895	Overrepressed
FBgn0036627	Gagr	0.7157	2.8744	0.988923	Overinduced
FBgn0058002	ND-AGGG	-0.012	-1.2078	0.925012	Overrepressed
FBgn0050115	GEFmeso	0.4531	2.203	0.952232	Overinduced
FBgn0033570	ND-B14	-0.1545	-1.3673	0.931188	Overrepressed
FBgn0262869	Gfrl	0.0859	2.0933	0.939967	Overinduced
FBgn0031505	ND-B14.5B	-0.0415	-1.3006	0.932875	Overrepressed
FBgn0267252	Ggamma30A	3.5901	4.906	0.998861	Overinduced
FBgn0283724	Girdin	4.2125	8.1832	0.999542	Overinduced
FBgn0034576	ND-B14.7	-0.0602	-1.413	0.937021	Overrepressed
FBgn0029868	ND-B16.6	0.0342	-1.5428	0.938717	Overrepressed
FBgn0001989	ND-B17	0.0659	-1.3969	0.935747	Overrepressed
FBgn0031436	ND-B17.2	-0.0802	-1.2427	0.934847	Overrepressed
FBgn0067102	GlcT	0.9929	2.8843	0.983692	Overinduced
FBgn0030605	ND-B18	-0.0244	-1.2116	0.939018	Overrepressed
FBgn0001987	Gli	0.2218	1.9081	0.978676	Overinduced
FBgn0259139	glo	0.0643	1.4524	0.953441	Overinduced
FBgn0264000	GluRIB	1.2876	6.7969	0.947599	Overinduced
FBgn0034911	GlyT	0.773	3.2494	0.926514	Overinduced
FBgn0021967	ND-PDSW	0.1696	-1.1369	0.939175	Overrepressed
FBgn0030425	Nep6	0.1698	-1.773	0.955714	Overrepressed
FBgn0037230	Nepl11	0.0114	-1.1734	0.937409	Overrepressed
FBgn0038074	Gnmt	-0.1762	1.0617	0.93762	Overinduced
FBgn0032613	Nepl9	-0.0433	-1.7391	0.972496	Overrepressed
FBgn0054003	NimB3	0.0785	-1.2983	0.939344	Overrepressed
FBgn0034854	Golgin245	0.1289	1.451	0.901568	Overinduced
FBgn0030724	Nipsnap	0.1533	-1.5914	0.956031	Overrepressed
FBgn0024945	NitFhit	-0.0422	-1.4117	0.947669	Overrepressed
FBgn0033190	Gpo2	1.773	5.5846	0.998317	Overinduced
FBgn0041233	Gr59e	3.2876	5.6364	0.933024	Overinduced
FBgn0001142	Gs1	0.034	1.4735	0.948127	Overinduced
FBgn0001168	h	0.5661	2.1779	0.981366	Overinduced
FBgn0001179	hay	2.2992	5.346	0.998007	Overinduced
FBgn0039904	Hcf	0.3145	2.1658	0.955738	Overinduced
FBgn0030737	None	-0.0995	-2.036	0.975755	Overrepressed
FBgn0052529	Hers	1.4923	4.3221	0.996361	Overinduced
FBgn0004644	hh	1.0245	2.3563	0.947512	Overinduced
FBgn0260441	None	0.0215	-1.5456	0.937818	Overrepressed
FBgn0031877	Hmgcl	4.1862	6.047	0.997863	Overinduced
FBgn0001206	Hmr	-0.05	2.7441	0.98104	Overinduced
FBgn0038376	Hmt-1	0.8104	1.8301	0.956823	Overinduced
FBgn0014859	Hr38	0.5506	2.6559	0.95698	Overinduced
FBgn0261014	None	0.0557	-1.1944	0.948131	Overrepressed
FBgn0031450	Hrs	0.5015	1.707	0.937483	Overinduced
FBgn0033087	Hsepi	0.261	1.886	0.953527	Overinduced
FBgn0001224	Hsp23	0.4305	2.8897	0.99797	Overinduced
FBgn0027785	NP15.6	0.0147	-1.2193	0.938362	Overrepressed
FBgn0039801	Npc2h	0.26	-1.9993	0.978214	Overrepressed
FBgn0001225	Hsp26	0.0778	3.3175	0.998098	Overinduced
FBgn0001230	Hsp68	1.993	3.918	0.998106	Overinduced
FBgn0040813	Nplp2	-0.2036	-1.9451	0.996399	Overrepressed
FBgn0016687	Nurf-38	-0.0164	-1.384	0.943977	Overrepressed
FBgn0013276	Hsp70Ab	3.2876	4.1339	0.957731	Overinduced
FBgn0013278	Hsp70Bb	1.9815	3.6617	0.991209	Overinduced
FBgn0022774	Oat	0.1671	-1.0431	0.939125	Overrepressed
FBgn0013279	Hsp70Bc	1.8725	2.8947	0.985235	Overinduced
FBgn0036732	Oatp74D	0.1121	-1.4003	0.962562	Overrepressed
FBgn0031128	hydra	12.3915	15.6982	0.998998	Overinduced
FBgn0086693	iav	0.2876	1.7318	0.950384	Overinduced
FBgn0001259	in	1.6861	3.3434	0.987632	Overinduced
FBgn0004784	inaC	3.747	8.7969	0.98849	Overinduced
FBgn0030985	Obp18a	0.0103	-1.5643	0.934068	Overrepressed
FBgn0034509	Obp57c	-0.3374	-1.8368	0.935879	Overrepressed
FBgn0046876	Obp83ef	-0.1667	-1.7532	0.963424	Overrepressed
FBgn0039678	Obp99a	-1.041	-4.1859	0.994637	Overrepressed
FBgn0039682	Obp99c	-0.0269	-1.5661	0.979088	Overrepressed
FBgn0027600	obst-B	0.1314	-1.7669	0.930623	Overrepressed
FBgn0013308	Odc2	-0.3787	-2.1925	0.929377	Overrepressed
FBgn0261244	inaE	0.1258	1.7412	0.946432	Overinduced
FBgn0004646	ogre	-0.0228	-1.5722	0.977492	Overrepressed
FBgn0019952	Orct	-0.0723	-1.4237	0.98981	Overrepressed
FBgn0037110	ORMDL	0.0472	-1.1769	0.922269	Overrepressed
FBgn0036273	INPP5E	0.1135	1.2378	0.920326	Overinduced
FBgn0011674	insc	0.2714	1.6688	0.961357	Overinduced
FBgn0036053	iPLA2-VIA	-0.1374	1.2627	0.940087	Overinduced
FBgn0042129	OS9	-0.6551	-1.3255	0.901328	Overrepressed
FBgn0035019	Ir60e	13.2595	16.6989	0.999134	Overinduced
FBgn0053971	Ir62a	0.6315	2.9209	0.908465	Overinduced
FBgn0036150	Ir68a	2.2876	6.0084	0.952966	Overinduced
FBgn0051164	Ir94a	6.6799	10.2284	0.996308	Overinduced
FBgn0010395	Itgbn	-0.0949	1.3137	0.95146	Overinduced
FBgn0086677	jeb	1.0245	5.2043	0.986436	Overinduced
FBgn0020513	Paics	-0.1673	-2.3075	0.997904	Overrepressed
FBgn0086655	jing	0.1061	2.6827	0.977715	Overinduced
FBgn0001291	Jra	0.3601	2.3756	0.990169	Overinduced
FBgn0032704	Jwa	1.7518	3.8363	0.996366	Overinduced
FBgn0283510	Pal1	-0.1022	-1.2305	0.936646	Overrepressed
FBgn0020389	Papss	-0.0253	-1.4375	0.944913	Overrepressed
FBgn0001297	kay	0.6605	2.5368	0.979587	Overinduced
FBgn0036007	path	-0.4672	-1.6231	0.964088	Overrepressed
FBgn0028952	Kebab	1.4802	4.4397	0.990103	Overinduced
FBgn0015399	kek1	1.7901	5.1928	0.993502	Overinduced
FBgn0041205	key	0.1073	1.7094	0.977265	Overinduced
FBgn0039925	Kif3C	1.2876	3.4115	0.965668	Overinduced
FBgn0036271	Pbgs	0.1286	-1.5448	0.951803	Overrepressed
FBgn0001311	kkv	0.4091	1.0351	0.980322	Overinduced
FBgn0267433	kl-5	8.7305	12.1544	0.998531	Overinduced
FBgn0025679	Klf15	0.0652	3.5032	0.991192	Overinduced
FBgn0017558	Pdk	0.0484	-1.0301	0.94705	Overrepressed
FBgn0085484	Pdxk	-0.4858	-1.0952	0.935458	Overrepressed
FBgn0027621	Pfrx	0.0823	-1.4917	0.956073	Overrepressed
FBgn0003074	Pgi	0.1879	-1.2915	0.944051	Overrepressed
FBgn0250906	Pgk	0.2266	-1.04	0.937983	Overrepressed
FBgn0003076	Pgm1	0.1275	-1.392	0.938449	Overrepressed
FBgn0001321	knk	0.9396	2.2689	0.948973	Overinduced
FBgn0033669	PI31	0.1383	-1.9529	0.942232	Overrepressed
FBgn0266450	Kr-h1	-0.2429	1.4879	0.930969	Overinduced
FBgn0038966	pinta	-0.0339	-1.5712	0.951955	Overrepressed
FBgn0026576	Pisd	0.2248	-1.1813	0.963903	Overrepressed
FBgn0032850	Kua	4.5383	6.7714	0.995701	Overinduced
FBgn0032884	Pomp	-0.0283	-1.8203	0.989587	Overrepressed
FBgn0261574	kug	3.7261	7.5475	0.998189	Overinduced
FBgn0003134	Pp1alpha-96A	0.1351	-1.2985	0.956044	Overrepressed
FBgn0261285	Ppcs	-0.0849	-1.2564	0.931481	Overrepressed
FBgn0027945	ppl	0.2135	-1.0913	0.946856	Overrepressed
FBgn0026702	l(1)G0045	-0.1223	2.5646	0.987207	Overinduced
FBgn0032358	Ppt2	-0.0274	-1.8985	0.935631	Overrepressed
FBgn0041194	Prat2	0.0908	-1.1047	0.953568	Overrepressed
FBgn0086134	Prosalpha2	-0.013	-1.6478	0.952624	Overrepressed
FBgn0261983	l(2)gd1	0.4106	1.8641	0.952207	Overinduced
FBgn0002524	lace	-0.1045	1.1994	0.940986	Overinduced
FBgn0086372	lap	0.2861	1.9864	0.955957	Overinduced
FBgn0033984	Lap1	-0.1773	1.6052	0.933544	Overinduced
FBgn0052865	lncRNA:alphagamma-element:CR32865	1.0245	2.2859	0.910825	Overinduced
FBgn0261394	Prosalpha3	0.063	-1.5761	0.952702	Overrepressed
FBgn0004066	Prosalpha4	-0.1253	-2.0596	0.978106	Overrepressed
FBgn0020556	lncRNA:bxd	7.573	10.7754	0.997298	Overinduced
FBgn0016697	Prosalpha5	0.1057	-1.6158	0.95224	Overrepressed
FBgn0262972	lncRNA:cherub	3.51	8.7969	0.979059	Overinduced
FBgn0050055	lncRNA:CR30055	0.1156	1.0954	0.935957	Overinduced
FBgn0052652	lncRNA:CR32652	2.8725	5.8709	0.948461	Overinduced
FBgn0250843	Prosalpha6	-0.0433	-1.6095	0.952285	Overrepressed
FBgn0264371	lncRNA:CR43823	11.9004	15.4157	0.99953	Overinduced
FBgn0264704	lncRNA:CR43973	0.2876	4.8709	0.967211	Overinduced
FBgn0023175	Prosalpha7	0.054	-1.819	0.953251	Overrepressed
FBgn0010590	Prosbeta1	0.0912	-2.1693	0.980446	Overrepressed
FBgn0023174	Prosbeta2	-0.0293	-1.7063	0.953667	Overrepressed
FBgn0264705	lncRNA:CR43974	3.747	7.6364	0.963795	Overinduced
FBgn0264824	lncRNA:CR44032	9.3537	12.6124	0.997781	Overinduced
FBgn0264867	lncRNA:CR44058	1.2876	6.9413	0.954587	Overinduced
FBgn0264997	lncRNA:CR44148	2.2876	4.414	0.981972	Overinduced
FBgn0026380	Prosbeta3	0.0364	-1.4345	0.946444	Overrepressed
FBgn0265040	lncRNA:CR44157	3.2876	4.2494	0.900821	Overinduced
FBgn0032596	Prosbeta4	-0.1787	-1.7503	0.952228	Overrepressed
FBgn0002284	Prosbeta6	0.0506	-1.6834	0.977327	Overrepressed
FBgn0250746	Prosbeta7	0.089	-1.8197	0.978457	Overrepressed
FBgn0038519	Prx3	0.2385	-1.0063	0.900194	Overrepressed
FBgn0265104	lncRNA:CR44206	1.4575	6.0725	0.938721	Overinduced
FBgn0265107	lncRNA:CR44209	0.2876	5.4069	0.968457	Overinduced
FBgn0030926	psh	0.0866	-1.2762	0.936964	Overrepressed
FBgn0020385	pug	-0.3579	-1.4508	0.984097	Overrepressed
FBgn0016715	Reg-2	-0.0792	-2.1056	0.989249	Overrepressed
FBgn0265311	lncRNA:CR44284	1.51	4.7584	0.973647	Overinduced
FBgn0265368	lncRNA:CR44309	4.2876	7.6782	0.970491	Overinduced
FBgn0032202	REPTOR-BP	0.1072	-1.7805	0.960899	Overrepressed
FBgn0265878	lncRNA:CR44667	10.7854	14.1973	0.999051	Overinduced
FBgn0031814	retm	0.0808	-1.4654	0.946757	Overrepressed
FBgn0265931	lncRNA:CR44720	3.3407	7.2972	0.99738	Overinduced
FBgn0265956	lncRNA:CR44743	3.988	8.1637	0.977859	Overinduced
FBgn0041191	Rheb	-0.0171	-1.6217	0.945235	Overrepressed
FBgn0036257	RhoGAP68F	0.0274	-1.3673	0.9363	Overrepressed
FBgn0266036	lncRNA:CR44801	10.5822	14.1687	0.999501	Overinduced
FBgn0266168	lncRNA:CR44874	8.6583	10.5162	0.999538	Overinduced
FBgn0266255	lncRNA:CR44950	5.4575	7.9065	0.95592	Overinduced
FBgn0266260	lncRNA:CR44955	2.2876	7.5032	0.970714	Overinduced
FBgn0250838	roh	-0.1346	-1.4974	0.9371	Overrepressed
FBgn0050410	Rpi	-0.0416	-1.7543	0.940656	Overrepressed
FBgn0034968	RpL12	0.0146	-1.5062	0.937822	Overrepressed
FBgn0011272	RpL13	0.1957	-1.474	0.9408	Overrepressed
FBgn0266356	lncRNA:CR45004	0.747	8.8344	0.988861	Overinduced
FBgn0266766	lncRNA:CR45231	3.2876	6.3563	0.912607	Overinduced
FBgn0037351	RpL13A	0.1668	-1.2372	0.901848	Overrepressed
FBgn0266836	lncRNA:CR45298	1.2876	5.2494	0.964101	Overinduced
FBgn0266884	lncRNA:CR45345	5.8111	7.4478	0.994072	Overinduced
FBgn0029897	RpL17	0.1579	-1.3249	0.902306	Overrepressed
FBgn0266956	lncRNA:CR45407	0	6.6364	0.943709	Overinduced
FBgn0035753	RpL18	0.1999	-1.355	0.93783	Overrepressed
FBgn0267011	lncRNA:CR45455	12.6352	17.5663	0.999946	Overinduced
FBgn0267089	lncRNA:CR45533	3.2876	6.7969	0.942203	Overinduced
FBgn0267270	lncRNA:CR45706	0	6.8709	0.953181	Overinduced
FBgn0267602	lncRNA:CR45940	5.0949	9.0408	0.99054	Overinduced
FBgn0010409	RpL18A	0.0344	-1.451	0.939381	Overrepressed
FBgn0015288	RpL22	0.0784	-1.4901	0.94205	Overrepressed
FBgn0010078	RpL23	-0.0004	-1.2486	0.901456	Overrepressed
FBgn0267665	lncRNA:CR46003	1.8725	5.7969	0.933791	Overinduced
FBgn0267668	lncRNA:CR46006	4.6816	7.5418	0.998985	Overinduced
FBgn0267730	lncRNA:CR46061	0.2876	5.7969	0.992017	Overinduced
FBgn0267800	lncRNA:CR46125	3.2876	7.3563	0.965305	Overinduced
FBgn0031778	lncRNA:CR9162	-0.1979	3.7714	0.902566	Overinduced
FBgn0001234	lncRNA:Hsromega	0.5326	1.2029	0.978465	Overinduced
FBgn0263049	lncRNA:let7C	0.7571	1.9323	0.916766	Overinduced
FBgn0026372	RpL23A	0.0596	-1.394	0.938977	Overrepressed
FBgn0020278	loco	0.0886	1.6167	0.962393	Overinduced
FBgn0032518	RpL24	0.0422	-1.3822	0.902417	Overrepressed
FBgn0283521	lola	0.0932	2.25	0.978548	Overinduced
FBgn0039114	Lsd-1	0.9229	2.1537	0.901877	Overinduced
FBgn0040765	luna	0.3482	1.9221	0.934967	Overinduced
FBgn0036825	RpL26	0.0408	-1.6548	0.953767	Overrepressed
FBgn0037621	M1BP	3.5783	6.5607	0.998185	Overinduced
FBgn0037862	mAcon2	7.9314	11.0166	0.996167	Overinduced
FBgn0267033	mamo	3.9442	6.9664	0.997929	Overinduced
FBgn0267488	Mcr	-0.1793	1.5534	0.942405	Overinduced
FBgn0042185	MCU	-0.1382	1.9825	0.994084	Overinduced
FBgn0039359	RpL27	-0.0691	-1.5063	0.938432	Overrepressed
FBgn0035422	RpL28	0.0304	-1.4438	0.901762	Overrepressed
FBgn0016726	RpL29	-0.0371	-1.4492	0.9021	Overrepressed
FBgn0285949	RpL31	0.036	-1.3258	0.902401	Overrepressed
FBgn0035149	MED30	2.4064	4.8658	0.997822	Overinduced
FBgn0002626	RpL32	0.0157	-1.5415	0.939365	Overrepressed
FBgn0002716	mei-W68	1.5355	3.4876	0.966498	Overinduced
FBgn0024329	Mekk1	-0.0932	1.3205	0.901007	Overinduced
FBgn0265140	Meltrin	0.1737	2.0059	0.945726	Overinduced
FBgn0037686	RpL34b	0.0585	-1.3456	0.938172	Overrepressed
FBgn0029785	RpL35	-0.0684	-1.5462	0.938441	Overrepressed
FBgn0266757	mfr	1.2876	5.549	0.938036	Overinduced
FBgn0019985	mGluR	7.161	9.1035	0.997715	Overinduced
FBgn0025814	Mgstl	3.1029	5.6582	0.999542	Overinduced
FBgn0263601	mib1	0.2609	1.0771	0.936394	Overinduced
FBgn0030395	Mks1	3.2876	7.1339	0.957731	Overinduced
FBgn0259110	mmd	0.8281	4.4069	0.98986	Overinduced
FBgn0030616	RpL37a	0.0621	-1.3009	0.900264	Overrepressed
FBgn0261608	RpL37A	-0.1188	-1.7121	0.939724	Overrepressed
FBgn0003279	RpL4	0.1915	-1.0911	0.901518	Overrepressed
FBgn0031881	MME1	0.1236	1.766	0.958284	Overinduced
FBgn0035049	Mmp1	0.0075	3.3235	0.999554	Overinduced
FBgn0025631	moody	0.0814	1.1149	0.953725	Overinduced
FBgn0036448	mop	0.016	1.5228	0.901167	Overinduced
FBgn0040907	mRpL33	0.5066	2.0084	0.960371	Overinduced
FBgn0261529	ms(2)34Fe	0	5.549	0.939233	Overinduced
FBgn0036868	ms(3)76Ba	1.2876	7.0084	0.957327	Overinduced
FBgn0003941	RpL40	-0.0919	-1.5481	0.943634	Overrepressed
FBgn0020399	Mst89B	13.0759	17.4488	0.999121	Overinduced
FBgn0013688	mt:srRNA	-0.0584	1.0556	0.938457	Overinduced
FBgn0051720	mthl15	8.11	9.8644	0.997921	Overinduced
FBgn0066084	RpL41	-0.2106	-1.8352	0.942195	Overrepressed
FBgn0039857	RpL6	0.0992	-1.1373	0.900305	Overrepressed
FBgn0037960	mthl5	-0.2209	1.0153	0.941225	Overinduced
FBgn0035847	mthl7	3.2876	5.7189	0.938366	Overinduced
FBgn0261938	mtRNApol	-0.1086	2.3012	0.992145	Overinduced
FBgn0052580	Muc14A	5.988	8.8527	0.983045	Overinduced
FBgn0005593	RpL7	-0.0179	-1.2262	0.900862	Overrepressed
FBgn0014026	RpL7A	-0.0673	-1.168	0.900338	Overrepressed
FBgn0052644	Mur11Da	2.2876	7.2214	0.983271	Overinduced
FBgn0025390	Mur2B	-0.0183	1.957	0.939629	Overinduced
FBgn0038492	Mur89F	2.2876	5.2494	0.914633	Overinduced
FBgn0030894	Mvb12	0.0708	1.7805	0.975256	Overinduced
FBgn0263705	Myo10A	-0.1213	1.2838	0.935107	Overinduced
FBgn0261602	RpL8	0.205	-1.2697	0.902508	Overrepressed
FBgn0086347	Myo31DF	-0.0243	2.2435	0.990483	Overinduced
FBgn0000100	RpLP0	0.0776	-1.2923	0.900862	Overrepressed
FBgn0267431	Myo81F	6.375	11.0043	0.9979	Overinduced
FBgn0002593	RpLP1	0.0002	-1.489	0.900281	Overrepressed
FBgn0004657	mys	-0.195	1.2564	0.941225	Overinduced
FBgn0004647	N	-0.1011	1.3487	0.932764	Overinduced
FBgn0003274	RpLP2	0.0003	-1.5308	0.946918	Overrepressed
FBgn0028694	Rpn11	-0.0652	-1.2566	0.935854	Overrepressed
FBgn0002917	na	3.38	6.6062	0.997224	Overinduced
FBgn0000036	nAChRalpha1	13.0661	15.4872	0.999134	Overinduced
FBgn0028693	Rpn12	0.0343	-1.2822	0.938403	Overrepressed
FBgn0032151	nAChRalpha6	3.4575	5.0725	0.978927	Overinduced
FBgn0034797	nahoda	0.9518	2.862	0.981531	Overinduced
FBgn0033886	Rpn13	0.208	-1.312	0.939711	Overrepressed
FBgn0036414	nan	3.1945	7.1637	0.975437	Overinduced
FBgn0037562	Nazo	0.0811	1.7283	0.988337	Overinduced
FBgn0261617	nej	0.484	3.5304	0.990887	Overinduced
FBgn0038872	Nelf-A	-0.0354	1.8853	0.952525	Overinduced
FBgn0015269	Nf1	3.8344	7.4033	0.999002	Overinduced
FBgn0031865	Nha1	2.6638	4.9531	0.998012	Overinduced
FBgn0028703	Nhe3	0.6208	2.8159	0.990759	Overinduced
FBgn0036101	NijA	0.002	1.0489	0.932603	Overinduced
FBgn0002940	ninaE	2.5355	3.8588	0.988247	Overinduced
FBgn0083963	Nlg3	0.9656	2.3375	0.92354	Overinduced
FBgn0013305	Nmda1	0.2981	1.1055	0.941803	Overinduced
FBgn0261396	Rpn3	-0.0475	-1.1164	0.936729	Overrepressed
FBgn0051619	nolo	7.1114	10.6824	0.999121	Overinduced
FBgn0003328	None	0.1829	3.55	0.99764	Overinduced
FBgn0028689	Rpn6	-0.0982	-1.4061	0.941638	Overrepressed
FBgn0031842	None	1.0116	3.0316	0.96413	Overinduced
FBgn0039177	None	6.1763	8.5409	0.997657	Overinduced
FBgn0028688	Rpn7	-0.0578	-1.2168	0.935256	Overrepressed
FBgn0002787	Rpn8	-0.0701	-1.0094	0.936172	Overrepressed
FBgn0261675	Npc1b	1.9223	4.6552	0.985928	Overinduced
FBgn0261526	NT1	3.0949	5.4559	0.972661	Overinduced
FBgn0285947	RpS10b	0.0706	-1.4021	0.938222	Overrepressed
FBgn0010265	RpS13	0.0432	-1.3018	0.9379	Overrepressed
FBgn0085424	nub	0.2876	1.746	0.956671	Overinduced
FBgn0043539	Obp22a	9.7096	12.9402	0.997904	Overinduced
FBgn0250910	Octbeta3R	0.51	3.7506	0.947492	Overinduced
FBgn0037590	Or85b	0.2876	4.549	0.935326	Overinduced
FBgn0039034	Or94b	7.88	11.9434	0.997125	Overinduced
FBgn0004882	orb	0.2167	3.2192	0.995441	Overinduced
FBgn0037324	Orco	1.2876	6.549	0.935326	Overinduced
FBgn0004403	RpS14a	0.015	-1.4573	0.93974	Overrepressed
FBgn0004404	RpS14b	-0.0062	-1.2495	0.900388	Overrepressed
FBgn0024846	p38b	0.5979	2.3218	0.978329	Overinduced
FBgn0030294	Pa1	0.1936	1.1516	0.949493	Overinduced
FBgn0060296	pain	0.0554	2.049	0.989583	Overinduced
FBgn0010198	RpS15Aa	-0.0438	-1.3683	0.901741	Overrepressed
FBgn0267698	Pak	0.1063	1.4022	0.935879	Overinduced
FBgn0034743	RpS16	-0.0233	-1.3173	0.90217	Overrepressed
FBgn0044826	Pak3	-0.1304	1.8795	0.979002	Overinduced
FBgn0034950	Pask	0.4802	3.442	0.907616	Overinduced
FBgn0010411	RpS18	-0.1142	-1.502	0.938465	Overrepressed
FBgn0010412	RpS19a	-0.0316	-1.5235	0.93797	Overrepressed
FBgn0004867	RpS2	0.093	-1.3949	0.902306	Overrepressed
FBgn0264962	Pcf11	0.4843	1.8456	0.939088	Overinduced
FBgn0033912	RpS23	-0.0495	-1.3482	0.938465	Overrepressed
FBgn0003053	peb	0.6578	2.3356	0.991456	Overinduced
FBgn0037327	PEK	0.0794	1.9876	0.962908	Overinduced
FBgn0003068	per	-0.0367	1.4038	0.940549	Overinduced
FBgn0040959	Peritrophin-15a	0.6396	1.5011	0.973205	Overinduced
FBgn0086472	RpS25	-0.1175	-1.4817	0.938238	Overrepressed
FBgn0261597	RpS26	-0.012	-1.4447	0.938634	Overrepressed
FBgn0039300	RpS27	-0.03	-1.6511	0.938833	Overrepressed
FBgn0030136	RpS28b	-0.1394	-1.5717	0.938193	Overrepressed
FBgn0031799	Pez	-0.1933	1.8167	0.94368	Overinduced
FBgn0031284	PGAP2	0.8807	2.1437	0.956621	Overinduced
FBgn0002622	RpS3	0.0818	-1.3923	0.938494	Overrepressed
FBgn0011284	RpS4	0.0721	-1.3151	0.902517	Overrepressed
FBgn0011270	Pglym87	3.8725	8.7969	0.989076	Overinduced
FBgn0002590	RpS5a	0.0853	-1.4604	0.939917	Overrepressed
FBgn0039757	RpS7	0.1186	-1.3272	0.939414	Overrepressed
FBgn0004860	ph-d	2.7352	6.5161	0.999501	Overinduced
FBgn0015278	Pi3K68D	2.631	6.3542	0.999868	Overinduced
FBgn0261811	pico	0.1008	3.0208	0.990491	Overinduced
FBgn0039713	RpS8	0.0906	-1.3123	0.902529	Overrepressed
FBgn0028687	Rpt1	0.0415	-1.2318	0.94257	Overrepressed
FBgn0016926	Pino	0.4244	1.2442	0.963659	Overinduced
FBgn0015282	Rpt2	-0.0462	-1.4649	0.947145	Overrepressed
FBgn0040080	pins	0.0307	1.6759	0.945446	Overinduced
FBgn0024943	PIP82	7.7305	9.6581	0.997793	Overinduced
FBgn0000274	Pka-C2	0.2876	3.4876	0.953053	Overinduced
FBgn0086690	Plp	0.1509	2.5067	0.946774	Overinduced
FBgn0053526	PNUTS	0.3586	2.0926	0.963804	Overinduced
FBgn0028686	Rpt3	0.0483	-1.4341	0.946819	Overrepressed
FBgn0250871	pot	0.1988	1.5768	0.942087	Overinduced
FBgn0051105	ppk22	0.2876	5.1339	0.907141	Overinduced
FBgn0028685	Rpt4	0.0225	-1.4757	0.945895	Overrepressed
FBgn0020369	Rpt6	-0.1352	-1.2823	0.900804	Overrepressed
FBgn0261648	salm	0.0938	-2.1545	0.991795	Overrepressed
FBgn0005278	Sam-S	-0.1646	-1.5621	0.978453	Overrepressed
FBgn0261363	PPO3	0.0811	1.9167	0.918639	Overinduced
FBgn0025697	santa-maria	0.0504	-1.8086	0.979253	Overrepressed
FBgn0283741	prage	-0.113	1.103	0.900165	Overinduced
FBgn0036770	Prestin	-0.0282	1.311	0.940945	Overinduced
FBgn0045038	Proc	0.8725	2.4559	0.903271	Overinduced
FBgn0004595	pros	0.7026	2.2441	0.984963	Overinduced
FBgn0040752	Prosap	-0.0859	2.192	0.977921	Overinduced
FBgn0267489	PRY	3.8725	7.4069	0.964414	Overinduced
FBgn0264598	PsGEF	1.9023	5.0429	0.993346	Overinduced
FBgn0035770	pst	0.4876	1.2585	0.900825	Overinduced
FBgn0020912	Ptx1	0.6095	2.2657	0.973441	Overinduced
FBgn0038947	Sar1	-0.0634	-1.8754	0.963878	Overrepressed
FBgn0243512	puc	0.4231	3.2053	0.995454	Overinduced
FBgn0085407	Pvf3	1.8201	4.7102	0.997137	Overinduced
FBgn0032006	Pvr	0.3645	1.5425	0.937335	Overinduced
FBgn0019662	qm	0.0169	1.1354	0.936877	Overinduced
FBgn0038918	Qsox3	3.6095	6.4559	0.912517	Overinduced
FBgn0035471	Sc2	0.246	-1.8604	0.953676	Overrepressed
FBgn0035298	SCOT	0.1009	-1.6217	0.946184	Overrepressed
FBgn0031882	Rab30	0.4441	1.9788	0.947467	Overinduced
FBgn0261570	raskol	0.0583	2.1955	0.955206	Overinduced
FBgn0004888	Scsalpha1	-0.1601	-1.3136	0.946679	Overrepressed
FBgn0024194	rasp	-0.0046	1.468	0.949674	Overinduced
FBgn0261986	RASSF8	-0.1969	1.3822	0.943502	Overinduced
FBgn0031745	rau	-0.1979	3.4646	0.998342	Overinduced
FBgn0003210	rb	0.3186	2.0812	0.94743	Overinduced
FBgn0037012	Rcd2	0.4445	1.2197	0.925103	Overinduced
FBgn0037643	ScsbetaA	-0.2924	-1.0446	0.942137	Overrepressed
FBgn0034530	Rcd6	0.1314	2.5642	0.982331	Overinduced
FBgn0004244	Rdl	4.933	7.5362	0.998106	Overinduced
FBgn0014018	Rel	0.6412	2.0981	0.963816	Overinduced
FBgn0011829	Ret	0.6661	2.7065	0.941617	Overinduced
FBgn0266666	Sem1	-0.1298	-1.5244	0.943379	Overrepressed
FBgn0260653	serp	0.25	-1.7176	0.978003	Overrepressed
FBgn0037239	Sfxn1-3	-0.2109	-1.3959	0.94738	Overrepressed
FBgn0026376	Rgl	0.3583	2.1266	0.962191	Overinduced
FBgn0036260	Rh7	1.4575	6.3986	0.996019	Overinduced
FBgn0029823	Shmt	-0.1425	-1.2	0.980701	Overrepressed
FBgn0028402	Sin	-0.045	-1.2584	0.914307	Overrepressed
FBgn0030318	rho-4	0.1659	1.7407	0.975095	Overinduced
FBgn0039883	RhoGAP100F	5.2473	8.8818	0.998098	Overinduced
FBgn0038747	RhoGAP92B	0.3142	1.953	0.955384	Overinduced
FBgn0039875	sip3	-0.2584	-1.3276	0.934323	Overrepressed
FBgn0035574	RhoGEF64C	0.1054	1.385	0.97137	Overinduced
FBgn0024985	Rilpl	-0.1209	1.2241	0.938754	Overinduced
FBgn0053547	Rim	3.2484	5.4856	0.997974	Overinduced
FBgn0031971	Sirup	-0.2832	-1.8866	0.983251	Overrepressed
FBgn0038257	smp-30	-0.0752	-1.8115	0.98981	Overrepressed
FBgn0003462	Sod1	0.178	-2.076	0.978519	Overrepressed
FBgn0037815	Rrp46	4.3204	6.525	0.997842	Overinduced
FBgn0024289	Sodh-1	-0.4302	-3.1622	0.998589	Overrepressed
FBgn0015803	RtGEF	-0.177	1.4996	0.936481	Overinduced
FBgn0053113	Rtnl1	0.51	1.054	0.902252	Overinduced
FBgn0004842	RYa-R	7.6095	7.9974	0.993795	Overinduced
FBgn0061197	salto	2.6095	4.4069	0.965594	Overinduced
FBgn0285917	sbb	0.6322	3.7851	0.990821	Overinduced
FBgn0004170	sc	9.4724	13.16	0.999559	Overinduced
FBgn0040918	schlank	0.0027	1.4867	0.940347	Overinduced
FBgn0022359	Sodh-2	-0.2214	-1.5385	0.930206	Overrepressed
FBgn0037889	scpr-A	3.0949	4.0515	0.915507	Overinduced
FBgn0266672	Sec8	0.8249	3.0968	0.991394	Overinduced
FBgn0026562	SPARC	-0.0909	-1.5568	0.939818	Overrepressed
FBgn0003380	Sh	1.4067	4.3621	0.992083	Overinduced
FBgn0040475	SH3PX1	0.1172	1.8357	0.977587	Overinduced
FBgn0262593	Shab	0.0334	1.6042	0.927591	Overinduced
FBgn0014031	Spat	0.0728	-1.0596	0.939682	Overrepressed
FBgn0029975	spidey	0.124	-2.794	0.995668	Overrepressed
FBgn0039273	shams	4.4258	7.0994	0.997867	Overinduced
FBgn0033170	sPLA2	0.1242	-2.2751	0.989488	Overrepressed
FBgn0003396	shn	0.3807	2.0076	0.937335	Overinduced
FBgn0024293	Spn43Ab	0.1594	-1.1577	0.938193	Overrepressed
FBgn0085408	Shrm	0.411	1.9493	0.94712	Overinduced
FBgn0032224	Sps2	0.0525	-1.2918	0.933156	Overrepressed
FBgn0039593	Sid	0.375	1.7511	0.982562	Overinduced
FBgn0259213	side-II	0.7026	2.7416	0.926176	Overinduced
FBgn0083949	side-III	1.2136	5.822	0.977958	Overinduced
FBgn0083950	side-VI	5.3891	8.1578	0.998391	Overinduced
FBgn0034887	St1	0.0681	-2.159	0.995957	Overrepressed
FBgn0085447	sif	2.2876	4.1339	0.963061	Overinduced
FBgn0005638	slbo	0.773	5.6364	0.970594	Overinduced
FBgn0003435	sm	0.3249	1.4693	0.933927	Overinduced
FBgn0003517	sta	0.0997	-1.3625	0.902529	Overrepressed
FBgn0266720	Snap24	0.0132	1.1407	0.937438	Overinduced
FBgn0086450	su(r)	0.0623	-1.2393	0.963342	Overrepressed
FBgn0035815	Snmp2	1.7281	2.1953	0.984847	Overinduced
FBgn0083020	snoRNA:Psi18S-640g	4.4575	7.9413	0.976308	Overinduced
FBgn0032840	sNPF	1.2876	3.8258	0.974625	Overinduced
FBgn0014391	sun	-0.2818	-1.6842	0.942236	Overrepressed
FBgn0021795	Tapdelta	-0.3956	-1.5391	0.933969	Overrepressed
FBgn0036934	sNPF-R	1.8725	4.3266	0.974303	Overinduced
FBgn0037874	Tctp	-0.3015	-1.4559	0.900825	Overrepressed
FBgn0261560	Thor	-0.2032	-1.4966	0.937785	Overrepressed
FBgn0003719	tld	-0.07	-2.8706	0.909608	Overrepressed
FBgn0065099	snRNA:7SK	3.0949	6.5217	0.99071	Overinduced
FBgn0028399	TMS1	0.1506	-1.2235	0.900883	Overrepressed
FBgn0033357	Tom7	-0.0441	-1.7779	0.932483	Overrepressed
FBgn0041184	Socs36E	2.1379	5.1395	0.995602	Overinduced
FBgn0033266	Socs44A	0.0697	1.4562	0.943684	Overinduced
FBgn0003463	sog	0.2122	1.6586	0.94196	Overinduced
FBgn0283440	solo	7.7934	10.7259	0.998094	Overinduced
FBgn0039232	sosie	-0.0344	1.6406	0.924109	Overinduced
FBgn0042630	Sox21b	9.112	10.6496	0.997871	Overinduced
FBgn0037515	Sp7	-0.1606	1.6382	0.963086	Overinduced
FBgn0086355	Tpi	0.1365	-1.0635	0.901225	Overrepressed
FBgn0039141	spas	0.0232	1.5232	0.952739	Overinduced
FBgn0053121	Spn28Db	3.8725	6.7969	0.933791	Overinduced
FBgn0010423	TpnC47D	-0.0897	-1.2266	0.928989	Overrepressed
FBgn0028983	Spn55B	0.5078	2.5626	0.996774	Overinduced
FBgn0038299	Spn88Eb	-0.0256	2.2478	0.93743	Overinduced
FBgn0031959	spz3	-0.1485	1.8077	0.961976	Overinduced
FBgn0266719	stac	0.237	1.9029	0.978647	Overinduced
FBgn0029996	UbcE2H	-0.2619	-1.1672	0.93783	Overrepressed
FBgn0034061	Ufc1	-0.266	-1.1743	0.923824	Overrepressed
FBgn0001978	stc	-0.1694	1.2715	0.936279	Overinduced
FBgn0086779	step	-0.2018	1.3666	0.946378	Overinduced
FBgn0036136	Ufd1-like	0.0677	-1.1114	0.932632	Overrepressed
FBgn0033453	Sting	-0.0358	1.653	0.977657	Overinduced
FBgn0086704	stops	7.1455	9.0714	0.999497	Overinduced
FBgn0033051	Strica	0.1533	1.2028	0.924022	Overinduced
FBgn0086708	stv	1.0422	3.1448	0.992698	Overinduced
FBgn0052676	stx	0.4644	2.5162	0.978746	Overinduced
FBgn0003557	Su(dx)	0.1203	1.5982	0.939117	Overinduced
FBgn0003575	su(sable)	0.4922	2.4309	0.956456	Overinduced
FBgn0038721	subdued	0.3371	2.9075	0.990833	Overinduced
FBgn0052088	sunn	2.8725	7.9413	0.978032	Overinduced
FBgn0028562	sut2	0.7026	1.2759	0.977719	Overinduced
FBgn0266696	Svil	0.1766	1.9116	0.946856	Overinduced
FBgn0034709	Swim	-0.2257	1.4468	0.947376	Overinduced
FBgn0032731	Swip-1	0.1697	1.6016	0.952603	Overinduced
FBgn0004575	Syn	-0.0079	1.592	0.91288	Overinduced
FBgn0034691	Synj	0.2175	2.062	0.955858	Overinduced
FBgn0036341	Syx13	0.162	1.2947	0.936097	Overinduced
FBgn0035978	UGP	0.0943	-1.6203	0.984229	Overrepressed
FBgn0013343	Syx1A	-0.2172	2.2346	0.943985	Overinduced
FBgn0011836	Taf2	4.6607	8.367	0.999542	Overinduced
FBgn0041582	tamo	0.4062	2.2587	0.963276	Overinduced
FBgn0027529	tapas	1.42	3.7762	0.995689	Overinduced
FBgn0266579	tau	1.062	2.4943	0.979191	Overinduced
FBgn0051961	TBCC	0.1994	1.3057	0.927174	Overinduced
FBgn0041181	Tep3	0.3254	1.5296	0.977455	Overinduced
FBgn0032684	Ugt301D1	0.0906	-1.8327	0.962859	Overrepressed
FBgn0026869	Thd1	0.4883	3.1817	0.979464	Overinduced
FBgn0031390	tho2	0.3559	2.5559	0.978036	Overinduced
FBgn0033652	ths	6.3807	10.155	0.999002	Overinduced
FBgn0014396	tim	-0.1733	2.7463	0.977962	Overinduced
FBgn0027073	Ugt49B1	0.0227	-1.6363	0.979183	Overrepressed
FBgn0020312	Tmtc3	1.6215	4.3389	0.99545	Overinduced
FBgn0036494	Toll-6	1.0245	3.964	0.920429	Overinduced
FBgn0038838	TotB	1.4875	2.549	0.981436	Overinduced
FBgn0019650	toy	2.2876	3.7969	0.942203	Overinduced
FBgn0086691	UK114	-0.2115	-1.6956	0.978564	Overrepressed
FBgn0033428	Updo	0.1992	-1.4219	0.962479	Overrepressed
FBgn0003741	tra	0.375	1.3308	0.97118	Overinduced
FBgn0028978	trbl	0.1056	1.0395	0.942822	Overinduced
FBgn0051721	Trim9	0.7571	2.6919	0.976044	Overinduced
FBgn0033127	Tsp42Ef	0.0686	1.1656	0.936795	Overinduced
FBgn0038541	TyrRII	0.9005	1.6802	0.950491	Overinduced
FBgn0260970	Ubr3	0.3439	2.2073	0.953573	Overinduced
FBgn0262124	uex	0.2476	1.7351	0.96321	Overinduced
FBgn0040252	Ugt303A1	4.4279	7.6234	0.999051	Overinduced
FBgn0040253	Ugt35E1	-0.227	4.8709	0.940107	Overinduced
FBgn0050438	Ugt50B3	0.2551	1.4147	0.964323	Overinduced
FBgn0010812	unc-45	-0.0125	2.033	0.98262	Overinduced
FBgn0030904	upd2	1.2876	8.8888	0.990227	Overinduced
FBgn0028476	Usp1	0.4494	3.133	0.992492	Overinduced
FBgn0036913	Usp32	0.2791	1.7922	0.94712	Overinduced
FBgn0037402	Vha14-2	2.8725	6.9413	0.951799	Overinduced
FBgn0036237	viaf	-0.1084	1.5237	0.961007	Overinduced
FBgn0003984	vn	-0.0469	1.7107	0.926877	Overinduced
FBgn0039727	Vps13B	1.0435	3.9813	0.99545	Overinduced
FBgn0037231	Vps24	0.2536	1.6753	0.972178	Overinduced
FBgn0039335	Vps33B	3.1575	5.9282	0.997892	Overinduced
FBgn0016076	vri	0.6485	1.9399	0.963874	Overinduced
FBgn0243516	Vrp1	0.0984	1.56	0.954975	Overinduced
FBgn0266418	wake	0.279	2.1415	0.961139	Overinduced
FBgn0024273	WASp	0.0198	1.297	0.944534	Overinduced
FBgn0037750	Whamy	0.1673	1.379	0.963053	Overinduced
FBgn0250814	UQCR-C2	0.2098	-1.1003	0.938123	Overrepressed
FBgn0261341	verm	0.1427	-1.3604	0.953292	Overrepressed
FBgn0010453	Wnt4	6.6035	11.0816	0.999402	Overinduced
FBgn0086680	vvl	0.1151	-1.8566	0.980932	Overrepressed
FBgn0046685	Wsck	0.1651	1.7786	0.936976	Overinduced
FBgn0004045	Yp1	-0.1888	-2.0628	0.964055	Overrepressed
FBgn0004832	Xpac	0.7026	2.6865	0.987207	Overinduced
FBgn0261113	Xrp1	0.2432	2.0446	0.954468	Overinduced
FBgn0032601	yellow-b	0.1284	1.4251	0.984682	Overinduced
FBgn0040512	zetaCOP	0.8093	2.6732	0.981023	Overinduced
FBgn0039902	Zip102B	0.0458	1.1049	0.945858	Overinduced
FBgn0039714	Zip99C	0.2179	2.7973	0.997797	Overinduced
FBgn0005391	Yp2	-0.3769	-2.3594	0.981283	Overrepressed
FBgn0004047	Yp3	-0.2749	-2.2017	0.978614	Overrepressed
FBgn0034368	zda	-0.0532	-1.7549	0.947252	Overrepressed

## Sheet: Interferon MEF
Differential expressed genes in Interferon MEF study
Ensemble ID	Gene symbol	log2 fold change control 6 hours	log2 fold change G9a mutant 6 hours	P-value G9a mutant 6 hours versus control 6 hours	log2fold change control 12 hours	log2 fold change G9a mutant 12 hours	P-value G9a mutant 12 hours versus control 12 hours	Group
ENSMUSG00000033213	AA467197	0.9443	0.3086	0.00554592	2.2674	3.0574	1.29e-13	Overinduced
ENSMUSG00000024130	Abca3	0.0149	-0.2301	1.3e-08	0.007	-0.4216	4.77e-10	Overrepressed
ENSMUSG00000018800	Abca5	-0.0429	-0.0943	> 0.05	0.0713	-0.3126	0.0159993	Overrepressed
ENSMUSG00000031974	Abcb10	-0.1139	-0.1975	0.0476295	0.022	-0.5586	3.07e-07	Overrepressed
ENSMUSG00000022822	Abcc5	0.1595	0.0934	0.0219104	0.1031	0.56	> 0.05	Overinduced
ENSMUSG00000028127	Abcd3	0.1821	0.0625	0.0397958	0.1675	-0.3414	2.28e-06	Overrepressed
ENSMUSG00000028953	Abcf2	-0.0936	-0.2681	> 0.05	-0.007	-0.4229	0.0146921	Overrepressed
ENSMUSG00000003346	Abhd17a	-0.4054	-0.3356	0.000117767	-0.1219	-0.4601	> 0.05	Overrepressed
ENSMUSG00000039202	Abhd2	0.34715	0.33065	0.000185942	0.0651	0.46235	> 0.05	Overinduced
ENSMUSG00000007950	Abhd8	-0.4614	-0.6194	> 0.05	-0.082	-0.6871	0.000113102	Overrepressed
ENSMUSG00000026782	Abi2	-0.2498	-0.4658	> 0.05	-0.4121	-0.9283	0.00114035	Overrepressed
ENSMUSG00000035258	Abi3bp	-0.0415	-0.0751	> 0.05	-0.1148	0.3882	0.00874058	Overinduced
ENSMUSG00000096728	AC140325.4	0.0427	-0.342	0.0224451	0.2221	-0.1566	0.0200417	Overrepressed
ENSMUSG00000020532	Acaca	-0.248	-0.278	> 0.05	-0.2613	-0.7097	0.000149242	Overrepressed
ENSMUSG00000027710	Acad9	-0.0868	-0.136	> 0.05	0.1113	-0.4074	0.000185431	Overrepressed
ENSMUSG00000062908	Acadm	-0.2817	-0.5938	0.00255014	0.0043	-0.6878	1.38e-07	Overrepressed
ENSMUSG00000030861	Acadsb	-0.3561	-0.3796	> 0.05	-0.1754	-0.5936	0.000278031	Overrepressed
ENSMUSG00000018574	Acadvl	-0.0581	-0.1747	> 0.05	0.0101	-0.3732	0.0387968	Overrepressed
ENSMUSG00000056938	Acbd4	0.05305	0.3095	0.00293232	0.2072	0.5843	0.0110062	Overinduced
ENSMUSG00000020917	Acly	-0.4561	-0.5644	0.0250165	-0.3855	-0.9075	2.93e-07	Overrepressed
ENSMUSG00000028405	Aco1	-0.2336	-0.4158	> 0.05	-0.2781	-0.5736	0.00815361	Overrepressed
ENSMUSG00000022477	Aco2	-0.1925	-0.2675	> 0.05	-0.0392	-0.3941	0.00189056	Overrepressed
ENSMUSG00000032883	Acsl3	-0.2488	-0.1848	0.00371876	-0.0311	-0.6387	0.00254867	Overrepressed
ENSMUSG00000031972	Acta1	-0.2772	-0.5883	0.000496142	-0.879	-0.9087	> 0.05	Overrepressed
ENSMUSG00000035783	Acta2	-0.184867	-0.430567	0.0248254	-0.699633	-0.9657	0.012326	Overrepressed
ENSMUSG00000029580	Actb	-0.115	-0.235533	> 0.05	0.0088	-0.546267	0.00206202	Overrepressed
ENSMUSG00000054808	Actn4	-0.15525	-0.1965	> 0.05	-0.24205	-0.582	0.00131894	Overrepressed
ENSMUSG00000026834	Acvr1c	0.0149	0.0786	> 0.05	0.0518	0.637	0.00303821	Overinduced
ENSMUSG00000054555	Adam12	-0.113	-0.1329	0.000196392	-0.1954	-0.7508	> 0.05	Overrepressed
ENSMUSG00000028041	Adam15	-0.2578	-0.3811	0.00713258	-0.0518	-0.4379	1.68e-05	Overrepressed
ENSMUSG00000011256	Adam19	-0.3875	-0.7903	0.00775871	-0.9709	-1.5666	0.000117434	Overrepressed
ENSMUSG00000022893	Adamts1	0.3005	0.0882	> 0.05	0.361	0.7773	0.0385953	Overinduced
ENSMUSG00000027951	Adar	1.0588	1.5379	0.00355175	1.8273	2.9244	6.12e-09	Overinduced
ENSMUSG00000020262	Adarb1	0.0375	-0.3159	3.6e-05	-0.2874	-0.5857	0.000128582	Overrepressed
ENSMUSG00000031949	Adat1	-0.0568	0.2985	0.020626	-0.018	0.0914	> 0.05	Overinduced
ENSMUSG00000022994	Adcy6	-0.0534	-0.2414	1.71e-06	-0.1283	-0.4531	7.57e-08	Overrepressed
ENSMUSG00000025026	Add3	-0.30965	-0.34845	0.0004536	-0.0096	-0.56565	7.1063e-08	Overrepressed
ENSMUSG00000002885	Adgre5	-0.2265	-0.434	0.00650961	-0.4744	-0.9376	1.12e-05	Overrepressed
ENSMUSG00000037605	Adgrl3	0.0848	0.4325	0.0281717	0.3151	0.4298	> 0.05	Overinduced
ENSMUSG00000028138	Adh5	-0.1718	-0.4987	0.000438144	-0.0237	-0.2928	0.00179942	Overrepressed
ENSMUSG00000055301	Adh7	-0.3136	-0.7655	6.07e-14	0.1599	-0.3914	8.76e-14	Overrepressed
ENSMUSG00000020629	Adi1	-0.7239	-1.14	> 0.05	-0.3588	-1.0323	0.00160118	Overrepressed
ENSMUSG00000039197	Adk	-0.4061	-0.6335	> 0.05	-0.30465	-0.75345	0.00065224	Overrepressed
ENSMUSG00000030790	Adm	-0.2202	-0.9477	> 0.05	-0.4383	-0.0904	1.14e-09	Overrepressed
ENSMUSG00000018500	Adora2b	-0.4124	-0.7694	1.2e-07	-0.7549	-1.0077	5.16e-07	Overrepressed
ENSMUSG00000030232	Aebp2	0.3287	0.1062	0.00248621	-0.1866	0.2642	> 0.05	Overinduced
ENSMUSG00000029313	Aff1	0.2573	0.6832	0.00512808	0.0454	0.4582	0.00541673	Overinduced
ENSMUSG00000038302	Afg1l	0.3394	0.7842	0.000711652	0.4068	0.6913	0.0105422	Overinduced
ENSMUSG00000054932	Afp	-0.1367	-0.4337	2.63e-05	-0.1876	-0.2715	4.09e-07	Overrepressed
ENSMUSG00000049659	Aftph	0.7611	1.2401	1.41e-06	1.3767	2.7759	5.65e-13	Overinduced
ENSMUSG00000026922	Agpat2	-0.3145	-0.6273	0.0131726	-0.2486	-0.3818	> 0.05	Overrepressed
ENSMUSG00000001211	Agpat3	-0.5017	-0.643	0.000180496	-0.2686	-0.6374	0.00468947	Overrepressed
ENSMUSG00000042410	Agps	0.0742	-0.213	> 0.05	-0.08605	-0.65935	0.00174035	Overrepressed
ENSMUSG00000041936	Agrn	0.3075	-0.0182	1.4e-09	1.0319	1.5838	0.0235822	Overinduced
ENSMUSG00000054988	Agtr1b	-0.353	-1.0703	3.81e-17	-0.2372	-0.1186	1.36e-18	Overrepressed
ENSMUSG00000047423	AI837181	0.133	0.2447	> 0.05	-0.0631	0.5493	0.0349009	Overinduced
ENSMUSG00000001864	Aif1l	-0.2321	-0.6256	8.04e-15	-0.9899	-1.5162	1.67e-15	Overrepressed
ENSMUSG00000026817	Ak1	-0.1771	-0.6832	1.57e-11	-0.3222	-0.8424	9.44e-12	Overrepressed
ENSMUSG00000028792	Ak2	-0.2178	-0.5486	0.024212	-0.2523	-0.5266	> 0.05	Overrepressed
ENSMUSG00000028527	Ak4	-0.2125	-0.6386	> 0.05	-0.2267	-0.3133	0.00574672	Overrepressed
ENSMUSG00000039166	Akap7	0.2985	0.4497	3.7e-10	0.1003	0.6489	1.28e-12	Overinduced
ENSMUSG00000040407	Akap9	-0.17365	-0.22735	> 0.05	0.1378	-0.35325	0.000183621	Overrepressed
ENSMUSG00000021211	Akr1c12	-0.1073	-0.5539	1.33e-14	-0.0405	-0.4359	6.45e-15	Overrepressed
ENSMUSG00000033715	Akr1c14	-0.1514	-0.1552	> 0.05	0.0933	0.5284	3.41e-05	Overinduced
ENSMUSG00000028743	Akr7a5	-0.246033	-0.5013	0.0347102	0.0119333	-0.356633	0.0132831	Overrepressed
ENSMUSG00000019699	Akt3	0.1239	-0.0419	> 0.05	-0.0889	0.4056	1.27e-06	Overinduced
ENSMUSG00000020256	Aldh1l2	-0.34175	-0.3535	1.4105e-12	0.06095	-0.50455	4.507e-09	Overrepressed
ENSMUSG00000029455	Aldh2	-0.4073	-0.566	> 0.05	-0.2754	-0.7125	3.51e-05	Overrepressed
ENSMUSG00000035936	Aldh5a1	-0.1961	-0.3667	0.00480074	-0.0538	-0.425	4.2e-05	Overrepressed
ENSMUSG00000021238	Aldh6a1	-0.2674	-0.3605	0.000871104	-0.2284	-0.7127	> 0.05	Overrepressed
ENSMUSG00000075470	Alg10b	-0.2075	-0.315	> 0.05	-0.2429	-0.5205	0.0261702	Overrepressed
ENSMUSG00000039887	Alg14	-0.4811	-0.7318	0.0239971	-0.3248	-0.6825	> 0.05	Overrepressed
ENSMUSG00000036632	Alg5	-0.1965	-0.5449	0.0391288	-0.2362	-0.5257	> 0.05	Overrepressed
ENSMUSG00000020892	Aloxe3	0.3621	0.373	> 0.05	0.3294	0.806	0.0242712	Overinduced
ENSMUSG00000025134	Alyref	-0.26575	-0.4172	> 0.05	-0.1271	-0.45715	0.0167468	Overrepressed
ENSMUSG00000031751	Amfr	-0.076	-0.2118	> 0.05	-0.1403	-0.5879	0.00620637	Overrepressed
ENSMUSG00000032593	Amigo3	0.5852	0.9495	0.00396493	0.2189	0.3927	> 0.05	Overinduced
ENSMUSG00000041915	Ammecr1l	0.4856	0.624	> 0.05	-0.1019	0.2426	0.000237567	Overinduced
ENSMUSG00000032531	Amotl2	1.0423	1.6384	9.87e-06	0.3712	1.0584	1.04e-06	Overinduced
ENSMUSG00000029472	Anapc5	-0.143	-0.306	> 0.05	-0.1093	-0.5544	0.0190452	Overrepressed
ENSMUSG00000031465	Angpt2	0.9328	3.3017	8.27e-16	0.6098	3.4453	4.39e-17	Overinduced
ENSMUSG00000022265	Ank	-0.2988	-0.6138	0.000860702	-0.9672	-1.5817	> 0.05	Overrepressed
ENSMUSG00000032826	Ank2	-0.1141	-0.0575	1.52e-11	0.1173	-0.2644	3.27e-09	Overrepressed
ENSMUSG00000020790	Ankfy1	0.4632	0.5853	> 0.05	1.0843	1.3712	0.00278752	Overinduced
ENSMUSG00000036188	Ankmy2	-0.0394	-0.2922	0.0129178	0.0575	-0.2161	0.00597597	Overrepressed
ENSMUSG00000024803	Ankrd1	0.705	1.0151	5.8e-05	-0.0515	0.5862	1.72e-08	Overinduced
ENSMUSG00000034647	Ankrd12	0.2668	0.0955	> 0.05	0.0101	0.3779	2.31e-06	Overinduced
ENSMUSG00000055204	Ankrd17	-0.0449	0.2711	0.0270134	0.0272	0.1853	> 0.05	Overinduced
ENSMUSG00000054708	Ankrd24	-0.3134	-0.4015	0.029486	0.1354	-0.1768	> 0.05	Overrepressed
ENSMUSG00000031931	Ankrd49	-0.2783	-0.5478	> 0.05	-0.5103	-0.4455	0.0369893	Overrepressed
ENSMUSG00000032249	Anp32a	-0.4334	-0.7533	> 0.05	-0.1072	-0.6668	0.0111876	Overrepressed
ENSMUSG00000015749	Anp32e	-0.3321	-0.5668	> 0.05	-0.1789	-0.8088	1e-06	Overrepressed
ENSMUSG00000055114	Anxa13	0.054	0.2889	> 0.05	0.0075	0.4539	0.0111943	Overinduced
ENSMUSG00000018340	Anxa6	-0.3802	-0.4646	1.71e-05	-0.3368	-0.8721	2.16e-09	Overrepressed
ENSMUSG00000021458	Aopep	0.5886	0.5916	0.00222613	0.3971	0.8724	> 0.05	Overinduced
ENSMUSG00000031731	Ap1g1	0.3102	0.611	> 0.05	0.1509	0.1542	0.0111818	Overinduced
ENSMUSG00000004849	Ap1s1	-0.3485	-0.6291	0.0218282	-0.1573	-0.3724	> 0.05	Overrepressed
ENSMUSG00000002957	Ap2a2	-0.2652	-0.3944	> 0.05	-0.2639	-0.6766	0.0383467	Overrepressed
ENSMUSG00000035152	Ap2b1	-0.2241	-0.0848	> 0.05	-0.0085	-0.3533	0.015972	Overrepressed
ENSMUSG00000020198	Ap3d1	-0.0655	-0.1051	0.00394066	-0.1535	-0.4433	> 0.05	Overrepressed
ENSMUSG00000071847	Apcdd1	0.01	-0.3067	8.53e-05	-0.6459	-0.3385	> 0.05	Overrepressed
ENSMUSG00000032375	Aph1b	-0.4593	-0.5132	> 0.05	-0.3228	-0.8257	2.7e-05	Overrepressed
ENSMUSG00000031996	Aplp2	-0.1221	-0.2285	1.96e-08	-0.354	-0.6667	4e-10	Overrepressed
ENSMUSG00000040613	Apobec1	0.244	0.3419	> 0.05	2.2189	3.7164	2.19e-08	Overinduced
ENSMUSG00000009585	Apobec3	-0.2398	-0.1591	> 0.05	0.5415	1.4695	1.11e-05	Overinduced
ENSMUSG00000022548	Apod	-0.0757	-0.1859	> 0.05	0.3375	1.0797	0.000242794	Overinduced
ENSMUSG00000050014	Apol10b	-0.2474	-0.0358	> 0.05	-0.121	0.9854	3.13e-07	Overinduced
ENSMUSG00000068246	Apol9b	2.2193	3.8472	1.99e-12	4.4009	6.2733	1.29e-13	Overinduced
ENSMUSG00000051716	Apon	0.4672	0.9772	0.00558962	0.3346	0.9389	0.000607467	Overinduced
ENSMUSG00000040383	Aqr	-0.2704	-0.113	> 0.05	-0.0438	-0.3905	0.00120351	Overrepressed
ENSMUSG00000022602	Arc	3.9474	3.9062	> 0.05	2.1261	2.5114	2.61e-06	Overinduced
ENSMUSG00000029378	Areg	0.712	1.6157	5.11e-10	-0.2608	1.1844	0.00013726	Overinduced
ENSMUSG00000042350	Arel1	0.0276	0.0368	> 0.05	0.2495	0.7285	0.000184702	Overinduced
ENSMUSG00000062421	Arf2	1.4157	1.9341	3.26e-06	0.2508	0.6729	2.14e-05	Overinduced
ENSMUSG00000051853	Arf3	-0.2157	-0.3228	0.0122115	0.1263	-0.48	1.02e-07	Overrepressed
ENSMUSG00000020440	Arf5	-0.1245	-0.3818	0.0424248	-0.1469	-0.5453	0.000758547	Overrepressed
ENSMUSG00000027575	Arfgap1	0.3226	0.4979	0.0135843	-0.1231	0.144	> 0.05	Overinduced
ENSMUSG00000054277	Arfgap3	-0.2644	-0.2694	> 0.05	-0.3196	-0.653	0.000653206	Overrepressed
ENSMUSG00000030766	Arhgap17	0.0664	0.1185	> 0.05	0.0073	0.3011	0.00151212	Overinduced
ENSMUSG00000057315	Arhgap24	0.2144	0.5304	0.0043499	0.2782	0.6202	0.00162907	Overinduced
ENSMUSG00000078954	Arhgap8	-0.0143	-0.0537	> 0.05	0.0643	0.4856	0.0070376	Overinduced
ENSMUSG00000030220	Arhgdib	-0.7927	-1.3365	2.98e-05	-0.4672	-0.887	1.94e-06	Overrepressed
ENSMUSG00000021895	Arhgef3	1.527	1.6303	4.61e-08	1.2773	2.5461	> 0.05	Overinduced
ENSMUSG00000037447	Arid5a	1.6598	2.0117	> 0.05	0.7056	1.6402	9.51e-06	Overinduced
ENSMUSG00000031776	Arl2bp	0.04395	-0.2068	0.000561794	-0.14295	-0.41375	0.000120839	Overrepressed
ENSMUSG00000047446	Arl4a	0.384	0.3001	> 0.05	-0.086	0.515	0.0152765	Overinduced
ENSMUSG00000036093	Arl5a	0.21025	0.0247	0.00956354	0.06735	-0.3658	1.7375e-05	Overrepressed
ENSMUSG00000035199	Arl6ip5	-0.4242	-0.70115	> 0.05	-0.2794	-0.70535	0.0115398	Overrepressed
ENSMUSG00000032468	Armc8	0.07625	0.122	> 0.05	0.1183	0.7067	0.000193421	Overinduced
ENSMUSG00000049047	Armcx3	-0.2996	-0.2566	0.000223943	0.0656	-0.2734	> 0.05	Overrepressed
ENSMUSG00000055116	Arntl	0.6075	1.1219	9.58e-05	0.3113	0.5334	> 0.05	Overinduced
ENSMUSG00000040187	Arntl2	-0.1443	0.0026	> 0.05	-0.0369	0.2692	0.0252081	Overinduced
ENSMUSG00000029621	Arpc1a	-0.15735	-0.39455	> 0.05	-0.14515	-0.69555	0.00469935	Overrepressed
ENSMUSG00000029622	Arpc1b	-0.3581	-0.7006	> 0.05	-0.225	-0.7128	0.0351974	Overrepressed
ENSMUSG00000029465	Arpc3	-0.6282	-0.8746	> 0.05	-0.3944	-0.8456	0.0113109	Overrepressed
ENSMUSG00000074794	Arrdc3	0.3097	1.0716	0.00592669	0.2168	1.259	1.09e-05	Overinduced
ENSMUSG00000042082	Arsb	-0.3165	-0.3358	> 0.05	0.0603	-0.3252	0.00162088	Overrepressed
ENSMUSG00000046561	Arsj	-0.01775	-0.13675	2.2625e-05	0.1555	0.65735	2.2994e-09	Overinduced
ENSMUSG00000034842	Art3	-0.0543	-0.00155	> 0.05	0.0434	0.65735	0.001263	Overinduced
ENSMUSG00000031591	Asah1	-0.3119	-0.4343	> 0.05	-0.4331	-0.7809	0.0170119	Overrepressed
ENSMUSG00000024887	Asah2	0.4086	0.3484	0.000143151	0.607	1.0933	3.26e-09	Overinduced
ENSMUSG00000036995	Asap3	-0.1126	-0.1803	> 0.05	0.176	0.4401	0.00971407	Overinduced
ENSMUSG00000033781	Asb13	-0.0428	-0.0852	> 0.05	0.5029	1.0252	0.00593644	Overinduced
ENSMUSG00000019857	Asf1a	0.0112	0.0007	0.0233298	0.0745	0.5832	2.37e-06	Overinduced
ENSMUSG00000028053	Ash1l	0.28705	0.32445	0.0143582	-0.12685	0.33965	4.19e-06	Overinduced
ENSMUSG00000031575	Ash2l	-0.1445	-0.1061	> 0.05	0.067	-0.269	0.000477089	Overrepressed
ENSMUSG00000026095	Asnsd1	-0.2913	-0.32655	0.00412773	-0.00155	-0.33215	> 0.05	Overrepressed
ENSMUSG00000033952	Aspm	-0.5109	-0.5549	> 0.05	-0.165	-0.6057	0.00349578	Overrepressed
ENSMUSG00000032567	Aste1	0.8791	1.321	1.01e-05	0.0932	0.6232	7.95e-07	Overinduced
ENSMUSG00000013662	Atad1	-0.4098	-0.5734	> 0.05	-0.2978	-0.6401	0.0236155	Overrepressed
ENSMUSG00000026628	Atf3	4.2023	4.4505	0.02231	3.393	4.3251	6.07e-08	Overinduced
ENSMUSG00000038160	Atg5	-0.0937	-0.2434	0.00336793	-0.1091	-0.4441	> 0.05	Overrepressed
ENSMUSG00000059811	Atl2	0.2369	0.3562	> 0.05	-0.06	0.2216	0.00618203	Overinduced
ENSMUSG00000004263	Atn1	-0.3626	-0.1921	> 0.05	0.0687	-0.4506	0.000207441	Overrepressed
ENSMUSG00000018585	Atox1	-0.5474	-0.8295	2.13e-06	-0.4179	-0.4158	0.00454917	Overrepressed
ENSMUSG00000033161	Atp1a1	-0.4676	-0.5849	> 0.05	-0.3877	-0.7214	0.0403006	Overrepressed
ENSMUSG00000029467	Atp2a2	-0.0618	-0.1837	> 0.05	-0.1835	-0.60325	0.00489963	Overrepressed
ENSMUSG00000022890	Atp5j	-0.4645	-0.6519	> 0.05	-0.324	-0.6241	0.0120362	Overrepressed
ENSMUSG00000020566	Atp6v1c2	0.1964	0.445	> 0.05	0.0759	0.5842	0.00869381	Overinduced
ENSMUSG00000004285	Atp6v1f	-0.2297	-0.4059	0.0397553	-0.0437	-0.4054	0.000726923	Overrepressed
ENSMUSG00000024403	Atp6v1g2	0.1132	0.1009	0.00341291	-0.1106	0.2673	> 0.05	Overinduced
ENSMUSG00000025646	Atrip	1.36565	1.50175	> 0.05	2.11025	3.23845	1.65529e-05	Overinduced
ENSMUSG00000078584	AU022252	-0.4425	-0.79	0.00116613	-0.2029	-0.4976	0.00325043	Overrepressed
ENSMUSG00000018821	Avpi1	-0.30105	-0.345	0.0315664	-0.05815	-0.40485	0.000202852	Overrepressed
ENSMUSG00000039285	Azi2	-0.0452	0.0501	> 0.05	0.124	0.4401	0.0100192	Overinduced
ENSMUSG00000060802	B2m	-0.0856	0.0486	> 0.05	0.7379	1.2575	7.465e-06	Overinduced
ENSMUSG00000043300	B3galnt1	-0.2914	-0.5785	0.00743957	-0.3463	-0.5791	0.00187918	Overrepressed
ENSMUSG00000028413	B4galt1	0.0014	-0.0076	0.000212404	-0.1358	-0.5186	> 0.05	Overrepressed
ENSMUSG00000022296	Baalc	0.1246	0.8459	1.977e-05	0.23605	0.9185	5.5041e-05	Overinduced
ENSMUSG00000040270	Bach2	0.2953	0.6634	1.89e-05	0.1428	0.5429	6.45e-06	Overinduced
ENSMUSG00000039699	Batf2	-0.1675	-0.0637	> 0.05	0.2578	2.1357	1.45e-12	Overinduced
ENSMUSG00000003873	Bax	-0.2626	-0.5495	6.71e-05	-0.1455	-0.2907	0.00155478	Overrepressed
ENSMUSG00000002083	Bbc3	0.9918	1.202	> 0.05	0.8194	1.2392	0.0043531	Overinduced
ENSMUSG00000041660	Bbox1	-0.0578	0.4222	0.000462757	0.0111	0.6414	1.7e-05	Overinduced
ENSMUSG00000063145	Bbs5	0.4412	0.7699	0.00273878	0.2664	0.5058	0.0300282	Overinduced
ENSMUSG00000020650	Bcap29	-0.208	-0.36785	8.47105e-05	-0.0493	-0.4187	0.0167124	Overrepressed
ENSMUSG00000002015	Bcap31	-0.4113	-0.5992	0.0076113	-0.31385	-0.66695	0.00016391	Overrepressed
ENSMUSG00000030826	Bcat2	-0.3529	-0.4298	> 0.05	-0.0399	-0.4943	0.00320183	Overrepressed
ENSMUSG00000030802	Bckdk	-0.16735	-0.3678	> 0.05	0.0825	-0.4317	0.0213418	Overrepressed
ENSMUSG00000027381	Bcl2l11	0.1924	0.403	0.00182917	0.5007	1.0885	> 0.05	Overinduced
ENSMUSG00000022508	Bcl6	1.2166	1.3395	0.000121934	0.9921	1.9659	0.00190969	Overinduced
ENSMUSG00000029438	Bcl7a	-0.6829	-0.9235	> 0.05	-0.4722	-0.7717	0.012584	Overrepressed
ENSMUSG00000032066	Bco2	-0.1606	0.0961	> 0.05	-0.0776	1.7398	1.81e-10	Overinduced
ENSMUSG00000048482	Bdnf	0.5116	0.4485	0.000562025	0.1509	0.6747	5.45464e-06	Overinduced
ENSMUSG00000038214	Bend3	-0.1863	-0.2817	> 0.05	-0.1768	-0.6257	0.00120351	Overrepressed
ENSMUSG00000042750	Bex2	-0.19875	0.0415	0.0147545	-0.03085	0.43745	0.0120319	Overinduced
ENSMUSG00000030103	Bhlhe40	1.5947	1.6773	> 0.05	0.2829	0.7541	0.00240415	Overinduced
ENSMUSG00000014329	Bicc1	-0.3079	-0.5215	0.001672	-0.6116	-0.8833	0.00558636	Overrepressed
ENSMUSG00000057367	Birc2	0.8734	1.0504	> 0.05	0.4063	1.16625	0.000370359	Overinduced
ENSMUSG00000067787	Blcap	-0.0095	-0.2864	0.00135085	-0.279	-0.468	0.00645891	Overrepressed
ENSMUSG00000038982	Bloc1s5	-0.2234	-0.2611	0.0304862	0.0554	-0.2729	> 0.05	Overrepressed
ENSMUSG00000031963	Bmper	-0.2603	-0.2626	2.34e-06	-0.2941	-0.5594	4.78e-05	Overrepressed
ENSMUSG00000011958	Bnip2	-0.1211	-0.2443	> 0.05	-0.1627	-0.4469	0.0394634	Overrepressed
ENSMUSG00000022051	Bnip3l	-0.2217	-0.2018	> 0.05	-0.0324	-0.6586	1.23e-05	Overrepressed
ENSMUSG00000022557	Bop1	-0.2943	-0.4509	> 0.05	-0.0645	-0.342	0.00666988	Overrepressed
ENSMUSG00000026617	Bpnt1	-0.222	-0.3523	0.0495927	-0.1241	-0.4554	0.0178215	Overrepressed
ENSMUSG00000024335	Brd2	0.54575	1.05325	0.0302636	0.56375	0.9359	> 0.05	Overinduced
ENSMUSG00000028351	Brinp1	-0.0403	-0.0271	> 0.05	-0.0381	0.2993	0.000527643	Overinduced
ENSMUSG00000001632	Brpf1	0.6263	0.9148	> 0.05	0.0814	0.6312	0.000180192	Overinduced
ENSMUSG00000036478	Btg1	0.4647	0.61825	> 0.05	0.2445	0.81175	0.0103813	Overinduced
ENSMUSG00000020547	Bzw2	-0.56055	-0.95835	0.0125258	-0.4024	-0.7994	0.00425851	Overrepressed
ENSMUSG00000018446	C1qbp	-0.3027	-0.6702	> 0.05	-0.1598	-0.5585	0.0349822	Overrepressed
ENSMUSG00000058914	C1qtnf3	-0.1915	-0.2118	1.23e-12	-0.5843	-0.8801	1.1e-13	Overrepressed
ENSMUSG00000024371	C2	-0.1651	-0.1463	> 0.05	0.0041	0.5231	0.00729347	Overinduced
ENSMUSG00000022149	C9	-0.02405	0.13025	> 0.05	0.02315	0.61065	0.000369153	Overinduced
ENSMUSG00000013629	Cad	-0.4146	-0.6107	> 0.05	-0.018	-0.6979	0.000872979	Overrepressed
ENSMUSG00000003657	Calb2	0.0264	0.2543	> 0.05	0.0824	0.7139	6.92e-05	Overinduced
ENSMUSG00000039508	Calhm4	-0.0761	0.3269	0.00869582	0.0263	0.6766	9.64e-06	Overinduced
ENSMUSG00000046031	Calhm6	-0.1274	0.0869	> 0.05	-0.0439	0.6472	3.42e-05	Overinduced
ENSMUSG00000032246	Calml4	-0.4213	-0.6883	> 0.05	-0.4001	-0.4981	0.00645152	Overrepressed
ENSMUSG00000030272	Camk1	-0.202	-0.511	> 0.05	-0.2063	-0.7453	0.0275275	Overrepressed
ENSMUSG00000029471	Camkk2	-0.1692	-0.322	> 0.05	-0.1763	-0.5357	0.00513664	Overrepressed
ENSMUSG00000021501	Caml	0.0236	-0.0045	> 0.05	0.2014	0.6398	0.00104673	Overinduced
ENSMUSG00000056737	Capg	-0.491	-0.8002	0.000167045	-0.284	-0.4068	0.0057921	Overrepressed
ENSMUSG00000026509	Capn2	-0.0659	-0.1889	0.0169394	-0.3554	-0.6325	> 0.05	Overrepressed
ENSMUSG00000067276	Capn6	-0.2358	-0.3421	1.03e-05	0.0681	-0.2925	1.05e-07	Overrepressed
ENSMUSG00000028745	Capzb	-0.2372	-0.5706	0.0290659	-0.3049	-0.6651	0.0111695	Overrepressed
ENSMUSG00000027555	Car13	0.0339	0.1674	2.5e-06	0.6254	1.3312	> 0.05	Overinduced
ENSMUSG00000008393	Carhsp1	-0.035	0.0686	> 0.05	0.2476	0.9041	0.00510211	Overinduced
ENSMUSG00000032185	Carm1	-0.2076	-0.3244	> 0.05	0.0058	-0.4423	0.0121293	Overrepressed
ENSMUSG00000031012	Cask	-0.0295	0.2317	0.000954496	0.1479	0.5143	4.88e-05	Overinduced
ENSMUSG00000005355	Casp14	-0.2994	-0.3361	1.56e-10	-0.2692	-0.5689	3.45e-09	Overrepressed
ENSMUSG00000029863	Casp2	0.4418	0.6198	> 0.05	0.5016	1.0507	0.000233957	Overinduced
ENSMUSG00000033538	Casp4	0.6291	0.5479	> 0.05	0.97455	1.77645	5.0366e-05	Overinduced
ENSMUSG00000027997	Casp6	-0.8447	-1.125	0.000252726	-0.4896	-0.7248	0.000379128	Overrepressed
ENSMUSG00000025076	Casp7	0.0019	0.0628	0.000500614	0.305	0.6008	7.37e-06	Overinduced
ENSMUSG00000037060	Cavin3	-0.2183	-0.50195	0.000907737	-0.0347	-0.3923	0.00200755	Overrepressed
ENSMUSG00000004994	Ccdc130	0.6695	1.0002	0.00973972	0.4925	0.8717	0.00233223	Overinduced
ENSMUSG00000047696	Ccdc144b	-0.0036	0.09	> 0.05	-0.0678	0.3886	0.000829134	Overinduced
ENSMUSG00000048655	Ccdc169	0.1053	0.7096	0.000368482	0.0539	0.7216	7.53e-05	Overinduced
ENSMUSG00000025090	Ccdc172	0.0043	0.2957	2.8e-12	-0.0361	0.5073	3.53e-13	Overinduced
ENSMUSG00000056531	Ccdc18	-0.1367	0.1548	0.00602793	0.0761	0.7033	3.63e-06	Overinduced
ENSMUSG00000022035	Ccdc25	0.1136	0.1973	0.0192056	0.4384	0.8011	1.67e-05	Overinduced
ENSMUSG00000078622	Ccdc47	-0.0879	-0.1723	> 0.05	-0.0558	-0.35	0.00171928	Overrepressed
ENSMUSG00000019897	Ccdc59	0.2327	0.3702	1.19e-05	-0.1493	0.2968	3.75e-08	Overinduced
ENSMUSG00000022665	Ccdc80	-0.2844	-0.336	6.36e-07	-0.5017	-0.8208	1.49e-05	Overrepressed
ENSMUSG00000032740	Ccdc88a	-0.1744	-0.6959	0.00926083	-0.2111	-0.6622	0.0477603	Overrepressed
ENSMUSG00000047810	Ccdc88b	0.2629	1.1355	6.67e-07	0.2573	2.1239	7.95e-14	Overinduced
ENSMUSG00000037979	Ccdc92	-0.2602	-0.6113	5.17e-05	0.1225	-0.3543	1.39e-06	Overrepressed
ENSMUSG00000035352	Ccl12	-0.1792	-0.1016	> 0.05	-0.0189	0.8341	2.58e-07	Overinduced
ENSMUSG00000031780	Ccl17	0.2305	-0.0368	2.1e-07	-0.4626	-0.1276	0.000803952	Overrepressed
ENSMUSG00000035385	Ccl2	3.8435	4.2201	0.000936906	2.8396	3.8623	2.73e-10	Overinduced
ENSMUSG00000018930	Ccl4	3.0023	4.44375	7.35038e-09	3.2227	5.79285	9.20505e-14	Overinduced
ENSMUSG00000035042	Ccl5	5.568	6.7364	3.84e-06	5.4896	7.6387	1.1e-12	Overinduced
ENSMUSG00000000378	Ccm2	-0.039	-0.3306	0.0409336	-0.0576	0.1609	> 0.05	Overrepressed
ENSMUSG00000041431	Ccnb1	-0.2543	-0.23305	> 0.05	-0.15875	-0.65125	5.38395e-05	Overrepressed
ENSMUSG00000070348	Ccnd1	-0.7772	-1.0426	0.0102552	-0.7953	-0.9068	> 0.05	Overrepressed
ENSMUSG00000020326	Ccng1	-0.2046	-0.47955	4.75e-07	-0.33665	-0.69105	8.00001e-08	Overrepressed
ENSMUSG00000027829	Ccnl1	1.9222	2.6837	0.00546954	0.9369	2.0866	3.6e-06	Overinduced
ENSMUSG00000043953	Ccrl2	0.3244	0.6009	> 0.05	0.7062	2.4579	1.96e-11	Overinduced
ENSMUSG00000058690	Ccser2	-0.0907	-0.1011	> 0.05	-0.127	-0.4925	0.0303402	Overrepressed
ENSMUSG00000029447	Cct6a	-0.1399	-0.3309	> 0.05	0.0814	-0.368	0.00329357	Overrepressed
ENSMUSG00000046186	Cd109	-0.08965	-0.08185	6.7e-09	-0.05295	-0.45775	0.000143245	Overrepressed
ENSMUSG00000025510	Cd151	-0.52625	-0.8388	0.0107328	-0.73715	-0.83575	0.012176	Overrepressed
ENSMUSG00000016496	Cd274	1.2437	1.9005	3.9e-05	3.3977	5.3234	5.78e-13	Overinduced
ENSMUSG00000017652	Cd40	0.1648	0.6957	0.0195742	0.1318	1.1561	0.000444624	Overinduced
ENSMUSG00000005087	Cd44	0.6276	0.6513	> 0.05	-0.113	0.3239	0.0430428	Overinduced
ENSMUSG00000055447	Cd47	0.3298	0.1453	> 0.05	0.703	1.1107	3.13e-05	Overinduced
ENSMUSG00000032679	Cd59a	-0.3037	-0.6559	1.96e-16	-0.3741	-1.3426	1.93e-14	Overrepressed
ENSMUSG00000068686	Cd59b	-0.1897	-0.5425	8.43e-07	-0.1883	-0.8098	4.01e-05	Overrepressed
ENSMUSG00000030156	Cd69	-0.1149	0.1334	> 0.05	-0.0904	1.2176	6.35e-08	Overinduced
ENSMUSG00000024610	Cd74	0.84245	1.07585	> 0.05	0.64735	1.16615	0.00135252	Overinduced
ENSMUSG00000075122	Cd80	0.4657	0.6256	> 0.05	0.4221	1.1687	3.31e-07	Overinduced
ENSMUSG00000037706	Cd81	-0.3907	-0.6414	0.0012576	-0.3451	-0.8116	4.19e-06	Overrepressed
ENSMUSG00000030342	Cd9	-0.7301	-1.2839	4.52e-08	-0.722	-1.2498	5.54e-08	Overrepressed
ENSMUSG00000027435	Cd93	-0.0418	0.2398	2.68e-11	-0.0259	0.3336	7.25e-12	Overinduced
ENSMUSG00000006398	Cdc20	-0.42915	-0.39435	> 0.05	-0.1808	-0.52505	0.000785067	Overrepressed
ENSMUSG00000027330	Cdc25b	-0.2843	-0.5338	0.0249026	-0.2489	-0.5747	0.00449314	Overrepressed
ENSMUSG00000020307	Cdc34	-0.4307	-0.7362	0.00704151	-0.3622	-0.5695	0.000320666	Overrepressed
ENSMUSG00000023505	Cdca3	-0.3648	-0.4283	> 0.05	-0.0371	-0.3257	0.019951	Overrepressed
ENSMUSG00000024304	Cdh2	-0.128	-0.2118	8.37e-06	0.041	-0.3658	1.2e-08	Overrepressed
ENSMUSG00000061048	Cdh3	-0.2489	-0.4651	0.0164278	-0.06505	-0.5819	5.08805e-05	Overrepressed
ENSMUSG00000024856	Cdk2ap2	-0.3171	-0.6046	0.000529452	0.1851	-0.3487	4.16e-06	Overrepressed
ENSMUSG00000048895	Cdk5r1	0.2561	0.7138	0.0111666	-0.1393	0.4186	0.000968438	Overinduced
ENSMUSG00000029403	Cdkl2	-0.2032	-0.4934	0.00576896	-0.22245	-0.53985	0.00143833	Overrepressed
ENSMUSG00000039518	Cdsn	-0.34065	-0.4334	0.0122449	-0.05805	-0.50125	> 0.05	Overrepressed
ENSMUSG00000006585	Cdt1	0.7909	1.1025	0.00283533	0.6305	0.9882	0.000592395	Overinduced
ENSMUSG00000024754	Cemip2	-0.4763	-0.7765	0.00880889	-0.7883	-0.597	> 0.05	Overrepressed
ENSMUSG00000064128	Cenpj	-0.2015	0.0561	> 0.05	0.2618	1.4398	5.46e-07	Overinduced
ENSMUSG00000021714	Cenpk	0.1449	0.5398	0.000743888	0.2489	0.5578	0.00608399	Overinduced
ENSMUSG00000072825	Cep170b	-0.0025	-0.3407	9.2e-06	-0.151	-0.4872	7.14e-06	Overrepressed
ENSMUSG00000035790	Cep19	-0.1715	-0.3609	1.89e-06	-0.161	-0.4438	1.73e-07	Overrepressed
ENSMUSG00000041491	Cep78	-0.3168	-0.2903	0.0172106	0.1504	-0.1466	> 0.05	Overrepressed
ENSMUSG00000023021	Cers5	-0.3046	-0.3751	0.0251928	-0.2598	-0.8638	3.99e-07	Overrepressed
ENSMUSG00000056201	Cfl1	-0.5108	-0.5967	0.0316332	-0.7069	-1.0175	> 0.05	Overrepressed
ENSMUSG00000001128	Cfp	-0.2676	-0.7719	> 0.05	-0.4771	-0.2794	0.0254627	Overrepressed
ENSMUSG00000041301	Cftr	-0.0086	0.314	3.57e-05	0.0228	0.4552	2.27e-06	Overinduced
ENSMUSG00000032344	Cgas	0.066	0.2596	> 0.05	0.2236	1.2247	5.5e-08	Overinduced
ENSMUSG00000050370	Ch25h	1.9133	2.5266	3.3e-11	2.063	4.6205	2.98e-17	Overinduced
ENSMUSG00000034203	Chchd4	-0.5016	-0.9672	0.00195525	-0.539	-0.5729	> 0.05	Overrepressed
ENSMUSG00000063870	Chd4	-0.0278	-0.209367	0.0239293	-0.102567	-0.299667	0.000163568	Overrepressed
ENSMUSG00000032113	Chek1	0.4215	0.7418	1.44e-05	0.3799	0.3637	> 0.05	Overinduced
ENSMUSG00000029521	Chek2	-0.219	-0.277	0.00959395	0.2302	-0.1552	> 0.05	Overrepressed
ENSMUSG00000038467	Chmp4b	-0.4899	-0.7863	0.00159969	-0.034	0.2034	> 0.05	Overrepressed
ENSMUSG00000001774	Chordc1	-0.1475	-0.2717	> 0.05	-0.1355	-0.5197	0.0346662	Overrepressed
ENSMUSG00000060002	Chpt1	-0.1647	-0.1259	> 0.05	0.0548	0.5655	3.64e-05	Overinduced
ENSMUSG00000041189	Chrnb1	0.9669	0.8839	> 0.05	0.7056	1.0413	0.000698649	Overinduced
ENSMUSG00000034612	Chst11	0.055	-0.2716	0.000168502	-0.3751	-0.4262	> 0.05	Overrepressed
ENSMUSG00000036599	Chst12	-0.6233	-0.7923	> 0.05	-0.4362	-0.8148	0.00913153	Overrepressed
ENSMUSG00000074916	Chst14	-0.5993	-0.9976	> 0.05	-0.4357	-1.0061	0.00587596	Overrepressed
ENSMUSG00000033350	Chst2	0.1216	-0.3278	1.74e-06	-0.156	-0.3583	1.98e-08	Overrepressed
ENSMUSG00000037347	Chst7	-0.3869	-0.6754	0.00263642	-0.3998	-0.0011	0.0381154	Overrepressed
ENSMUSG00000019214	Chtf18	-0.1673	-0.4318	0.00626258	-0.0995	-0.1732	> 0.05	Overrepressed
ENSMUSG00000009828	Cilk1	-0.4901	-0.7621	0.0166608	-0.2037	-0.3835	> 0.05	Overrepressed
ENSMUSG00000045193	Cirbp	0.6098	0.9808	0.00131114	0.2556	0.3682	> 0.05	Overinduced
ENSMUSG00000032578	Cish	1.3378	1.2376	5.52e-06	0.2428	0.9715	> 0.05	Overinduced
ENSMUSG00000039910	Cited2	1.0542	1.198	> 0.05	0.5484	1.2974	8.3e-07	Overinduced
ENSMUSG00000040549	Ckap5	-0.1853	-0.2467	0.0381849	0.0514	-0.4821	4.63e-07	Overrepressed
ENSMUSG00000054400	Cklf	-0.3407	-0.6089	0.00299671	-0.3693	-0.431	> 0.05	Overrepressed
ENSMUSG00000068547	Clca4a	-0.0688	1.3616	1.69e-09	0.0304	1.0197	5.95e-07	Overinduced
ENSMUSG00000004319	Clcn3	0.2254	0.8323	0.00320155	0.3083	0.7068	0.0376536	Overinduced
ENSMUSG00000022512	Cldn1	0.0872	0.3795	> 0.05	0.1516	0.8004	0.000219787	Overinduced
ENSMUSG00000046798	Cldn12	0.473	1.1874	6.05e-11	0.0304	0.5625	7.34e-10	Overinduced
ENSMUSG00000001739	Cldn15	-0.0403	-0.1177	6.16e-05	-0.1293	-0.4749	0.00693674	Overrepressed
ENSMUSG00000032473	Cldn18	-0.1737	0.4339	0.00130279	-0.1891	0.3455	0.00348599	Overinduced
ENSMUSG00000055976	Cldn23	0.3161	0.5335	> 0.05	0.2274	1.2769	1.43e-08	Overinduced
ENSMUSG00000030157	Clec2d	0.748	0.8573	0.00029987	2.2211	3.0512	4.03e-11	Overinduced
ENSMUSG00000029915	Clec5a	-0.1305	1.59325	4.34572e-10	-0.02115	1.41735	1.07258e-09	Overinduced
ENSMUSG00000007041	Clic1	-0.458	-0.8132	0.000185773	-0.3469	-0.421	> 0.05	Overrepressed
ENSMUSG00000037242	Clic4	0.051	0.1002	> 0.05	-0.0043	0.4518	0.00552597	Overinduced
ENSMUSG00000020385	Clk4	1.6848	2.18863	0.00210743	1.02617	1.62267	0.00170646	Overinduced
ENSMUSG00000022125	Cln5	-0.2738	-0.5492	0.0197234	-0.2203	-0.7487	> 0.05	Overrepressed
ENSMUSG00000025439	Clns1a	-0.1697	-0.3813	> 0.05	-0.0227	-0.4604	0.00179873	Overrepressed
ENSMUSG00000002981	Clptm1	-0.0835	-0.2323	> 0.05	0.0765	-0.4184	0.0336415	Overrepressed
ENSMUSG00000015357	Clpx	-0.0611	-0.0219	> 0.05	0.07	-0.2857	0.0079067	Overrepressed
ENSMUSG00000042489	Clspn	0.2717	0.3984	> 0.05	-0.2229	0.567	2.35e-05	Overinduced
ENSMUSG00000008153	Clstn3	-0.0024	-0.3003	9.7e-05	0.0588	-0.2739	0.00014904	Overrepressed
ENSMUSG00000020638	Cmpk2	1.9363	2.3707	0.00122148	4.9061	6.8801	1.29e-14	Overinduced
ENSMUSG00000022748	Cmss1	0.0995	0.809	2.89e-11	0.5009	1.3671	2.3e-12	Overinduced
ENSMUSG00000096188	Cmtm4	-0.3642	-0.5601	> 0.05	-0.1822	-0.4826	0.00309844	Overrepressed
ENSMUSG00000032436	Cmtm7	-0.30935	-0.52195	> 0.05	-0.18045	-0.5388	0.0145537	Overrepressed
ENSMUSG00000024019	Cmtr1	0.299	0.452	> 0.05	1.0963	1.5922	7.73e-06	Overinduced
ENSMUSG00000046441	Cmtr2	0.1427	0.5395	0.00722351	-0.0792	0.0737	> 0.05	Overinduced
ENSMUSG00000015759	Cnih1	-0.1396	-0.4301	> 0.05	-0.2038	-0.7008	0.0381845	Overrepressed
ENSMUSG00000015202	Cnksr3	0.2165	0.7358	3.14e-05	0.1318	0.5515	0.000216224	Overinduced
ENSMUSG00000004665	Cnn2	-0.2071	-0.4311	0.000434957	-0.4751	-1.0142	> 0.05	Overrepressed
ENSMUSG00000038784	Cnot4	0.4079	1.0787	1.92e-06	0.247	0.8995	2.28e-06	Overinduced
ENSMUSG00000033159	Cnppd1	0.0399	0.1385	> 0.05	0.0109	0.3046	0.00754182	Overinduced
ENSMUSG00000031772	Cntnap4	0.8852	1.7311	0.00154857	0.3008	1.0862	0.00406036	Overinduced
ENSMUSG00000057110	Cntrl	-0.0479	0.0196	> 0.05	-0.0072	0.3825	0.0095078	Overinduced
ENSMUSG00000017188	Coa3	-0.3242	-0.5135	> 0.05	0.1287	-0.365	0.0238479	Overrepressed
ENSMUSG00000026112	Coa5	-0.3685	-0.4009	> 0.05	-0.251	-0.6186	0.000185478	Overrepressed
ENSMUSG00000048351	Coa7	0.2589	0.546	0.00208799	0.1422	0.3107	0.0294643	Overinduced
ENSMUSG00000020953	Coch	-0.0732	0.018	> 0.05	0.2492	1.3633	2.27e-07	Overinduced
ENSMUSG00000027742	Cog6	-0.1404	-0.2277	> 0.05	0.076	-0.46625	0.000180955	Overrepressed
ENSMUSG00000032332	Col12a1	-0.047	0.0739	> 0.05	-0.0663	-0.816	1.83e-05	Overrepressed
ENSMUSG00000001506	Col1a1	-0.1923	-0.185	0.000451085	-0.1439	-0.5065	> 0.05	Overrepressed
ENSMUSG00000029661	Col1a2	-0.2344	-0.6114	0.00117342	-0.6693	-0.5696	1.42e-06	Overrepressed
ENSMUSG00000028197	Col24a1	-0.14355	-0.09925	> 0.05	0.0495	0.80695	5.75e-05	Overinduced
ENSMUSG00000031503	Col4a2	-0.3083	-0.4565	2.12e-05	-0.5839	-0.9419	0.00370585	Overrepressed
ENSMUSG00000031274	Col4a5	-0.1627	-0.0858	5.17e-08	-0.2093	-0.5758	0.000229515	Overrepressed
ENSMUSG00000001119	Col6a1	-0.1136	-0.4107	> 0.05	-0.2126	-0.865	0.00157258	Overrepressed
ENSMUSG00000020241	Col6a2	-0.192	-0.3901	> 0.05	0.0441	-0.6291	0.00431406	Overrepressed
ENSMUSG00000055041	Commd5	-0.2607	-0.542	0.000300275	-0.0782	-0.2187	0.00711696	Overrepressed
ENSMUSG00000026553	Copa	-0.0391	-0.0674	0.0305616	-0.1269	-0.6166	> 0.05	Overrepressed
ENSMUSG00000031458	Coprs	-0.3229	-0.4285	> 0.05	0.0451	-0.2422	0.0300469	Overrepressed
ENSMUSG00000025917	Cops5	-0.3937	-0.5638	> 0.05	-0.1302	-0.6316	0.00382861	Overrepressed
ENSMUSG00000060992	Copz1	-0.4043	-0.5684	> 0.05	-0.2714	-0.6503	0.000744336	Overrepressed
ENSMUSG00000018672	Copz2	-0.193867	-0.4797	0.0122402	-0.332067	-0.554033	0.0190165	Overrepressed
ENSMUSG00000025981	Coq10b	0.9827	1.23165	0.000308814	0.1719	0.62905	4.26342e-05	Overinduced
ENSMUSG00000040018	Cox15	0.2867	0.3227	> 0.05	0.4816	0.8377	0.000449878	Overinduced
ENSMUSG00000035505	Cox18	0.28495	0.3469	0.0058271	0.83095	1.2471	1.2385e-06	Overinduced
ENSMUSG00000045438	Cox19	-0.4993	-0.7857	0.0331219	-0.183	-0.3957	> 0.05	Overrepressed
ENSMUSG00000030785	Cox6a2	-0.2057	-0.5119	5.71e-06	0.0886	-0.1859	2.47e-06	Overrepressed
ENSMUSG00000036751	Cox6b1	-0.7324	-1.1411	0.0330698	-0.4617	-0.7913	> 0.05	Overrepressed
ENSMUSG00000011463	Cpb1	-0.1686	-0.5078	1.34e-14	-0.1294	-0.4039	6.35e-15	Overrepressed
ENSMUSG00000039652	Cpeb3	-0.0491	-0.0166	> 0.05	-0.1136	0.2735	0.00241142	Overinduced
ENSMUSG00000034820	Cpsf7	0.4224	0.7744	0.00464867	0.1434	0.3949	0.0408054	Overinduced
ENSMUSG00000053007	Creb5	0.7721	1.5488	1.52e-06	0.1352	0.9643	5.01e-07	Overinduced
ENSMUSG00000030284	Creld1	-0.5616	-0.6475	4.63e-05	-0.1264	-0.4312	5.67e-07	Overrepressed
ENSMUSG00000023272	Creld2	-0.42535	-0.76755	> 0.05	0.18225	-0.43575	0.0109096	Overrepressed
ENSMUSG00000063889	Crem	-0.0379	0.21755	0.00411081	0.1606	1.28445	0.0138	Overinduced
ENSMUSG00000021680	Crhbp	0.5045	0.8554	> 0.05	0.3688	1.0841	0.000135284	Overinduced
ENSMUSG00000006356	Crip2	-0.3074	-0.6603	7.64e-12	-0.5159	-0.5055	1.36e-09	Overrepressed
ENSMUSG00000019866	Crybg1	0.463	1.1749	0.00585497	1.1236	2.2851	1.61e-06	Overinduced
ENSMUSG00000068823	Csde1	-0.217	-0.34955	> 0.05	-0.1439	-0.65935	0.000244231	Overrepressed
ENSMUSG00000002718	Cse1l	-0.1478	-0.1692	> 0.05	0.0612	-0.5235	6.33e-07	Overrepressed
ENSMUSG00000014599	Csf1	1.1526	0.9387	8.33e-06	0.4194	0.7211	2.31e-10	Overinduced
ENSMUSG00000032384	Csnk1g1	-0.2802	-0.1086	> 0.05	0.2247	-0.2105	0.00419049	Overrepressed
ENSMUSG00000032515	Csrnp1	3.3934	4.3698	6.11e-09	2.6039	3.9413	1.36e-11	Overinduced
ENSMUSG00000027176	Cstf3	0.1409	0.4382	0.00133256	0.0176	-0.1818	> 0.05	Overinduced
ENSMUSG00000027176	Cstf3	0.1242	-0.1844	0.000181479	-0.1716	-0.3909	0.000655178	Overrepressed
ENSMUSG00000047409	Ctdspl	-0.4261	-0.5877	> 0.05	-0.3385	-0.8476	0.00357577	Overrepressed
ENSMUSG00000006932	Ctnnb1	-0.1839	-0.2287	> 0.05	-0.0112	-0.3398	0.00894443	Overrepressed
ENSMUSG00000027649	Ctnnbl1	-0.1902	-0.3079	> 0.05	0.0868	-0.3691	0.000281452	Overrepressed
ENSMUSG00000022240	Ctnnd2	-0.1136	0.129667	0.000219002	0.282467	1.12507	5.4145e-06	Overinduced
ENSMUSG00000028633	Ctps	0.1051	0.4101	0.00641389	-0.0048	0.2539	0.0197829	Overinduced
ENSMUSG00000031896	Ctrl	-0.0652	-0.1764	> 0.05	0.1229	1.0775	9.05e-09	Overinduced
ENSMUSG00000030560	Ctsc	-0.3792	-0.5251	0.00148193	-0.1125	-0.4581	9.17e-06	Overrepressed
ENSMUSG00000028111	Ctsk	-0.4489	-1.173	0.00823775	-0.3851	-0.9496	0.000125602	Overrepressed
ENSMUSG00000024910	Ctsw	0.5035	0.8239	4.16e-05	0.0115	0.6652	1.12e-07	Overinduced
ENSMUSG00000031078	Cttn	-0.3719	-0.3445	> 0.05	-0.2613	-0.7301	0.0462321	Overrepressed
ENSMUSG00000062127	Cttnbp2nl	0.7802	1.32765	0.0040323	0.02215	0.69225	0.000276886	Overinduced
ENSMUSG00000029686	Cul1	-0.106	-0.1008	> 0.05	-0.0157	-0.3447	0.00321724	Overrepressed
ENSMUSG00000004364	Cul3	-0.0883	-0.1902	> 0.05	-0.118	-0.4521	0.0383834	Overrepressed
ENSMUSG00000038545	Cul7	-0.332	-0.4211	2.13e-06	-0.2855	-0.5695	1.44e-07	Overrepressed
ENSMUSG00000025193	Cutc	0.3788	0.4509	> 0.05	0.9762	1.4838	5.22575e-05	Overinduced
ENSMUSG00000029705	Cux1	-0.1058	0.4669	3.59e-05	-0.082	-0.0119	> 0.05	Overinduced
ENSMUSG00000025898	Cwf19l2	0.2175	0.383	0.00342638	0.1091	0.4251	5.6e-05	Overinduced
ENSMUSG00000029380	Cxcl1	4.5306	4.7482	5.19e-09	2.3659	3.4463	8.32e-14	Overinduced
ENSMUSG00000034855	Cxcl10	6.3496	6.6855	0.0366517	6.8867	8.3412	5.62e-11	Overinduced
ENSMUSG00000061353	Cxcl12	-0.111333	-0.761833	9.53733e-06	-0.2005	-0.745967	4.3055e-06	Overrepressed
ENSMUSG00000058427	Cxcl2	0.9852	1.5418	0.000337963	0.3268	1.0353	1.62e-05	Overinduced
ENSMUSG00000029417	Cxcl9	0.1834	1.0213	5.32e-07	0.5073	2.6565	3.24e-14	Overinduced
ENSMUSG00000024646	Cyb5a	-0.6608	-0.9055	8.73e-06	-0.5837	-0.9352	0.000113078	Overrepressed
ENSMUSG00000031924	Cyb5b	-0.2457	-0.3563	> 0.05	-0.1992	-0.5183	0.000404276	Overrepressed
ENSMUSG00000057778	Cyb5d2	-0.2455	-0.1526	> 0.05	0.0745	0.4748	0.0174399	Overinduced
ENSMUSG00000006519	Cyba	-0.3674	-0.7478	7.32e-11	-0.0783	-0.5974	1.53e-11	Overrepressed
ENSMUSG00000053929	Cyhr1	-0.2565	-0.4737	0.00375537	-0.1649	-0.4998	0.000221387	Overrepressed
ENSMUSG00000036712	Cyld	0.8273	1.161	0.00796807	0.4693	0.9091	0.000728558	Overinduced
ENSMUSG00000024087	Cyp1b1	0.0274	-0.3754	> 0.05	0.2389	0.1789	0.0391341	Overrepressed
ENSMUSG00000049439	Cyp20a1	-0.3872	-0.4762	> 0.05	-0.2807	-0.8724	0.0273289	Overrepressed
ENSMUSG00000006724	Cyp27b1	0.2461	0.5423	0.00114182	-0.0653	0.335	8.06e-05	Overinduced
ENSMUSG00000003484	Cyp4f18	-0.0608	0.72	0.000166455	0.0875	0.9202	0.000464288	Overinduced
ENSMUSG00000001467	Cyp51	0.0565	0.0608	> 0.05	-0.3346	-1.0354	2.35e-05	Overrepressed
ENSMUSG00000026832	Cytip	0.1382	0.0354	0.000660526	0.0863	0.5199	> 0.05	Overinduced
ENSMUSG00000041623	D11Wsu47e	0.4122	0.6146	> 0.05	0.1971	0.4793	0.02309	Overinduced
ENSMUSG00000030347	D6Wsu163e	0.0625	0.168	0.0186	0.326467	0.699433	0.000749238	Overinduced
ENSMUSG00000022150	Dab2	-0.1481	-0.2113	8.93e-10	0.0437	0.9168	> 0.05	Overinduced
ENSMUSG00000022174	Dad1	-0.5857	-0.9488	> 0.05	-0.3653	-0.9332	0.00357009	Overrepressed
ENSMUSG00000039952	Dag1	-0.3942	-0.5558	> 0.05	-0.4429	-0.7512	0.0101643	Overrepressed
ENSMUSG00000028159	Dapp1	-0.13215	0.0441	> 0.05	0.3386	1.0819	5.695e-05	Overinduced
ENSMUSG00000002307	Daxx	0.6728	0.7083	> 0.05	2.0037	3.0739	1.76e-07	Overinduced
ENSMUSG00000000346	Dazap2	-0.4995	-0.7181	0.00731614	-0.381	-0.8515	1.25e-05	Overrepressed
ENSMUSG00000032469	Dbr1	0.1412	0.2666	> 0.05	0.1436	0.6016	0.000357974	Overinduced
ENSMUSG00000021222	Dcaf4	-0.1491	-0.3786	3.67e-05	-0.0006	-0.2786	1.05e-05	Overrepressed
ENSMUSG00000049354	Dcaf7	-0.1916	-0.2998	> 0.05	0.0028	-0.5884	5.48e-05	Overrepressed
ENSMUSG00000028078	Dclk2	0.0704	0.1943	> 0.05	-0.1362	0.3186	8.31e-05	Overinduced
ENSMUSG00000042462	Dctpp1	-0.774	-1.0165	0.000682399	-0.2525	-0.7032	2.19e-06	Overrepressed
ENSMUSG00000038506	Dcun1d2	-0.5125	-0.72	0.0462861	-0.2767	-0.626	0.00066701	Overrepressed
ENSMUSG00000051674	Dcun1d4	-0.34165	-0.62625	> 0.05	-0.08595	-0.4827	0.0128508	Overrepressed
ENSMUSG00000028194	Ddah1	-0.2021	-0.4047	0.00627257	-0.2211	-0.5512	0.000461129	Overrepressed
ENSMUSG00000002109	Ddb2	0.2612	0.652325	> 0.05	0.287425	1.34827	0.00102475	Overinduced
ENSMUSG00000020182	Ddc	-0.0618	-0.3218	4.28e-11	0.0167	-0.5161	1.12e-09	Overrepressed
ENSMUSG00000025408	Ddit3	0.9756	0.73225	> 0.05	1.0521	1.4293	8.1156e-05	Overinduced
ENSMUSG00000020108	Ddit4	-0.3269	-0.6638	1.73e-05	-0.0425	-0.5118	4.39e-07	Overrepressed
ENSMUSG00000046818	Ddit4l	0.0981	-1.0961	4.25e-07	0.0904	-0.9075	1.33e-05	Overrepressed
ENSMUSG00000028757	Ddost	-0.4241	-0.5151	> 0.05	-0.329	-0.7804	0.000220585	Overrepressed
ENSMUSG00000003534	Ddr1	0.7825	1.3026	7.03e-07	0.486	0.8784	1.16e-05	Overinduced
ENSMUSG00000001674	Ddx18	-0.2356	-0.3503	> 0.05	-0.102	-0.5715	0.0155037	Overrepressed
ENSMUSG00000041645	Ddx24	0.0399333	0.273233	0.00108143	0.282367	1.15633	0.00135032	Overinduced
ENSMUSG00000019432	Ddx39b	-0.0392	-0.3509	0.00763583	-0.0004	-0.0068	> 0.05	Overrepressed
ENSMUSG00000040296	Ddx58	2.4124	2.6157	> 0.05	3.7416	4.3218	0.00717457	Overinduced
ENSMUSG00000036661	Dennd3	0.1297	0.1178	0.000449863	0.1892	0.5327	> 0.05	Overinduced
ENSMUSG00000035901	Dennd5a	-0.0103	-0.0604	> 0.05	-0.12735	-0.54735	0.00434518	Overrepressed
ENSMUSG00000015377	Dennd6b	0.6369	0.6064	> 0.05	0.5197	2.1426	2.24e-07	Overinduced
ENSMUSG00000021697	Depdc1b	-0.5566	-0.8027	0.0180253	-0.3653	-0.813	0.000166812	Overrepressed
ENSMUSG00000062393	Dgkk	-0.1574	-0.1562	1.55e-10	-0.1429	-0.4765	6.03e-09	Overrepressed
ENSMUSG00000034926	Dhcr24	-0.498567	-0.797733	2.14795e-05	-1.27873	-1.17623	0.00829196	Overrepressed
ENSMUSG00000058454	Dhcr7	-0.4957	-0.5554	0.0401795	-0.2212	-0.5857	3.51e-05	Overrepressed
ENSMUSG00000012117	Dhdds	-0.4143	-0.3051	0.03114	-0.0986	-0.3907	> 0.05	Overrepressed
ENSMUSG00000002332	Dhrs1	-0.4089	-0.6253	> 0.05	-0.2269	-0.8904	0.000316371	Overrepressed
ENSMUSG00000027068	Dhrs9	-0.08465	0.1642	0.00418735	-0.1668	0.3626	7.0995e-05	Overinduced
ENSMUSG00000030986	Dhx32	-0.3479	-0.5262	0.0163886	-0.2824	-0.6569	> 0.05	Overrepressed
ENSMUSG00000017830	Dhx58	0.9919	1.2393	> 0.05	2.8905	4.0842	3.23e-07	Overinduced
ENSMUSG00000042699	Dhx9	0.439	0.8896	0.0160018	0.465	0.6614	> 0.05	Overinduced
ENSMUSG00000041415	Dicer1	-0.2841	-0.6135	0.0101378	-0.2454	-0.6342	0.00185429	Overrepressed
ENSMUSG00000038914	Dido1	0.1663	0.633	0.0181771	-0.0055	0.2998	> 0.05	Overinduced
ENSMUSG00000036186	Dipk1b	-0.3946	-0.4493	0.000138704	-0.0781	-0.3799	9.335e-07	Overrepressed
ENSMUSG00000047842	Diras2	1.0786	1.4867	0.000487429	0.6708	1.9875	> 0.05	Overinduced
ENSMUSG00000053333	Dis3l2	0.1784	0.4548	4.97e-05	0.3819	0.2287	> 0.05	Overinduced
ENSMUSG00000032064	Dixdc1	-0.395	-0.5412	> 0.05	-0.3407	-0.6975	0.0133107	Overrepressed
ENSMUSG00000030772	Dkk3	-0.12105	-0.48435	3.745e-13	-0.2159	-1.0069	7.625e-15	Overrepressed
ENSMUSG00000043753	Dmrta1	0.1266	0.468	1.26e-07	0.1615	0.325	2.83e-06	Overinduced
ENSMUSG00000031323	Dmrtc1a	-0.1631	-0.0917333	> 0.05	-0.0349333	0.876667	1.40136e-05	Overinduced
ENSMUSG00000040697	Dnajc16	-0.0197	-0.1693	0.00584923	0.0039	-0.2855	0.000293238	Overrepressed
ENSMUSG00000025279	Dnase1l3	-0.0139	0.0253	> 0.05	0.2171	0.7071	3.19e-05	Overinduced
ENSMUSG00000044595	Dnd1	0.5128	0.7034	0.0336821	0.064	0.4312	0.00126943	Overinduced
ENSMUSG00000040658	Dnph1	-0.5041	-0.7462	> 0.05	0.004	-0.5905	0.0213304	Overrepressed
ENSMUSG00000017299	Dnttip1	0.3838	0.7986	> 0.05	0.2013	0.6741	0.0176313	Overinduced
ENSMUSG00000068335	Dok1	0.4964	0.6009	> 0.05	0.1732	1.10655	8.72e-06	Overinduced
ENSMUSG00000035711	Dok3	0.3168	0.2069	> 0.05	-0.1709	0.1108	0.00571466	Overinduced
ENSMUSG00000075419	Dolk	-0.1867	-0.4671	0.00340616	-0.1754	-0.6601	3.03e-05	Overrepressed
ENSMUSG00000061589	Dot1l	0.3403	0.7086	1.72e-08	-0.2399	0.1078	1.77e-08	Overinduced
ENSMUSG00000021905	Dph3	0.1375	0.5039	5.83e-07	-0.0869	-0.139	> 0.05	Overinduced
ENSMUSG00000063904	Dpp3	-0.3212	-0.4183	0.00106775	-0.2088	-0.552	1.93e-06	Overrepressed
ENSMUSG00000022048	Dpysl2	-0.6014	-0.8767	> 0.05	-0.3762	-1.1716	8.79e-07	Overrepressed
ENSMUSG00000015932	Dstn	-0.4164	-0.479	0.00821987	-0.6026	-0.8709	2.47e-05	Overrepressed
ENSMUSG00000026281	Dtymk	-0.527	-0.6567	> 0.05	-0.3232	-0.6403	0.0159868	Overrepressed
ENSMUSG00000024190	Dusp1	1.3897	1.9215	1.19e-06	0.9541	1.5175	4.02e-07	Overinduced
ENSMUSG00000039384	Dusp10	0.158	0.2986	0.0023149	-0.1019	0.3777	> 0.05	Overinduced
ENSMUSG00000018648	Dusp14	0.2939	0.8704	1e-05	0.0419	0.3604	0.000488981	Overinduced
ENSMUSG00000030203	Dusp16	0.92525	1.66525	0.0240819	0.2163	1.00345	4.84e-05	Overinduced
ENSMUSG00000027368	Dusp2	1.255	1.2224	> 0.05	0.3401	0.7068	0.00745602	Overinduced
ENSMUSG00000047067	Dusp28	-0.0662	0.0985	> 0.05	0.6115	1.7767	4.58e-08	Overinduced
ENSMUSG00000053716	Dusp7	-0.2898	-0.6103	9.16e-06	-0.6972	-0.2078	> 0.05	Overrepressed
ENSMUSG00000037887	Dusp8	1.5267	2.5289	1.3e-08	0.7557	2.011	1.88e-10	Overinduced
ENSMUSG00000031176	Dynlt3	-0.2171	-0.2862	0.000194251	-0.2462	-0.6125	> 0.05	Overrepressed
ENSMUSG00000002409	Dyrk1b	-0.1073	0.1905	0.0287719	0.3354	0.4488	0.000434761	Overinduced
ENSMUSG00000016526	Dyrk3	0.5782	1.1194	> 0.05	0.1421	1.0496	0.00183373	Overinduced
ENSMUSG00000037784	Dzip1l	0.5549	0.9713	0.0111035	0.2015	0.3055	> 0.05	Overinduced
ENSMUSG00000022339	Ebag9	0.3683	0.4195	> 0.05	0.0722	0.8306	1.18e-06	Overinduced
ENSMUSG00000031168	Ebp	-0.6244	-0.7119	> 0.05	-0.3537	-0.6871	0.0138184	Overrepressed
ENSMUSG00000021928	Ebpl	-0.57865	-0.84425	> 0.05	-0.1961	-0.82625	0.000737467	Overrepressed
ENSMUSG00000053898	Ech1	-0.3943	-0.6541	0.000242215	-0.2054	-0.7121	5.77e-07	Overrepressed
ENSMUSG00000025465	Echs1	-0.3686	-0.5363	> 0.05	-0.0657	-0.588	8.33e-05	Overrepressed
ENSMUSG00000036270	Edc4	-0.0267	-0.2146	> 0.05	-0.0626	-0.3719	0.0216867	Overrepressed
ENSMUSG00000038312	Edem2	-0.192133	-0.331033	> 0.05	-0.0103	-0.3707	0.0151867	Overrepressed
ENSMUSG00000021367	Edn1	1.3824	1.9749	0.000211529	0.4866	1.7622	2.81e-08	Overinduced
ENSMUSG00000055762	Eef1d	-0.5852	-0.9526	0.000177968	-0.3606	-0.6095	0.00370527	Overrepressed
ENSMUSG00000034994	Eef2	-0.287433	-0.1069	0.000104379	-0.0918333	-0.622967	> 0.05	Overrepressed
ENSMUSG00000048915	Efna5	0.046	-0.3379	1.89e-08	0.0116	-0.2176	3.05e-07	Overrepressed
ENSMUSG00000001300	Efnb2	0.1974	0.4615	> 0.05	-0.099	-0.216	0.00409015	Overinduced
ENSMUSG00000020929	Eftud2	-0.1171	-0.1563	> 0.05	0.0716	-0.3595	0.00984235	Overrepressed
ENSMUSG00000026921	Egfl7	-0.2786	-0.4227	2.6e-05	0.0292	-0.2471	1.79e-06	Overrepressed
ENSMUSG00000020122	Egfr	0.3751	0.6689	> 0.05	-0.1776	0.0398	0.0164373	Overinduced
ENSMUSG00000038418	Egr1	2.988	3.5834	> 0.05	2.1783	3.2607	3.37e-07	Overinduced
ENSMUSG00000037868	Egr2	3.2769	4.4283	8.53e-05	0.7167	2.2641	4.54e-09	Overinduced
ENSMUSG00000071341	Egr4	4.5079	4.6421	> 0.05	1.9982	2.5224	7.54e-05	Overinduced
ENSMUSG00000027293	Ehd4	0.5137	0.8081	3.93e-06	1.2523	1.9494	3.59e-10	Overinduced
ENSMUSG00000062762	Ei24	-0.2795	-0.5596	1.67e-05	-0.2463	-0.7935	5.51e-08	Overrepressed
ENSMUSG00000024079	Eif2ak2	1.2225	1.5206	> 0.05	2.7182	3.4938	1.55e-05	Overinduced
ENSMUSG00000074656	Eif2s2	-0.1785	-0.21755	0.0272651	-0.14925	-0.5615	> 0.05	Overrepressed
ENSMUSG00000035150	Eif2s3x	-0.3623	-0.3762	> 0.05	-0.1721	-0.6517	0.00117139	Overrepressed
ENSMUSG00000033047	Eif3l	-0.2778	-0.4394	0.0214812	-0.0947	-0.4809	6.88e-05	Overrepressed
ENSMUSG00000059796	Eif4a1	-0.3056	-0.5032	> 0.05	-0.2923	-0.7299	0.000873096	Overrepressed
ENSMUSG00000045983	Eif4g1	-0.2691	-0.5005	0.0274503	-0.2822	-0.6077	0.00161654	Overrepressed
ENSMUSG00000005610	Eif4g2	0.0924	-0.2861	0.00655154	-0.6436	-0.3951	> 0.05	Overrepressed
ENSMUSG00000021282	Eif5	-0.0028	0.2947	> 0.05	-0.1386	0.2329	0.0194771	Overinduced
ENSMUSG00000014791	Elmo3	-0.0448	-0.5598	0.000811842	-0.4243	-0.3998	> 0.05	Overrepressed
ENSMUSG00000042507	Elmsan1	0.0134	0.3713	0.0462851	-0.024	0.5411	0.000357325	Overinduced
ENSMUSG00000032262	Elovl4	0.0541	-0.3189	1.03e-05	-0.1241	-0.4286	4.23e-05	Overrepressed
ENSMUSG00000041220	Elovl6	-0.7064	-0.8082	> 0.05	-0.5428	-1.4532	1.99e-09	Overrepressed
ENSMUSG00000024271	Elp2	-0.4149	-0.5735	> 0.05	-0.1702	-0.5674	0.0388393	Overrepressed
ENSMUSG00000021728	Emb	-0.4171	-0.5463	2.46e-05	-0.381	-0.9312	> 0.05	Overrepressed
ENSMUSG00000047260	Emc6	-0.0823	0.0059	> 0.05	-0.0445	-0.4102	0.0218523	Overrepressed
ENSMUSG00000054690	Emcn	-0.2754	-0.4668	1.76e-14	-0.0653	-0.591	1.22e-13	Overrepressed
ENSMUSG00000001964	Emd	-0.1915	-0.276	> 0.05	0.0816	-0.386	0.000409968	Overrepressed
ENSMUSG00000029163	Emilin1	-0.284	-0.4926	2.34e-05	-0.2504	-0.865	4.07e-08	Overrepressed
ENSMUSG00000058070	Eml1	-0.1367	-0.1387	> 0.05	-0.3377	-0.8079	0.00420735	Overrepressed
ENSMUSG00000022505	Emp2	-0.3855	-0.649	> 0.05	-0.3786	-0.5582	0.0382269	Overrepressed
ENSMUSG00000041773	Enc1	0.4981	0.8164	> 0.05	0.068	0.7198	0.00881265	Overinduced
ENSMUSG00000026679	Enkur	0.1496	0.7304	1.06e-05	0.1815	0.7329	1.67e-05	Overinduced
ENSMUSG00000060600	Eno3	-0.3179	-0.6084	0.001605	-0.5146	-0.7803	0.000626602	Overrepressed
ENSMUSG00000023961	Enpp4	0.0747	-0.0882	2.95e-06	0.8382	1.4245	> 0.05	Overinduced
ENSMUSG00000021236	Entpd5	-0.2436	-0.4346	0.00275819	0.0076	-0.6765	> 0.05	Overrepressed
ENSMUSG00000055024	Ep300	0.2052	0.6963	0.0234681	0.4154	0.3931	0.028067	Overinduced
ENSMUSG00000027624	Epb41l1	-0.15965	-0.3053	2.845e-05	-0.22445	-0.59265	0.00148922	Overrepressed
ENSMUSG00000024240	Epc1	1.25935	1.47865	2.59e-05	0.60915	1.2847	8.96e-07	Overinduced
ENSMUSG00000002808	Epdr1	-0.5432	-0.7121	5.17e-05	-0.2618	-0.6948	0.0318166	Overrepressed
ENSMUSG00000006445	Epha2	0.8953	1.3219	1.39e-05	0.1912	0.3745	0.0107234	Overinduced
ENSMUSG00000052504	Epha3	-0.1955	-0.1605	2.91e-07	0.052	-0.3007	0.000178611	Overrepressed
ENSMUSG00000038776	Ephx1	-0.4959	-0.7945	3.73e-06	-0.5985	-0.9843	4.07e-07	Overrepressed
ENSMUSG00000046785	Epm2aip1	0.0117	-0.1253	0.00211981	-0.0138	-0.3296	1.63e-05	Overrepressed
ENSMUSG00000001036	Epn2	0.1409	0.0348	> 0.05	0.087	-0.2635	0.000795526	Overrepressed
ENSMUSG00000043439	Epop	-0.5221	-0.7588	3.45e-10	-0.2246	-0.5344	7.16e-11	Overrepressed
ENSMUSG00000026615	Eprs	0.1075	-0.0376	0.00464688	0.0678	-0.3991	> 0.05	Overrepressed
ENSMUSG00000028552	Eps15	-0.3642	-0.4506	> 0.05	-0.2372	-0.6091	0.00106871	Overrepressed
ENSMUSG00000024382	Ercc3	-0.2975	-0.166	> 0.05	-0.0011	-0.3487	0.0124486	Overrepressed
ENSMUSG00000021694	Ercc8	0.7334	0.974	> 0.05	0.2935	0.6387	0.0134518	Overinduced
ENSMUSG00000005881	Ergic3	-0.18075	-0.371	0.000126366	-0.10485	-0.3688	0.000852933	Overrepressed
ENSMUSG00000070471	Erich6	0.0449	0.2003	> 0.05	0.0234	0.314	0.00834751	Overinduced
ENSMUSG00000031483	Erlin2	-0.1843	-0.5764	0.000674969	-0.0245	-0.5911	7.28e-06	Overrepressed
ENSMUSG00000046324	Ermp1	-0.4951	-0.7691	4.62e-08	-0.1726	-0.8302	2.45e-05	Overrepressed
ENSMUSG00000057069	Ero1lb	-0.3554	-0.6022	> 0.05	-0.004	-0.5559	0.0146016	Overrepressed
ENSMUSG00000029616	Erp29	-0.4189	-0.7325	0.0162121	-0.2787	-0.5487	0.034657	Overrepressed
ENSMUSG00000021996	Esd	-0.6072	-0.9707	> 0.05	-0.55015	-0.6653	0.00271942	Overrepressed
ENSMUSG00000042379	Esm1	0.2777	1.0518	7.29e-14	-0.0944	0.7533	2.4e-14	Overinduced
ENSMUSG00000040370	Etfrf1	0.4187	0.7327	0.0136076	0.1775	0.1716	> 0.05	Overinduced
ENSMUSG00000050212	Eva1b	-0.38845	-0.7366	0.000623526	-0.4724	-0.8159	0.000779916	Overrepressed
ENSMUSG00000039903	Eva1c	-0.0802	-0.4202	6.18e-10	-0.234	-0.3268	7.19e-09	Overrepressed
ENSMUSG00000011831	Evi5	-0.1543	-0.3817	> 0.05	-0.1404	-0.6881	0.0142826	Overrepressed
ENSMUSG00000032705	Exd2	-0.228533	-0.264133	> 0.05	-0.197367	-0.8059	0.000498727	Overrepressed
ENSMUSG00000021357	Exoc2	-0.0004	-0.1033	> 0.05	0.0282	-0.4399	0.00406036	Overrepressed
ENSMUSG00000029763	Exoc4	0.1415	0.0513	0.03114	0.2078	-0.2727	1.37e-06	Overrepressed
ENSMUSG00000027198	Ext2	-0.3237	-0.4237	> 0.05	-0.1727	-0.6531	0.0118491	Overrepressed
ENSMUSG00000029687	Ezh2	0.1007	0.4511	> 0.05	0.0477	0.1565	0.0362435	Overinduced
ENSMUSG00000031645	F11	-0.1466	-0.0721	> 0.05	-0.0225	0.4262	0.00373586	Overinduced
ENSMUSG00000038235	F11r	0.0633	0.1524	0.000252159	0.2549	0.6584	8.18e-07	Overinduced
ENSMUSG00000039109	F13a1	0.0333	0.4541	0.00154674	0.0217	0.4479	0.00106232	Overinduced
ENSMUSG00000048376	F2r	0.0352	0.0314	1.54e-05	-0.4355	-0.7232	6.39e-08	Overrepressed
ENSMUSG00000031196	F8	0.27685	0.79985	1.65701e-05	0.11565	1.11355	3.345e-07	Overinduced
ENSMUSG00000078317	F8a	0.353	0.8368	0.0493898	-0.0522	0.0698	> 0.05	Overinduced
ENSMUSG00000028773	Fabp3	-0.0926	-0.3853	1.87e-05	-0.0241	-0.3434	8.07e-06	Overrepressed
ENSMUSG00000019874	Fabp7	-0.2308	0.0303	0.0165293	-0.0483	0.2974	0.0024235	Overinduced
ENSMUSG00000010663	Fads1	-0.2378	-0.2395	> 0.05	-0.3124	-0.6611	0.00812306	Overrepressed
ENSMUSG00000030630	Fah	-0.2996	-0.5474	0.000735759	-0.2834	-0.6917	0.011883	Overrepressed
ENSMUSG00000039157	Fam102a	-0.3826	-0.5439	1.69e-07	-0.1624	-0.7015	2.02e-10	Overrepressed
ENSMUSG00000049119	Fam110b	0.5576	1.4195	1.92e-11	0.7972	2.2422	1.95e-14	Overinduced
ENSMUSG00000036136	Fam110c	0.1555	0.1447	> 0.05	0.0097	0.58	0.000265387	Overinduced
ENSMUSG00000029185	Fam114a1	-0.3094	-0.4806	0.0274452	-0.4472	-0.7295	> 0.05	Overrepressed
ENSMUSG00000028995	Fam126a	0.1241	0.2521	1.64e-05	0.4809	1.1224	3.19e-10	Overinduced
ENSMUSG00000038174	Fam126b	0.3825	0.1231	> 0.05	-0.1919	0.1623	0.0499851	Overinduced
ENSMUSG00000026483	Fam129a	0.169	0.6136	7.34e-08	0.071	0.4536	1.65e-07	Overinduced
ENSMUSG00000029861	Fam131b	-0.3368	-0.6773	0.032746	-0.1909	-0.0174	> 0.05	Overrepressed
ENSMUSG00000058503	Fam133b	0.9252	1.3564	> 0.05	0.3089	1.1161	0.00118528	Overinduced
ENSMUSG00000035095	Fam167a	0.0977	0.6279	2.46e-05	-0.1643	0.1755	0.00151613	Overinduced
ENSMUSG00000033557	Fam20b	-0.0657	-0.617	0.000202375	-0.3613	-0.4166	> 0.05	Overrepressed
ENSMUSG00000024187	Fam234a	-0.3153	-0.375	> 0.05	-0.2734	-0.6314	0.000734348	Overrepressed
ENSMUSG00000029672	Fam3c	-0.09965	-0.31315	> 0.05	-0.42675	-0.85615	0.00366838	Overrepressed
ENSMUSG00000024993	Fam45a	0.1381	0.1805	> 0.05	0.1517	-0.2963	0.0181473	Overrepressed
ENSMUSG00000039742	Fam71f1	-0.1024	0.2987	0.00364137	-0.0318	0.3425	0.00479094	Overinduced
ENSMUSG00000042377	Fam83g	0.5113	0.4978	> 0.05	0.5273	0.8059	0.0459709	Overinduced
ENSMUSG00000024939	Fam89b	-0.4594	-0.5028	> 0.05	-0.2017	-0.6549	0.0173093	Overrepressed
ENSMUSG00000069237	Fam8a1	-0.2834	-0.5223	> 0.05	-0.1424	-0.5675	0.00392056	Overrepressed
ENSMUSG00000000392	Fap	0.0884	0.1945	> 0.05	0.2238	0.6755	0.000308267	Overinduced
ENSMUSG00000046865	Fbl	-0.4215	-0.6687	> 0.05	-0.1511	-0.4921	0.0109716	Overrepressed
ENSMUSG00000006369	Fbln1	-0.3103	-0.2844	0.00552053	-0.038	-0.3548	1.08e-05	Overrepressed
ENSMUSG00000048520	Fbxl13	0.7246	1.1318	2.18e-10	0.1907	0.9208	5.24e-12	Overinduced
ENSMUSG00000030811	Fbxl19	-0.0378	-0.4174	0.00451435	-0.1323	-0.2667	> 0.05	Overrepressed
ENSMUSG00000039753	Fbxl5	0.3967	0.5519	> 0.05	0.1969	0.5056	0.00461018	Overinduced
ENSMUSG00000052934	Fbxo31	-0.4053	-0.6388	0.0204636	-0.1516	-0.4775	0.00283933	Overrepressed
ENSMUSG00000028920	Fbxo42	0.0499	0.4841	> 0.05	0.1825	0.9387	0.000292993	Overinduced
ENSMUSG00000001786	Fbxo7	0.4178	0.4406	> 0.05	0.4517	0.8414	0.0218995	Overinduced
ENSMUSG00000037816	Fbxw17	1.0009	1.4291	> 0.05	1.4956	2.9758	1.6e-08	Overinduced
ENSMUSG00000040913	Fbxw4	0.3969	0.7011	0.00636198	0.4804	0.7935	0.00406036	Overinduced
ENSMUSG00000059089	Fcgr4	-0.129	0.265	9.1e-05	-0.1258	1.292	2.92e-12	Overinduced
ENSMUSG00000059743	Fdps	-0.6177	-1.0069	0.0441733	-0.5322	-1.2148	1.73e-05	Overrepressed
ENSMUSG00000024588	Fech	-0.2627	-0.0858	0.0116272	-0.094	-0.3641	> 0.05	Overrepressed
ENSMUSG00000033319	Fem1c	0.0046	-0.07355	0.0150403	0.16125	0.52925	> 0.05	Overinduced
ENSMUSG00000032118	Fez1	-0.374	-0.4725	1.21e-06	-0.1198	-0.5599	0.000734348	Overrepressed
ENSMUSG00000027208	Fgf7	-0.078	-0.4215	6.43e-08	-0.4481	-0.6951	1.78e-07	Overrepressed
ENSMUSG00000047632	Fgfbp3	-0.0253	-0.3126	1.78e-06	0.0371	0.1546	0.0108531	Overrepressed
ENSMUSG00000008136	Fhl2	0.6789	0.8009	1e-06	0.0806	0.5502	4.26e-10	Overinduced
ENSMUSG00000050035	Fhl4	-0.0446	0.2629	0.0413212	0.0059	0.2633	> 0.05	Overinduced
ENSMUSG00000034295	Fhod3	0.008	0.0141	> 0.05	0.2068	0.5001	0.0218092	Overinduced
ENSMUSG00000026841	Fibcd1	0.623	1.1498	0.032658	0.5919	1.6024	4.74e-06	Overinduced
ENSMUSG00000075324	Fign	-0.231	-0.0989	0.000577452	0.1215	0.4308	4.22e-06	Overinduced
ENSMUSG00000019054	Fis1	-0.2118	-0.5827	> 0.05	-0.0511	-0.5841	0.00367657	Overrepressed
ENSMUSG00000032966	Fkbp1a	-0.2631	-0.5876	0.00609752	-0.3655	-0.4013	> 0.05	Overrepressed
ENSMUSG00000056629	Fkbp2	-0.2682	-0.5589	> 0.05	-0.0555	-0.2691	0.020299	Overrepressed
ENSMUSG00000030357	Fkbp4	-0.3149	-0.5962	0.00476458	0.0421	-0.2884	0.00111256	Overrepressed
ENSMUSG00000024222	Fkbp5	-0.0702	-0.1297	> 0.05	-0.1601	-0.6552	0.000704463	Overrepressed
ENSMUSG00000029781	Fkbp9	-0.2825	-0.36	0.0417946	-0.3842	-0.6536	> 0.05	Overrepressed
ENSMUSG00000059714	Flot1	-0.1572	-0.2799	> 0.05	-0.2872	-0.6366	0.023381	Overrepressed
ENSMUSG00000051379	Flrt3	0.517	0.259	3.14e-12	-0.2083	0.1822	7.58e-09	Overinduced
ENSMUSG00000044042	Fmn1	0.1049	0.7568	5.65e-07	0.1502	0.7947	4.73e-07	Overinduced
ENSMUSG00000028354	Fmn2	-0.1061	0.7239	3.8015e-10	-0.05905	0.25465	7.01355e-06	Overinduced
ENSMUSG00000008200	Fnbp4	0.2718	0.36515	> 0.05	0.175	0.72085	0.0234065	Overinduced
ENSMUSG00000015994	Fnta	-0.1034	-0.19275	> 0.05	-0.10255	-0.4636	0.000312346	Overrepressed
ENSMUSG00000021250	Fos	3.8547	4.2323	> 0.05	2.0845	2.9851	0.000527643	Overinduced
ENSMUSG00000003545	Fosb	1.9793	3.3862	0.000108674	-0.1389	0.6047	> 0.05	Overinduced
ENSMUSG00000024912	Fosl1	0.8082	0.8876	> 0.05	-0.076	0.3593	0.000262472	Overinduced
ENSMUSG00000039048	Foxred1	0.305667	0.4947	0.0164146	0.278867	0.834767	0.00356672	Overinduced
ENSMUSG00000052270	Fpr2	0.0165	0.2917	> 0.05	0.1417	0.6581	0.00395424	Overinduced
ENSMUSG00000087385	Frg2f1	0.5938	0.975	7.97e-05	0.6019	0.9874	5.56e-05	Overinduced
ENSMUSG00000021765	Fst	0.5157	0.2619	1.65e-11	-0.2509	0.0916	9.18e-09	Overinduced
ENSMUSG00000022816	Fstl1	-0.5953	-0.8845	0.0377521	-0.7008	-0.9699	0.0379863	Overrepressed
ENSMUSG00000055932	Fto	-0.1554	0.0127	0.00519055	-0.0069	-0.335	> 0.05	Overrepressed
ENSMUSG00000031198	Fundc2	-0.1739	-0.1622	0.000336757	-0.1014	-0.465	> 0.05	Overrepressed
ENSMUSG00000009687	Fxyd5	-0.2831	-0.6672	0.00564236	-0.2216	-0.2891	> 0.05	Overrepressed
ENSMUSG00000066705	Fxyd6	-0.0638	-0.373	0.000921141	-0.0995	-0.2566	3.36e-05	Overrepressed
ENSMUSG00000044674	Fzd1	-0.2202	0.2351	0.0164821	0.404	0.4378	> 0.05	Overinduced
ENSMUSG00000050288	Fzd2	-0.7997	-0.7064	> 0.05	-0.0651	-0.6346	7.81e-08	Overrepressed
ENSMUSG00000036904	Fzd8	0.0766	0.0899	> 0.05	0.1427	0.7438	0.00559697	Overinduced
ENSMUSG00000031400	G6pdx	-0.8299	-1.0637	> 0.05	-0.487	-0.7679	0.0498441	Overrepressed
ENSMUSG00000025579	Gaa	-0.3453	-0.4749	0.0142329	-0.1186	-0.5808	> 0.05	Overrepressed
ENSMUSG00000038766	Gabpb2	0.2068	0.3197	> 0.05	0.1864	0.6704	0.000816398	Overinduced
ENSMUSG00000036390	Gadd45a	2.1411	2.1402	0.000174678	1.5055	1.8611	2.28e-07	Overinduced
ENSMUSG00000015312	Gadd45b	2.5296	3.1033	1.75e-05	1.6333	2.8622	1.82e-11	Overinduced
ENSMUSG00000021453	Gadd45g	2.72805	3.4532	0.0183237	1.9133	3.15405	2.37905e-05	Overinduced
ENSMUSG00000028671	Gale	-0.0366	-0.3179	0.0453475	-0.0301	-0.3857	0.00635201	Overrepressed
ENSMUSG00000020766	Galk1	-0.4485	-0.6709	> 0.05	-0.1491	-0.6358	0.0427915	Overrepressed
ENSMUSG00000000420	Galnt1	0.00895	-0.3502	> 0.05	-0.47525	-0.3998	0.00861039	Overrepressed
ENSMUSG00000038072	Galnt11	0.1022	0.3733	0.00224124	-0.0815	-0.1136	> 0.05	Overinduced
ENSMUSG00000060988	Galnt13	-0.3545	-0.1615	4.9e-09	-0.013	-0.3123	2.37e-05	Overrepressed
ENSMUSG00000089704	Galnt2	-0.3223	-0.7261	0.0124292	-1.035	-0.4157	0.000488879	Overrepressed
ENSMUSG00000071650	Ganab	-0.0633333	-0.209067	0.0163886	-0.0543667	-0.4794	0.000927024	Overrepressed
ENSMUSG00000062646	Ganc	0.2269	0.3752	0.0392206	0.3138	0.6757	0.00033508	Overinduced
ENSMUSG00000022962	Gart	-0.29755	-0.5737	0.02994	-0.0355	-0.5021	0.0107126	Overrepressed
ENSMUSG00000033066	Gas7	-0.1272	0.0733	> 0.05	0.0615	0.7891	0.000258349	Overinduced
ENSMUSG00000027955	Gask1b	0.017	-0.1945	0.00368421	-0.1727	-0.507	> 0.05	Overrepressed
ENSMUSG00000015619	Gata3	1.0915	0.8174	1.25e-08	1.1843	2.0277	0.00154697	Overinduced
ENSMUSG00000028048	Gba	-0.362	-0.5522	> 0.05	-0.1808	-0.4742	0.0469956	Overrepressed
ENSMUSG00000028270	Gbp2	0.8517	1.00563	> 0.05	2.1405	3.42843	1.03928e-06	Overinduced
ENSMUSG00000028268	Gbp3	3.8691	4.595	2.6105e-05	5.6777	6.92095	3.46e-09	Overinduced
ENSMUSG00000105504	Gbp5	2.0691	1.9311	> 0.05	1.9189	3.1882	3.2e-11	Overinduced
ENSMUSG00000040253	Gbp7	0.9007	1.43305	0.000109195	3.0034	4.443	1.39295e-12	Overinduced
ENSMUSG00000026893	Gca	0.1989	0.133	0.000706025	0.5335	1.0627	9e-09	Overinduced
ENSMUSG00000003809	Gcdh	-0.2092	-0.4924	0.00328122	-0.0802	-0.3095	0.00605491	Overrepressed
ENSMUSG00000000394	Gcg	0.3496	0.5651	> 0.05	0.1505	1.1338	1.57e-07	Overinduced
ENSMUSG00000021360	Gcnt2	0.4624	0.579	0.0196255	-0.2355	0.6932	0.000135356	Overinduced
ENSMUSG00000061666	Gdpd1	-0.6104	-0.7598	4.27e-10	-0.0983	-0.7632	3.77e-13	Overrepressed
ENSMUSG00000028214	Gem	0.6183	0.8395	> 0.05	0.4871	1.0066	0.000180362	Overinduced
ENSMUSG00000023147	Get1	-0.6502	-0.925	6.21e-05	-0.5952	-1.3355	8.65e-10	Overrepressed
ENSMUSG00000040888	Gfer	-0.0916	-0.3272	> 0.05	0.1053	-0.2658	0.0182464	Overrepressed
ENSMUSG00000027774	Gfm1	-0.0376	-0.1364	> 0.05	-0.0019	-0.4569	0.0236226	Overrepressed
ENSMUSG00000051335	Gfod1	0.7486	0.8852	> 0.05	-0.0842	0.6193	0.0223195	Overinduced
ENSMUSG00000013150	Gfod2	-0.3223	-0.4797	0.000686972	-0.149	-0.454	1.67e-05	Overrepressed
ENSMUSG00000053460	Ggcx	-0.1065	-0.0877	> 0.05	-0.1256	-0.4982	0.015552	Overrepressed
ENSMUSG00000031669	Gins3	0.2009	0.4581	0.000642991	0.2664	0.8991	9.82e-08	Overinduced
ENSMUSG00000050953	Gja1	-0.4376	-0.9393	7.84e-06	-0.5156	-0.9026	0.000129015	Overrepressed
ENSMUSG00000046352	Gjb2	0.2592	-0.1738	5.44e-06	-0.4718	-0.0553	> 0.05	Overrepressed
ENSMUSG00000041440	Gk5	-0.06415	-0.06125	> 0.05	-0.13805	0.52485	0.000783794	Overinduced
ENSMUSG00000003316	Glg1	-0.3595	-0.5654	> 0.05	-0.1851	-0.7711	4.82e-06	Overrepressed
ENSMUSG00000024026	Glo1	-0.2904	-0.4384	> 0.05	-0.1307	-0.5538	0.0391158	Overrepressed
ENSMUSG00000062310	Glrp1	-0.2129	-0.1121	0.000109469	-0.087	0.4833	5.17e-09	Overinduced
ENSMUSG00000021591	Glrx	-0.5368	-1.0401	2.3e-05	-0.7175	-0.5899	> 0.05	Overrepressed
ENSMUSG00000018196	Glrx2	-0.2725	-0.5741	> 0.05	-0.4734	-0.5412	0.0155672	Overrepressed
ENSMUSG00000001157	Gmcl1	-0.175533	-0.1736	> 0.05	-0.0395	-0.4483	6.61373e-05	Overrepressed
ENSMUSG00000038372	Gmds	-0.1771	-0.2875	0.000928179	-0.0781	-0.3941	> 0.05	Overrepressed
ENSMUSG00000038705	Gmeb2	0.6989	1.2814	7.56e-05	0.3042	0.6942	0.0117324	Overinduced
ENSMUSG00000036246	Gmip	0.2956	0.3349	0.00890937	-0.2348	0.3348	> 0.05	Overinduced
ENSMUSG00000034781	Gna11	-0.4139	-0.6829	0.000120615	-0.261	-0.8912	> 0.05	Overrepressed
ENSMUSG00000020611	Gna13	0.2851	0.0519	0.00906689	0.1056	1.1112	4.73e-10	Overinduced
ENSMUSG00000032562	Gnai2	-0.5274	-0.5272	> 0.05	-0.3292	-0.6884	0.00540499	Overrepressed
ENSMUSG00000029064	Gnb1	-0.1592	-0.5023	0.00170337	-0.0996	-0.502	0.000397743	Overrepressed
ENSMUSG00000027669	Gnb4	-0.0901	0.0169	0.0127504	0.15935	0.9143	0.00663701	Overinduced
ENSMUSG00000032192	Gnb5	-0.1461	-0.3627	0.0371845	0.0358	-0.4001	0.000402758	Overrepressed
ENSMUSG00000043004	Gng2	-0.5467	-0.8914	> 0.05	-0.4403	-0.4271	0.0228548	Overrepressed
ENSMUSG00000025266	Gnl3l	-0.3676	-0.4179	> 0.05	-0.2848	-0.7548	0.000679689	Overrepressed
ENSMUSG00000031985	Gnpat	-0.2453	-0.3793	> 0.05	-0.1769	-0.4878	0.0146016	Overrepressed
ENSMUSG00000029209	Gnpda2	-0.2262	-0.183	> 0.05	0.0156	-0.3549	0.00331083	Overrepressed
ENSMUSG00000002546	Golga2	-0.1307	0.2784	0.0078392	-0.0028	0.1032	> 0.05	Overinduced
ENSMUSG00000040124	Gorab	0.691	1.2251	0.00032845	0.152	0.6638	0.000375459	Overinduced
ENSMUSG00000014959	Gorasp2	-0.0972	-0.1642	> 0.05	-0.1607	-0.6006	0.0054301	Overrepressed
ENSMUSG00000010392	Gosr1	-0.0193	0.2683	0.0215377	0.1504	-0.0811	0.0292585	Overinduced
ENSMUSG00000031672	Got2	-0.3308	-0.4709	> 0.05	-0.0208	-0.3954	0.00488384	Overrepressed
ENSMUSG00000031545	Gpat4	-0.2877	-0.4087	> 0.05	-0.1959	-0.4939	0.000446699	Overrepressed
ENSMUSG00000034220	Gpc1	-0.3246	-0.514	7.16e-06	-0.2065	-0.5662	1.16e-07	Overrepressed
ENSMUSG00000058571	Gpc6	-0.2675	-0.2529	4.56e-07	-0.2315	-0.6129	0.000378368	Overrepressed
ENSMUSG00000021306	Gpr137b	-0.5619	-0.6357	0.002464	-0.4335	-0.7665	1.6e-06	Overrepressed
ENSMUSG00000032641	Gpr19	1.1872	1.4965	2.47e-07	1.0705	1.4273	5.51e-08	Overinduced
ENSMUSG00000027883	Gpsm2	-0.1157	-0.2883	> 0.05	0.0806	-0.2145	0.0132817	Overrepressed
ENSMUSG00000031700	Gpt2	-0.2496	-0.5054	0.000264562	0.0392	-0.4816	> 0.05	Overrepressed
ENSMUSG00000063856	Gpx1	-0.1611	-0.4358	0.000345725	-0.2	-0.5528	5.38e-05	Overrepressed
ENSMUSG00000018339	Gpx3	-0.2259	-0.6555	1.46e-17	-0.3006	-1.0176	4.75e-17	Overrepressed
ENSMUSG00000075706	Gpx4	-0.4714	-0.6261	0.0299466	-0.1806	-0.485	> 0.05	Overrepressed
ENSMUSG00000028597	Gpx7	-0.4159	-0.6807	1.92e-08	-0.1034	-0.509	1.29e-07	Overrepressed
ENSMUSG00000021760	Gpx8	-0.6241	-0.8446	0.000364816	-0.3857	-0.652	0.000739294	Overrepressed
ENSMUSG00000020176	Grb10	-0.2165	-0.3313	> 0.05	-0.1842	-0.6529	0.000453399	Overrepressed
ENSMUSG00000026888	Grb14	-0.256	-0.3912	0.00270099	-0.268	-0.5658	5.07e-05	Overrepressed
ENSMUSG00000074934	Grem1	0.084	-0.6279	3.13e-19	-0.5277	-0.1645	4.33e-17	Overrepressed
ENSMUSG00000020656	Grhl1	0.5785	0.7426	0.0119821	0.4715	0.7456	0.000594987	Overinduced
ENSMUSG00000022286	Grhl2	0.12	1.1376	5.87e-06	0.0376	1.1662	8.38e-07	Overinduced
ENSMUSG00000035637	Grhpr	-0.5289	-0.7967	0.000282348	-0.2153	-0.652	2.34e-06	Overrepressed
ENSMUSG00000022935	Grik1	-0.1128	0.2938	0.00404922	-0.0551	0.3266	0.00525766	Overinduced
ENSMUSG00000034813	Grip1	-0.0211	0.22805	0.00171835	0.0657	0.4591	9.632e-05	Overinduced
ENSMUSG00000044221	Grsf1	-0.1776	-0.2763	> 0.05	-0.0367	-0.4335	0.00231293	Overrepressed
ENSMUSG00000022575	Gsdmd	0.0494	0.03685	0.000163706	0.45335	1.29895	> 0.05	Overinduced
ENSMUSG00000029821	Gsdme	-0.121	-0.0471	0.00124425	-0.0006	0.3099	2.69e-06	Overinduced
ENSMUSG00000030206	Gsg1	0.2914	1.16015	2.515e-05	0.08485	1.0758	1.85e-05	Overinduced
ENSMUSG00000074183	Gsta1	-1.282	-1.7342	> 0.05	-1.1855	-1.2799	0.000393895	Overrepressed
ENSMUSG00000057933	Gsta2	-1.0335	-1.5611	> 0.05	-0.9517	-1.1704	0.00278752	Overrepressed
ENSMUSG00000029864	Gstk1	-0.2333	-0.5959	0.000605109	-0.0877	-0.5212	0.00172737	Overrepressed
ENSMUSG00000040562	Gstm2	-0.3767	-0.8118	2.11001e-08	-0.49755	-0.81925	2.06506e-09	Overrepressed
ENSMUSG00000027890	Gstm4	-0.212	-0.4841	0.000416279	-0.1248	-0.503	0.00248638	Overrepressed
ENSMUSG00000060803	Gstp1	-0.7511	-0.9865	0.0138872	-0.4659	-0.8455	> 0.05	Overrepressed
ENSMUSG00000001665	Gstt3	-0.4624	-0.753	0.0046309	-0.0887	-0.5882	> 0.05	Overrepressed
ENSMUSG00000016503	Gtf3a	-0.459	-0.5399	> 0.05	-0.0348	-0.4098	0.0484731	Overrepressed
ENSMUSG00000023952	Gtpbp2	0.3948	0.5403	9.48e-06	0.2779	0.7342	8.12e-09	Overinduced
ENSMUSG00000033434	Gtpbp6	0.6293	0.574	0.0464939	0.3127	0.6941	> 0.05	Overinduced
ENSMUSG00000025534	Gusb	-0.542533	-0.639033	0.0249458	-0.347633	-0.719767	0.00271087	Overrepressed
ENSMUSG00000045868	Gvin1	0.6187	1.3332	7.58e-12	2.3973	3.5544	3.84e-14	Overinduced
ENSMUSG00000019528	Gyg	-0.2248	-0.3628	0.000263682	-0.0158	-0.371	> 0.05	Overrepressed
ENSMUSG00000090523	Gypc	0.2527	0.2296	6.78e-05	0.3872	1.2268	3.64e-05	Overinduced
ENSMUSG00000054206	Gzmm	0.7307	1.1897	3.49e-08	0.3761	0.8389	2.35e-08	Overinduced
ENSMUSG00000036181	H1f2	3.2054	3.5382	0.0119571	2.6972	2.7017	4.06e-06	Overinduced
ENSMUSG00000067203	H2-K2	0.3509	0.3129	> 0.05	0.9727	1.9039	3.86e-09	Overinduced
ENSMUSG00000016206	H2-M3	0.0465	0.2018	4.35e-06	1.1468	2.6323	1.05e-13	Overinduced
ENSMUSG00000055413	H2-Q5	0.1305	0.2925	0.0139169	0.7623	1.77	1.54e-09	Overinduced
ENSMUSG00000060550	H2-Q7	0.4359	0.6707	0.00217198	1.316	2.4554	2.41e-11	Overinduced
ENSMUSG00000079491	H2-T10	0.1289	0.5924	0.0114637	0.6105	2.716	2.09e-11	Overinduced
ENSMUSG00000056116	H2-T22	0.217	0.4621	> 0.05	1.7295	2.9542	2.34e-07	Overinduced
ENSMUSG00000067212	H2-T23	0.0074	0.0198	1.33e-06	1.2599	2.7321	3.75e-09	Overinduced
ENSMUSG00000061991	H2ac10	0.38465	0.9568	0.000588202	0.1928	1.02645	0.000221498	Overinduced
ENSMUSG00000069301	H2ac11	0.5389	1.1593	0.00539384	0.3163	1.1583	2.61e-05	Overinduced
ENSMUSG00000069302	H2ac12	0.5864	1.199	> 0.05	0.3449	1.2075	0.000687994	Overinduced
ENSMUSG00000063021	H2ac15	0.6635	1.2221	> 0.05	0.3606	1.1454	0.0108662	Overinduced
ENSMUSG00000068855	H2ac20	0.406	0.9025	> 0.05	0.2248	1.012	0.000609394	Overinduced
ENSMUSG00000063689	H2ac21	0.6159	1.4012	0.000603851	0.5112	1.4638	1.37e-05	Overinduced
ENSMUSG00000061615	H2ac4	-0.1645	0.1167	0.0267134	-0.0287	0.9774	0.00139375	Overinduced
ENSMUSG00000069272	H2ac8	0.7226	0.8573	0.000212464	0.7629	1.0946	0.0160299	Overinduced
ENSMUSG00000037894	H2az1	-0.3535	-0.5201	0.0369901	-0.2037	-0.5275	0.000475605	Overrepressed
ENSMUSG00000105827	H2bc18	0.6935	1.0817	> 0.05	0.5367	1.2977	0.00315388	Overinduced
ENSMUSG00000099583	H3c4	0.7066	0.989	1.88e-05	0.722	1.4687	> 0.05	Overinduced
ENSMUSG00000069273	H3c6	0.5859	1.0505	0.000301208	0.6968	1.5673	> 0.05	Overinduced
ENSMUSG00000060743	H3f3a	-0.504	-0.8509	0.000242954	-0.2644	-0.7623	8.87e-06	Overrepressed
ENSMUSG00000067455	H4c11	1.8259	1.8631	1.88e-05	1.5999	2.3572	> 0.05	Overinduced
ENSMUSG00000064288	H4c12	1.6799	1.9023	0.00342243	1.6346	2.7363	2.57e-06	Overinduced
ENSMUSG00000091405	H4c14	-0.1141	0.1932	> 0.05	0.2585	1.193	4.85e-07	Overinduced
ENSMUSG00000060678	H4c3	0.1317	0.2824	> 0.05	0.3403	1.3675	6.93e-07	Overinduced
ENSMUSG00000061482	H4c4	-0.2316	0.1312	> 0.05	0.1375	0.8753	0.000182055	Overinduced
ENSMUSG00000069274	H4c6	2.1253	2.3629	0.00448129	1.9236	2.6148	> 0.05	Overinduced
ENSMUSG00000060981	H4c8	0.7787	0.8349	> 0.05	0.9764	1.4946	0.000816398	Overinduced
ENSMUSG00000060639	H4c9	2.0489	2.2738	8.76e-05	1.8322	2.2278	0.0124486	Overinduced
ENSMUSG00000096010	H4f16	-0.1608	0.1159	> 0.05	-0.0265	0.6415	0.000226601	Overinduced
ENSMUSG00000033629	Hacd3	-0.3154	-0.6473	0.00263233	-0.1224	-0.7913	6.29e-07	Overrepressed
ENSMUSG00000061046	Haghl	-0.3427	-0.7398	0.000174722	-0.5298	-0.544	> 0.05	Overrepressed
ENSMUSG00000006930	Hap1	1.1028	0.7562	1.15e-07	3.0098	4.4438	0.000318654	Overinduced
ENSMUSG00000022367	Has2	0.2848	0.6018	0.000165208	0.0252	1.4069	2.73e-05	Overinduced
ENSMUSG00000031910	Has3	-0.1594	0.1323	> 0.05	-0.2326	0.4697	0.00102209	Overinduced
ENSMUSG00000020399	Havcr2	-0.4565	-1.0539	> 0.05	-0.7488	-1.1043	0.0338981	Overrepressed
ENSMUSG00000019977	Hbs1l	-0.0354	-0.0317	0.0119082	0.0875	-0.293	> 0.05	Overrepressed
ENSMUSG00000027360	Hdc	0.6081	1.2251	0.000147698	0.684	2.6117	1.28e-12	Overinduced
ENSMUSG00000004897	Hdgf	-0.5072	-0.6488	> 0.05	-0.3067	-0.7415	4.16e-05	Overrepressed
ENSMUSG00000050244	Heatr1	-0.10095	-0.34705	0.0163888	-0.10985	-0.69625	0.00465809	Overrepressed
ENSMUSG00000035181	Heatr5a	0.0922	0.0657	0.0244988	-0.1078	-0.5357	> 0.05	Overrepressed
ENSMUSG00000042807	Hecw2	-0.138633	0.2481	0.00178696	-0.0543	0.3826	0.00588565	Overinduced
ENSMUSG00000035266	Helq	0.6258	0.96	0.00650501	0.4662	0.6486	> 0.05	Overinduced
ENSMUSG00000027580	Helz2	2.47775	3.18855	3.32e-08	3.67705	4.60625	5.465e-10	Overinduced
ENSMUSG00000008429	Herpud2	0.1636	0.4299	0.00881273	0.1904	0.3929	0.0250147	Overinduced
ENSMUSG00000022528	Hes1	0.3273	0.387	> 0.05	0.0682	0.3439	0.000414207	Overinduced
ENSMUSG00000067071	Hes6	-0.2165	-0.478	0.0367792	-0.2858	-0.5686	0.0207378	Overrepressed
ENSMUSG00000025232	Hexa	-0.012	-0.1544	9.82e-07	0.0178	-0.3694	0.000183663	Overrepressed
ENSMUSG00000021665	Hexb	-0.3305	-0.4459	6.95e-05	-0.2175	-0.6211	> 0.05	Overrepressed
ENSMUSG00000019789	Hey2	0.664	0.8405	> 0.05	0.4828	0.8252	0.00848559	Overinduced
ENSMUSG00000028864	Hgf	-0.0203	0.6177	5.27e-07	-0.0772	0.5574	4e-07	Overinduced
ENSMUSG00000037260	Hgsnat	-0.2271	-0.2344	2.45e-06	-0.2704	-0.6631	> 0.05	Overrepressed
ENSMUSG00000025868	Higd2a	-0.3203	-0.364	0.0469009	-0.1878	-0.4765	0.000436731	Overrepressed
ENSMUSG00000043421	Hilpda	-0.4321	-0.8268	3.4e-05	-0.4056	-0.3116	> 0.05	Overrepressed
ENSMUSG00000069309	Hist1h2an	0.4711	0.9241	> 0.05	0.3034	1.0321	9.66e-05	Overinduced
ENSMUSG00000094248	Hist1h2ao	0.3899	0.8808	> 0.05	0.1953	1.0287	0.000445517	Overinduced
ENSMUSG00000069305	Hist1h4n	1.3174	1.5321	0.0288007	1.5082	2.6556	3.29e-07	Overinduced
ENSMUSG00000039377	Hlx	0.5589	0.8785	0.00152966	0.5785	1.104	2.04e-05	Overinduced
ENSMUSG00000055632	Hmcn2	0.1041	0.3268	> 0.05	-0.1245	0.2861	0.000781216	Overinduced
ENSMUSG00000020232	Hmg20b	-0.1349	-0.4181	0.0222629	0.0133	-0.2684	0.016521	Overrepressed
ENSMUSG00000093930	Hmgcs1	-0.0429	-0.1123	> 0.05	-0.1317	-0.8199	2.2e-06	Overrepressed
ENSMUSG00000005413	Hmox1	-0.5527	-1.0573	> 0.05	-0.4578	-0.2445	1.15e-06	Overrepressed
ENSMUSG00000004980	Hnrnpa2b1	0.6315	0.6071	> 0.05	0.0386	0.4703	0.00411257	Overinduced
ENSMUSG00000029328	Hnrnpdl	-0.323	-1.0363	6.7e-08	-0.6098	-0.4135	0.0399144	Overrepressed
ENSMUSG00000021546	Hnrnpk	-0.181	-0.2349	> 0.05	-0.2936	-0.7323	0.00787503	Overrepressed
ENSMUSG00000015165	Hnrnpl	-0.1594	-0.1962	> 0.05	-0.062	-0.4826	0.000153417	Overrepressed
ENSMUSG00000059208	Hnrnpm	-0.22855	-0.221	> 0.05	-0.11765	-0.43155	0.000225926	Overrepressed
ENSMUSG00000052566	Hook2	0.4499	0.6022	0.00751894	0.719	1.2538	> 0.05	Overinduced
ENSMUSG00000029844	Hoxa1	0.2697	0.8623	4.86e-07	0.1218	0.4552	0.000170332	Overinduced
ENSMUSG00000014704	Hoxa2	0.324	0.5899	0.0386859	0.6936	0.7452	> 0.05	Overinduced
ENSMUSG00000000942	Hoxa4	0.117	0.3853	6.47e-07	0.6107	0.6449	0.000127952	Overinduced
ENSMUSG00000038253	Hoxa5	-0.0668	0.2526	2.05e-05	0.4124	0.3204	> 0.05	Overinduced
ENSMUSG00000038236	Hoxa7	-0.4752	-0.4854	4.43e-05	0.2071	-0.1615	> 0.05	Overrepressed
ENSMUSG00000075588	Hoxb2	0.2182	0.3418	> 0.05	0.365	1.2461	0.00708278	Overinduced
ENSMUSG00000038692	Hoxb4	0.1356	0.122	> 0.05	0.0985	1.0697	3.45e-09	Overinduced
ENSMUSG00000025630	Hprt	-0.3187	-0.5716	> 0.05	-0.227	-0.5872	0.034178	Overrepressed
ENSMUSG00000014418	Hps5	-0.0691	0.3647	0.0262264	0.3577	-0.2395	0.000224716	Overinduced
ENSMUSG00000030895	Hpx	0.518	0.728	> 0.05	0.284	0.7	0.000781788	Overinduced
ENSMUSG00000025499	Hras	-0.1776	-0.539	0.0147843	-0.0424	-0.5031	0.00160118	Overrepressed
ENSMUSG00000040151	Hs2st1	-0.3141	-0.5862	> 0.05	-0.3462	-1.0708	2.36e-05	Overrepressed
ENSMUSG00000025260	Hsd17b10	-0.6144	-0.8805	0.000472618	-0.4017	-0.5157	0.0139791	Overrepressed
ENSMUSG00000027195	Hsd17b12	-0.1891	-0.2692	> 0.05	-0.1772	-0.6015	8.48e-06	Overrepressed
ENSMUSG00000024507	Hsd17b4	-0.2399	-0.3767	> 0.05	-0.1881	-0.6665	0.00699393	Overrepressed
ENSMUSG00000026675	Hsd17b7	0.0032	0	> 0.05	-0.3183	-1.1131	4.82e-05	Overrepressed
ENSMUSG00000062007	Hsh2d	-0.0791	0.2907	> 0.05	0.2373	2.5164	5.84e-11	Overinduced
ENSMUSG00000023944	Hsp90ab1	-0.1308	-0.2673	> 0.05	-0.0374	-0.3523	0.0114967	Overrepressed
ENSMUSG00000020048	Hsp90b1	-0.4517	-0.4427	> 0.05	-0.1983	-0.4979	0.0422232	Overrepressed
ENSMUSG00000007033	Hspa1l	0.0424	0.5317	1.06e-05	-0.0109	0.2937	0.000186612	Overinduced
ENSMUSG00000041548	Hspb8	-0.1836	-0.4044	0.00292293	-0.2554	-0.6174	0.0292253	Overrepressed
ENSMUSG00000025980	Hspd1	-0.0189	-0.4956	0.0380332	-0.6958	-0.4054	0.0193533	Overrepressed
ENSMUSG00000070687	Htr1d	0.9967	2.5259	1.89e-12	0.5246	1.9617	3.93e-12	Overinduced
ENSMUSG00000006205	Htra1	-0.1378	-0.24555	1.705e-05	-0.0557	-0.37	0.00344208	Overrepressed
ENSMUSG00000020413	Hus1	0.1288	0.3814	> 0.05	-0.0191	0.2454	0.0488662	Overinduced
ENSMUSG00000010047	Hyal2	-0.6999	-0.9732	2.4e-06	-0.4985	-0.7301	3.91e-06	Overrepressed
ENSMUSG00000032115	Hyou1	-0.3902	-0.4819	> 0.05	-0.0493	-0.4819	4.26e-05	Overrepressed
ENSMUSG00000027245	Hypk	-0.4991	-0.8007	5.92e-06	-0.2994	-0.4	0.00131462	Overrepressed
ENSMUSG00000062054	Iah1	-0.2063	-0.3352	> 0.05	0.1161	-0.325	0.00511938	Overrepressed
ENSMUSG00000026618	Iars2	-0.349	-0.394	> 0.05	-0.1165	-0.5711	0.00643307	Overrepressed
ENSMUSG00000032235	Ice2	0.9363	1.2418	2.42e-05	0.6775	0.8881	0.000268406	Overinduced
ENSMUSG00000042745	Id1	0.0304	-0.1242	0.0186523	-0.1862	0.3996	0.000149686	Overinduced
ENSMUSG00000021379	Id4	0.2894	0.6377	4.04e-08	0.4679	1.0009	8.79e-07	Overinduced
ENSMUSG00000056999	Ide	-0.2626	-0.4235	> 0.05	-0.1359	-0.8141	0.00306538	Overrepressed
ENSMUSG00000025950	Idh1	-0.4735	-0.6804	0.00269951	-0.3803	-1.434	1.77e-10	Overrepressed
ENSMUSG00000050002	Idnk	0.0057	-0.154	> 0.05	0.3868	0.887	0.00273395	Overinduced
ENSMUSG00000031551	Ido1	-0.2377	0.0158	> 0.05	-0.2064	0.3978	0.0146647	Overinduced
ENSMUSG00000035847	Ids	-0.348	-0.4895	0.000580693	-0.2924	-0.9277	> 0.05	Overrepressed
ENSMUSG00000039997	Ifi203	0.3572	0.4728	0.0453581	2.2056	3.2614	1.59e-07	Overinduced
ENSMUSG00000073489	Ifi204	0.1423	0.6985	0.000196392	0.9758	2.3766	7.12e-09	Overinduced
ENSMUSG00000054203	Ifi205	0.3206	0.9952	2.9615e-05	1.88925	3.58545	7.765e-11	Overinduced
ENSMUSG00000070501	Ifi214	-0.1176	-0.1941	> 0.05	0.1685	3.0021	2.67e-17	Overinduced
ENSMUSG00000079017	Ifi27l2a	-0.1774	-0.2289	0.00721274	0.4191	1.1428	9.54e-09	Overinduced
ENSMUSG00000031838	Ifi30	-0.7362	-1.0674	0.000340876	-0.6033	-0.7737	0.00234479	Overrepressed
ENSMUSG00000010358	Ifi35	0.4709	0.248	> 0.05	2.375	2.9509	1.3e-07	Overinduced
ENSMUSG00000028037	Ifi44	-0.1698	-0.0133	> 0.05	0.65305	1.76395	3.8165e-06	Overinduced
ENSMUSG00000078920	Ifi47	0.4012	1.1038	7.6e-10	3.4549	4.993	2.68e-13	Overinduced
ENSMUSG00000026896	Ifih1	1.8121	3.0539	6.5e-06	2.5136	3.9844	5.54e-07	Overinduced
ENSMUSG00000045932	Ifit2	0.67065	0.7026	7.24e-08	2.2047	3.4406	1.825e-15	Overinduced
ENSMUSG00000074896	Ifit3	3.2209	3.7465	1.7175e-05	5.96785	7.62175	8.85e-10	Overinduced
ENSMUSG00000062488	Ifit3b	2.5192	3.0435	0.000131889	4.9594	7.1685	4.08e-14	Overinduced
ENSMUSG00000025492	Ifitm3	0.8008	1.3936	> 0.05	2.4597	3.4495	0.000143673	Overinduced
ENSMUSG00000096011	Ifna15	-0.2381	0.0368	> 0.05	0.165	0.7058	0.000367345	Overinduced
ENSMUSG00000078354	Ifna2	-0.1262	0.2226	> 0.05	0.8531	2.0652	1.91e-08	Overinduced
ENSMUSG00000070904	Ifna4	0.3196	1.4219	9.62e-09	2.3484	4.816	9.9e-15	Overinduced
ENSMUSG00000095270	Ifna9	0.1047	0.3092	> 0.05	1.3834	2.8171	2.12e-10	Overinduced
ENSMUSG00000048806	Ifnb1	3.9591	5.6506	2.35e-12	4.5364	6.9055	3.79e-15	Overinduced
ENSMUSG00000022965	Ifngr2	0.11575	-0.53355	0.00217225	-0.3302	-0.71145	0.0158053	Overrepressed
ENSMUSG00000096854	Ifnz	0.03135	0.2874	0.025585	0.00245	0.3903	0.00328701	Overinduced
ENSMUSG00000001627	Ifrd1	1.0581	1.7594	0.00246684	0.3147	1.0074	0.00210045	Overinduced
ENSMUSG00000038564	Ift172	-0.1203	-0.3055	> 0.05	0.06925	-0.38265	0.0147084	Overrepressed
ENSMUSG00000016637	Ift27	-0.3745	-0.3776	> 0.05	0.0028	-0.3273	0.00614056	Overrepressed
ENSMUSG00000048583	Igf2	-0.0173	0.0505	1.9e-12	0.0818	0.3537	1.66e-11	Overinduced
ENSMUSG00000013415	Igf2bp1	-0.1559	0.2649	0.004447	-0.0908	0.2902	0.0084329	Overinduced
ENSMUSG00000023830	Igf2r	-0.2216	-0.3456	> 0.05	-0.0227	-0.6472	0.0175581	Overrepressed
ENSMUSG00000023046	Igfbp6	-0.4802	-0.5217	> 0.05	-0.2709	-0.5665	0.0203592	Overrepressed
ENSMUSG00000078853	Igtp	2.5596	3.2407	0.000963837	5.4387	6.929	5.93e-10	Overinduced
ENSMUSG00000019975	Ikbip	-0.514	-0.8106	0.000177434	-0.4935	-0.7256	2.65e-05	Overrepressed
ENSMUSG00000004221	Ikbkg	-0.2709	-0.6179	0.00710498	-0.3163	-0.5831	0.000496355	Overrepressed
ENSMUSG00000022969	Il10rb	-0.2943	-0.5635	4.45e-05	-0.2743	-0.4599	0.000193727	Overrepressed
ENSMUSG00000073889	Il11ra1	-0.2636	-0.2905	0.0454053	-0.132	-0.5226	> 0.05	Overrepressed
ENSMUSG00000017057	Il13ra1	0.1416	-0.0631	> 0.05	0.5112	1.1909	3.79e-07	Overinduced
ENSMUSG00000031712	Il15	0.764867	2.0122	1.054e-12	1.73947	3.8559	2.26e-06	Overinduced
ENSMUSG00000023206	Il15ra	0.29895	0.445025	0.0145525	0.2797	1.1972	0.00722786	Overinduced
ENSMUSG00000039217	Il18	-0.1919	-0.1791	0.00984861	0.3592	2.7781	4.51e-16	Overinduced
ENSMUSG00000026068	Il18rap	0.092	0.303	> 0.05	-0.1932	0.2281	0.0068271	Overinduced
ENSMUSG00000026981	Il1rn	0.0878	0.0914	0.0241391	0.1279	0.4931	> 0.05	Overinduced
ENSMUSG00000024810	Il33	1.0263	2.2248	5.29e-10	0.8102	3.3934	1.08e-15	Overinduced
ENSMUSG00000025746	Il6	2.1755	3.1784	2.97e-06	2.6166	4.7439	2e-11	Overinduced
ENSMUSG00000040329	Il7	-0.2011	-0.1052	2.33e-05	0.5532	1.2193	> 0.05	Overinduced
ENSMUSG00000001016	Ilf2	-0.4386	-0.5679	0.0311691	-0.1593	-0.4876	0.000285934	Overrepressed
ENSMUSG00000024525	Impa2	-0.3287	-0.4371	> 0.05	0.0119	-0.398	0.00928487	Overrepressed
ENSMUSG00000024423	Impact	-0.1608	-0.1906	0.00241189	-0.098	-0.5232	> 0.05	Overrepressed
ENSMUSG00000066324	Impad1	-0.3786	-0.6816	0.0121608	-0.5339	-0.8566	0.00574722	Overrepressed
ENSMUSG00000045969	Ing1	-0.2326	-0.3903	> 0.05	-0.2648	-0.6149	0.00130146	Overrepressed
ENSMUSG00000029670	Ing3	0.6608	0.8248	> 0.05	0.08145	0.6049	0.0210366	Overinduced
ENSMUSG00000037035	Inhbb	0.0936	0.17	3.17e-13	-0.0391	1.0199	1.92e-05	Overinduced
ENSMUSG00000034154	Ino80	0.4416	0.7162	0.0127382	0.4373	0.5326	> 0.05	Overinduced
ENSMUSG00000030034	Ino80b	-0.213	-0.4782	1.81e-05	-0.1889	-0.3294	0.00017451	Overrepressed
ENSMUSG00000047989	Ino80c	0.147	0.0278	0.00226912	0.026	-0.3189	> 0.05	Overrepressed
ENSMUSG00000032737	Inppl1	-0.2066	-0.5879	1.14e-05	-0.2582	-0.5714	4.05e-05	Overrepressed
ENSMUSG00000003721	Insig2	-0.0412	-0.1259	1.9e-05	-0.0882	-0.5646	> 0.05	Overrepressed
ENSMUSG00000029547	Ints1	-0.144	-0.1063	> 0.05	-0.0462	-0.3781	0.00361173	Overrepressed
ENSMUSG00000037461	Ints7	0.3177	0.6249	0.0474146	0.2821	0.2587	> 0.05	Overinduced
ENSMUSG00000021385	Ippk	0.4629	0.7362	0.0173775	0.0906	0.1743	> 0.05	Overinduced
ENSMUSG00000022837	Iqcb1	0.6984	0.6118	0.0177799	0.4616	0.725	> 0.05	Overinduced
ENSMUSG00000059883	Irak4	-0.3898	-0.2378	> 0.05	0.0446	-0.3048	0.0294564	Overrepressed
ENSMUSG00000018899	Irf1	1.92834	2.32526	0.0102766	2.03148	3.35094	4.98531e-07	Overinduced
ENSMUSG00000031627	Irf2	0.6957	1.1552	1.81e-06	1.202	1.9254	4.36e-09	Overinduced
ENSMUSG00000029771	Irf5	1.633	1.4664	> 0.05	2.0963	3.5195	2.01e-10	Overinduced
ENSMUSG00000025498	Irf7	1.1471	1.5546	0.00109987	3.5305	4.397	3e-08	Overinduced
ENSMUSG00000002325	Irf9	1.38723	1.5737	0.00452716	1.86077	2.6382	1.09173e-05	Overinduced
ENSMUSG00000046879	Irgm1	0.9022	1.5685	> 0.05	1.64763	2.76223	0.00163567	Overinduced
ENSMUSG00000069874	Irgm2	3.1133	4.1818	4.47e-12	5.4546	6.2449	1.41e-10	Overinduced
ENSMUSG00000038894	Irs2	1.3036	1.63	> 0.05	0.671	1.5226	0.000391708	Overinduced
ENSMUSG00000044792	Isca1	0.0141	-0.0987	> 0.05	-0.0066	-0.5444	0.0110667	Overrepressed
ENSMUSG00000035692	Isg15	3.0664	3.4233	> 0.05	5.102	6.0764	0.000690374	Overinduced
ENSMUSG00000039236	Isg20	0.5617	0.8489	5.84e-05	2.1358	3.5372	1.27e-13	Overinduced
ENSMUSG00000032243	Itga11	0.2374	0.1442	7.08e-05	-0.3404	-0.8385	> 0.05	Overrepressed
ENSMUSG00000025348	Itga7	0.0516	-0.1331	0.0298987	-0.0017	-0.3588	> 0.05	Overrepressed
ENSMUSG00000025809	Itgb1	-0.0057	-0.4306	> 0.05	-0.6369	-0.5956	0.0043356	Overrepressed
ENSMUSG00000022817	Itgb5	-0.286	-0.289	> 0.05	-0.169	-0.5944	0.0118298	Overrepressed
ENSMUSG00000026971	Itgb6	0.52565	0.89395	0.00433481	0.5004	1.20805	4.0065e-06	Overinduced
ENSMUSG00000037254	Itih2	-0.233	-0.2268	2.46e-08	-0.2693	-0.7253	0.000206482	Overrepressed
ENSMUSG00000027007	Itprid2	0.2614	0.4744	0.000886441	0.3107	0.6892	8.51e-06	Overinduced
ENSMUSG00000117975	Itprip	0.834	0.9532	0.00381438	0.2106	0.7917	3.95e-06	Overinduced
ENSMUSG00000024789	Jak2	0.2893	0.0821	> 0.05	0.18155	0.82945	5.86e-08	Overinduced
ENSMUSG00000005078	Jkamp	-0.4061	-0.5739	> 0.05	-0.2449	-0.687967	0.0118646	Overrepressed
ENSMUSG00000037876	Jmjd1c	0.1014	0.6798	0.015132	-0.1548	0.378	0.0214658	Overinduced
ENSMUSG00000022426	Josd1	-0.2534	-0.3167	> 0.05	-0.0444	-0.3684	0.000577792	Overrepressed
ENSMUSG00000020737	Jpt1	-0.6369	-0.98905	9.45645e-05	-0.3603	-0.5292	0.00583786	Overrepressed
ENSMUSG00000024165	Jpt2	-0.1975	-0.4804	> 0.05	0.001	-0.7084	1.32e-06	Overrepressed
ENSMUSG00000027937	Jtb	-0.293	-0.5173	0.00205447	-0.1668	-0.4492	0.000305146	Overrepressed
ENSMUSG00000052684	Jun	1.3038	1.9001	1.01e-08	0.358	0.8942	2.19e-08	Overinduced
ENSMUSG00000052837	Junb	2.8955	3.6846	> 0.05	1.699	3.179	0.000708684	Overinduced
ENSMUSG00000061751	Kalrn	0.1876	0.3926	0.0065483	-0.1334	0.1687	0.0344769	Overinduced
ENSMUSG00000042099	Kank3	-0.0645	-0.0758	> 0.05	0.0985	0.8852	7.12e-06	Overinduced
ENSMUSG00000026004	Kansl1l	0.4801	0.7059	3.44e-05	0.6298	0.9451	2.44e-06	Overinduced
ENSMUSG00000000708	Kat2b	-0.0957	0.0046	> 0.05	-0.1142	0.3662	7.42e-05	Overinduced
ENSMUSG00000019794	Katna1	0.3876	0.6008	> 0.05	0.6235	1.316	0.010917	Overinduced
ENSMUSG00000005505	Kbtbd4	-0.3218	-0.4138	> 0.05	-0.0948	-0.4244	0.00264909	Overrepressed
ENSMUSG00000043881	Kbtbd7	0.0994	0.4461	0.000198034	-0.0044	0.2197	0.00191223	Overinduced
ENSMUSG00000023243	Kcnk5	0.4042	0.8312	> 0.05	0.4083	0.7418	0.0283357	Overinduced
ENSMUSG00000020155	Kcnmb1	-0.2012	-0.4501	2e-06	-0.151	-0.5113	9.28e-06	Overrepressed
ENSMUSG00000046731	Kctd11	0.3278	0.6867	0.0100719	-0.0834	0.1247	> 0.05	Overinduced
ENSMUSG00000079111	Kdelr2	-0.3584	-0.6514	> 0.05	-0.4817	-0.894	0.0072319	Overrepressed
ENSMUSG00000010830	Kdelr3	-0.1817	-0.4512	0.0116757	-0.6449	-0.711	> 0.05	Overrepressed
ENSMUSG00000029475	Kdm2b	-0.0284	-0.2924	0.00908352	0.0361	-0.4331	5.07e-05	Overrepressed
ENSMUSG00000056673	Kdm5d	0.5342	0.8959	2.34e-05	0.416	0.4658	0.0199786	Overinduced
ENSMUSG00000037369	Kdm6a	0.2646	0.839	0.00243373	0.1626	0.6209	> 0.05	Overinduced
ENSMUSG00000018476	Kdm6b	0.5529	0.907	0.0393788	-0.0747	0.1764	> 0.05	Overinduced
ENSMUSG00000028060	Khdc4	0.6007	0.7401	> 0.05	0.2345	0.5593	0.00337247	Overinduced
ENSMUSG00000027115	Kif18a	-0.1157	-0.1931	0.00984861	-0.1339	-0.4919	5.32e-05	Overrepressed
ENSMUSG00000063077	Kif1b	-0.03165	-0.14345	0.0171442	0.15745	-0.4606	0.0219938	Overrepressed
ENSMUSG00000032254	Kif23	-0.403	-0.3241	0.048482	-0.3146	-0.6485	2.39e-06	Overrepressed
ENSMUSG00000021693	Kif2a	-0.0708	-0.2212	> 0.05	-0.1829	-0.6409	0.0030648	Overrepressed
ENSMUSG00000028678	Kif2c	-0.2143	-0.2643	> 0.05	-0.1651	-0.5403	0.000422547	Overrepressed
ENSMUSG00000020668	Kif3c	-0.2042	-0.4855	0.0488911	-0.3335	-0.4039	> 0.05	Overrepressed
ENSMUSG00000026585	Kifap3	-0.2729	-0.33955	> 0.05	-0.13325	-0.45295	0.0221832	Overrepressed
ENSMUSG00000037262	Kin	0.5718	0.9343	> 0.05	0.0604	0.7214	0.00321405	Overinduced
ENSMUSG00000019966	Kitl	-0.0492	-0.5741	2.54e-05	0.0175	-0.0999	3.66e-08	Overrepressed
ENSMUSG00000055148	Klf2	2.0185	2.5837	7.04e-10	0.7024	1.193	1.22e-09	Overinduced
ENSMUSG00000003032	Klf4	0.8326	1.06913	0.00878606	0.778233	1.661	0.0216586	Overinduced
ENSMUSG00000000078	Klf6	1.8766	2.2319	4.207e-05	0.5137	1.66775	1.22e-11	Overinduced
ENSMUSG00000025959	Klf7	0.9576	1.2363	5.17e-06	0.2949	0.9563	1.4e-08	Overinduced
ENSMUSG00000042155	Klhl23	0.0246	-0.2697	0.00117734	-0.2622	-0.2331	> 0.05	Overrepressed
ENSMUSG00000026308	Klhl30	-0.1795	-0.3067	8.64e-05	-0.1282	-0.465	0.00678472	Overrepressed
ENSMUSG00000030187	Klra2	-0.1201	0.3657	2.9e-05	-0.1484	0.3581	1.37e-05	Overinduced
ENSMUSG00000030165	Klrd1	0.6443	1.2462	0.00328306	0.1801	0.9495	8.91e-05	Overinduced
ENSMUSG00000059851	Kmt5c	-0.0692	-0.381	0.00282457	-0.1763	-0.2775	> 0.05	Overrepressed
ENSMUSG00000018362	Kpna2	-0.165	-0.5374	0.000686597	-0.2013	-0.2181	> 0.05	Overrepressed
ENSMUSG00000053797	Krt16	0.7634	0.4496	> 0.05	1.2662	2.2887	5.52e-07	Overinduced
ENSMUSG00000035557	Krt17	0.9834	0.7891	0.0257799	0.8844	2.2352	1.37e-08	Overinduced
ENSMUSG00000020988	L2hgdh	-0.6005	-0.8944	> 0.05	-0.5003	-1.0969	0.0425497	Overrepressed
ENSMUSG00000030124	Lag3	0.2526	0.3118	> 0.05	0.2465	0.9083	0.000238166	Overinduced
ENSMUSG00000026479	Lamc2	0.4814	1.16847	2.52074e-05	0.1545	0.633833	5.11073e-05	Overinduced
ENSMUSG00000050552	Lamtor4	-0.3569	-0.6943	0.00491769	-0.2347	-0.7137	0.000185055	Overrepressed
ENSMUSG00000021959	Lats2	0.2277	0.6107	0.000788337	0.0093	0.4484	0.000154895	Overinduced
ENSMUSG00000024063	Lbh	0.2219	0.1974	6.19e-08	-0.8291	-1.2277	7.43e-11	Overrepressed
ENSMUSG00000000409	Lck	-0.1948	-0.2289	> 0.05	0.8632	1.6526	1.31e-10	Overinduced
ENSMUSG00000057554	Lgals8	0.28195	0.35725	> 0.05	1.3885	2.19635	1.5157e-06	Overinduced
ENSMUSG00000001123	Lgals9	0.0366	0.0068	1.2425e-07	2.335	3.15615	3.235e-13	Overinduced
ENSMUSG00000042363	Lgalsl	-0.2505	-0.4416	1.41e-07	-0.1597	-0.7389	0.00492042	Overrepressed
ENSMUSG00000050217	Lgsn	-0.1809	-0.0127	> 0.05	-0.1115	0.8486	1.65e-07	Overinduced
ENSMUSG00000045312	Lhfpl2	-0.3214	-0.66	9.48e-07	-0.3207	-0.4752	3.7e-05	Overrepressed
ENSMUSG00000056394	Lig1	-0.1258	0.3549	0.0495927	0.0008	0.2867	> 0.05	Overinduced
ENSMUSG00000056394	Lig1	0.0934	-0.0276	> 0.05	0.1676	-0.3065	0.00216139	Overrepressed
ENSMUSG00000029674	Limk1	-0.4671	-0.7103	0.00147556	-0.241	-0.6541	2.23e-05	Overrepressed
ENSMUSG00000045083	Lingo2	-0.1555	0.2639	0.000118212	0.1258	0.4316	0.000875926	Overinduced
ENSMUSG00000024781	Lipa	-0.4857	-0.7716	0.00384616	-0.0757	-0.5005	0.0236038	Overrepressed
ENSMUSG00000044626	Liph	0.0621	0.6488	7.67e-06	0.2181	0.4295	0.00431433	Overinduced
ENSMUSG00000057604	Lmcd1	0.2599	0.898833	4.75414e-05	0.0520333	0.475867	0.0102455	Overinduced
ENSMUSG00000032698	Lmo2	-0.1072	-0.0206	> 0.05	0.5093	1.4811	1.38e-07	Overinduced
ENSMUSG00000047866	Lonp2	0.0266	0.0889	0.00173873	-0.0227	-0.3294	> 0.05	Overrepressed
ENSMUSG00000024529	Lox	-0.2468	-0.3971	0.0168375	-0.4146	-0.9918	> 0.05	Overrepressed
ENSMUSG00000000693	Loxl3	0.1134	0.3197	0.00429851	0.1025	1.0732	7.6e-10	Overinduced
ENSMUSG00000036832	Lpar3	0.50575	0.8052	1.091e-07	-0.1357	0.62485	4.66e-11	Overinduced
ENSMUSG00000004270	Lpcat3	-0.55495	-0.90615	> 0.05	-0.29435	-0.98425	0.000538267	Overrepressed
ENSMUSG00000056260	Lrif1	0.2588	0.5859	0.0200953	0.03225	0.31755	0.0413857	Overinduced
ENSMUSG00000030029	Lrig1	0.4123	0.7239	0.00395875	-0.1944	0.2	0.000763004	Overinduced
ENSMUSG00000020105	Lrig3	0.4921	0.7859	0.000452991	0.3726	0.7094	0.000103134	Overinduced
ENSMUSG00000019796	Lrp11	-0.0177	-0.3159	0.0326885	0.0494	-0.1221	0.00122987	Overrepressed
ENSMUSG00000024120	Lrpprc	-0.1311	-0.2172	> 0.05	0.0649	-0.5122	0.0109522	Overrepressed
ENSMUSG00000032352	Lrrc1	-0.3447	-0.2635	> 0.05	-0.1461	-0.4519	1.49e-05	Overrepressed
ENSMUSG00000052316	Lrrc15	0.0421	-0.2986	4.04e-10	-0.3852	-0.5369	4.62e-09	Overrepressed
ENSMUSG00000050587	Lrrc4c	-0.0893	0.2616	0.0075797	0.0108	0.2803	0.0391853	Overinduced
ENSMUSG00000046417	Lrrc75a	-0.05685	-0.21225	1.1255e-10	0.08185	-0.4143	9.49e-09	Overrepressed
ENSMUSG00000046079	Lrrc8d	0.1246	0.6643	1.64e-08	-0.252	0.2917	1.11e-08	Overinduced
ENSMUSG00000015133	Lrrk1	0.0373	0.4265	0.000688309	-0.102	0.3172	0.000243518	Overinduced
ENSMUSG00000035215	Lsm7	-0.841	-1.2296	> 0.05	-0.2906	-0.4295	0.00288376	Overrepressed
ENSMUSG00000018819	Lsp1	0.2781	0.6154	0.00802751	-0.1925	0.3837	> 0.05	Overinduced
ENSMUSG00000033105	Lss	0.0193	-0.0225	0.000962028	-0.222	-0.8465	> 0.05	Overrepressed
ENSMUSG00000040488	Ltbp4	-0.185	-0.3491	0.00385213	-0.0296	-0.3501	0.000170763	Overrepressed
ENSMUSG00000047557	Lxn	-0.2268	-0.57	0.00690261	-0.413	-0.5815	0.0459936	Overrepressed
ENSMUSG00000050447	Lypd6	0.0457	0.1476	4.74e-07	0.24	0.5704	2.27e-05	Overinduced
ENSMUSG00000026765	Lypd6b	0.0056	0.325	> 0.05	0.1601	0.5801	0.0336672	Overinduced
ENSMUSG00000028990	Lzic	-0.0975	-0.2701	> 0.05	0.0602	-0.227	0.00622874	Overrepressed
ENSMUSG00000030041	M1ap	-0.2221	-0.008	> 0.05	-0.0835	0.4991	0.00218041	Overinduced
ENSMUSG00000007458	M6pr	-0.1092	-0.4972	0.0107733	-0.0981	0.1148	> 0.05	Overrepressed
ENSMUSG00000028826	Maco1	-0.248	-0.0892	0.0269054	-0.2358	-0.6101	6.2e-08	Overrepressed
ENSMUSG00000029910	Mad2l1	-0.3453	-0.4112	> 0.05	-0.1067	-0.4013	0.0167229	Overrepressed
ENSMUSG00000042622	Maff	1.5422	1.9246	0.00117356	0.8026	1.3059	6.51e-05	Overinduced
ENSMUSG00000051510	Mafg	-0.1238	0.3952	1.06e-07	0.3003	-0.1504	> 0.05	Overinduced
ENSMUSG00000018143	Mafk	0.1364	0.6655	0.0397958	0.4051	1.5074	4.77e-05	Overinduced
ENSMUSG00000025151	Maged1	-0.1245	-0.2301	> 0.05	-0.2932	-0.6473	0.00908772	Overrepressed
ENSMUSG00000025268	Maged2	-0.2095	-0.4209	0.00473783	-0.3807	-0.7184	0.000190016	Overrepressed
ENSMUSG00000031227	Magee1	-0.1453	-0.3998	> 0.05	-0.002	-0.5218	0.00156312	Overrepressed
ENSMUSG00000026941	Mamdc4	-0.3276	-0.6006	1.48e-06	-0.2133	-0.4219	6.21e-06	Overrepressed
ENSMUSG00000031925	Maml2	0.3144	0.5129	> 0.05	0.0097	0.5602	0.000258349	Overinduced
ENSMUSG00000024085	Man2a1	-0.2546	-0.7471	9.29e-09	-0.0607	-0.9679	9.51e-12	Overrepressed
ENSMUSG00000005142	Man2b1	-0.4265	-0.5449	0.00293716	-0.4037	-0.8496	3.51e-06	Overrepressed
ENSMUSG00000040520	Manea	-0.5484	-0.5136	1.31e-05	-0.121	-0.4335	> 0.05	Overrepressed
ENSMUSG00000036948	Map11	0.3754	0.2792	> 0.05	0.017	0.362	0.000114028	Overinduced
ENSMUSG00000025610	Map3k7cl	0.5441	1.0829	5.89e-15	-0.1354	-0.0237	1.22e-13	Overinduced
ENSMUSG00000024235	Map3k8	0.4943	0.8946	0.00426981	0.742	1.5519	8.32e-06	Overinduced
ENSMUSG00000063358	Mapk1	-0.1798	-0.2449	> 0.05	-0.11305	-0.5746	0.0139986	Overrepressed
ENSMUSG00000022610	Mapk12	-0.3186	-0.5216	0.00375015	-0.06315	-0.4111	0.030466	Overrepressed
ENSMUSG00000027223	Mapk8ip1	-0.11775	-0.3604	0.00413369	0.01645	-0.3135	0.00148023	Overrepressed
ENSMUSG00000032577	Mapkapk3	0.09	0.3763	0.00693762	0.039	0.2385	0.029469	Overinduced
ENSMUSG00000039372	Marchf4	0.14915	0.87375	3.30805e-06	0.10555	0.65015	1.8165e-05	Overinduced
ENSMUSG00000023307	Marchf5	0.1468	0.3491	> 0.05	0.6105	1.3415	7.53e-05	Overinduced
ENSMUSG00000047945	Marcksl1	-0.5736	-0.646	7.36e-10	-0.2629	-0.5646	2.12e-11	Overrepressed
ENSMUSG00000024969	Mark2	-0.0542	0.3382	0.0160221	0.0784	0.236	> 0.05	Overinduced
ENSMUSG00000022887	Masp1	-0.0899	0.4242	4.98e-06	-0.105	0.1073	0.00114557	Overinduced
ENSMUSG00000053907	Mat2a	-0.4426	-0.756325	0.00322981	-0.924325	-0.543325	> 0.05	Overrepressed
ENSMUSG00000024561	Mbd1	0.1802	0.4656	> 0.05	-0.0172	0.2677	0.0421043	Overinduced
ENSMUSG00000035478	Mbd3	-0.2566	-0.5644	0.00298214	-0.0209	-0.4393	0.016646	Overrepressed
ENSMUSG00000021028	Mbip	0.0291	0.4546	0.0120593	0.0413	0.3346	> 0.05	Overinduced
ENSMUSG00000031835	Mbtps1	-0.0319333	-0.144767	0.0217637	0.0268333	-0.388167	0.00187919	Overrepressed
ENSMUSG00000033429	Mcee	-0.5411	-0.7383	> 0.05	-0.2954	-0.579	0.0087068	Overrepressed
ENSMUSG00000038612	Mcl1	0.3942	0.7153	5.25e-06	-0.1567	0.1976	1.72e-06	Overinduced
ENSMUSG00000026355	Mcm6	0.0866667	0.2656	0.0044834	0.337367	0.708267	0.000800648	Overinduced
ENSMUSG00000029730	Mcm7	0.0092	0.4058	0.00885389	0.2481	0.3284	> 0.05	Overinduced
ENSMUSG00000039842	Mcph1	-0.2343	-0.2128	> 0.05	-0.1414	-0.4803	0.0245008	Overrepressed
ENSMUSG00000000355	Mcts1	-0.2626	-0.4462	0.000703467	0.0229	-0.3023	0.00906373	Overrepressed
ENSMUSG00000019179	Mdh2	-0.3954	-0.4647	> 0.05	-0.2961	-0.6263	0.00166641	Overrepressed
ENSMUSG00000058006	Mdn1	-0.2694	-0.1573	> 0.05	0.1165	-0.4966	0.000838282	Overrepressed
ENSMUSG00000024556	Me2	-0.2956	-0.2302	> 0.05	-0.055	-0.3941	0.00157485	Overrepressed
ENSMUSG00000027684	Mecom	0.28675	0.15975	> 0.05	0.0059	0.38605	0.001389	Overinduced
ENSMUSG00000012114	Med15	0.316	0.6339	0.000439934	0.3246	0.4309	0.0414892	Overinduced
ENSMUSG00000015776	Med22	-0.0121	-0.1491	0.00519453	0.0128	-0.2867	8.73e-05	Overrepressed
ENSMUSG00000020397	Med7	0.4226	0.7229	0.000709003	0.1548	0.6182	1.6e-05	Overinduced
ENSMUSG00000005583	Mef2c	-0.0934	-0.002	0.0069575	0.15215	0.69045	5.07755e-05	Overinduced
ENSMUSG00000023914	Mep1a	0.0932	0.2214	> 0.05	0.2492	0.8993	7.17e-06	Overinduced
ENSMUSG00000051855	Mest	-0.604	-0.8197	2.31e-06	-0.5654	-0.9332	9.22e-08	Overrepressed
ENSMUSG00000005813	Metap1	-0.0579	0.0185	> 0.05	-0.0711	-0.4214	0.000398514	Overrepressed
ENSMUSG00000002274	Metrn	-0.3618	-0.6153	> 0.05	-0.0201	-0.4458	0.00954557	Overrepressed
ENSMUSG00000025956	Mettl21a	0.3335	0.9337	3.83e-10	0.1735	0.8125	1.47e-10	Overinduced
ENSMUSG00000039345	Mettl22	0.4093	0.6193	0.0143582	0.4002	0.6651	0.00285941	Overinduced
ENSMUSG00000030876	Mettl9	-0.0257	-0.2749	> 0.05	-0.1079	-0.5715	0.00421909	Overrepressed
ENSMUSG00000030605	Mfge8	-0.2876	-0.3373	0.00770078	-0.254	-0.5468	> 0.05	Overrepressed
ENSMUSG00000027775	Mfsd1	-0.301	-0.4197	> 0.05	-0.1698	-0.5653	0.0288163	Overrepressed
ENSMUSG00000028655	Mfsd2a	-0.3008	-0.6171	0.000172521	-0.5369	-0.4386	> 0.05	Overrepressed
ENSMUSG00000030218	Mgp	-0.1405	-0.6288	0.000900388	-0.3696	-0.9175	0.000245566	Overrepressed
ENSMUSG00000026688	Mgst3	-0.3492	-0.5654	0.010542	-0.3136	-0.6807	> 0.05	Overrepressed
ENSMUSG00000021000	Mia2	-0.1846	-0.248	0.0161184	0.0212	-0.3551	> 0.05	Overrepressed
ENSMUSG00000020111	Micu1	-0.2071	-0.1426	0.000357891	0.0855	-0.3056	> 0.05	Overrepressed
ENSMUSG00000021973	Micu2	0.0001	-0.0983	> 0.05	0.0712	-0.3712	0.0223195	Overrepressed
ENSMUSG00000035621	Midn	0.1445	0.5245	5.16e-05	0.0045	0.2138	0.0074161	Overinduced
ENSMUSG00000028522	Mier1	0.4079	0.5207	> 0.05	0.1089	0.4571	0.0208307	Overinduced
ENSMUSG00000054942	Miga1	0.0331	-0.2758	0.00262877	-0.1933	-0.1369	> 0.05	Overrepressed
ENSMUSG00000024896	Minpp1	-0.1232	-0.2684	> 0.05	-0.0398	-0.6083	0.0204407	Overrepressed
ENSMUSG00000021993	Mipep	-0.2631	-0.3121	0.0120174	0.1482	-0.2964	> 0.05	Overrepressed
ENSMUSG00000047534	Mis18bp1	-0.0339	-0.045	> 0.05	-0.015	-0.2904	0.000201395	Overrepressed
ENSMUSG00000048578	Mlec	-0.4217	-0.4384	> 0.05	-0.2266	-0.6168	0.000447326	Overrepressed
ENSMUSG00000021245	Mlh3	-0.103	-0.4243	1.41e-05	0.1635	-0.3581	0.00143072	Overrepressed
ENSMUSG00000012519	Mlkl	0.1034	0.29625	> 0.05	1.15515	2.62335	4.816e-09	Overinduced
ENSMUSG00000003948	Mmd	-0.7132	-1.2667	4.18e-08	-1.1676	-1.8003	7.05e-09	Overrepressed
ENSMUSG00000027820	Mme	0.0148	-0.0559	> 0.05	-0.0738	0.3726	0.0217008	Overinduced
ENSMUSG00000061273	Mmgt1	-0.4092	-0.3556	> 0.05	-0.4755	-0.9213	0.00015411	Overrepressed
ENSMUSG00000000901	Mmp11	-0.4223	-0.7021	0.0203312	-0.141	-0.4938	0.00302403	Overrepressed
ENSMUSG00000050578	Mmp13	0.5525	1.0224	> 0.05	0.1079	1.2601	0.0015989	Overinduced
ENSMUSG00000000957	Mmp14	-0.3867	-0.3462	> 0.05	-0.3494	-0.7188	7.77e-06	Overrepressed
ENSMUSG00000031740	Mmp2	-0.2607	-0.3279	8.58e-13	-0.5146	-0.7985	8.32e-14	Overrepressed
ENSMUSG00000027612	Mmp24	0.2711	0.9965	2.36e-05	-0.0007	0.6596	6.48e-05	Overinduced
ENSMUSG00000045751	Mms22l	0.51685	0.8896	0.00612196	0.3817	0.45735	> 0.05	Overinduced
ENSMUSG00000033752	Mnd1	-0.4337	-0.6035	0.00326868	-0.1875	-0.4669	0.0337071	Overrepressed
ENSMUSG00000090272	Mndal	0.0816	0.3233	0.0314871	1.218	3.2888	2.5e-11	Overinduced
ENSMUSG00000043131	Mob1a	-0.0755	-0.5741	> 0.05	-0.5471	-0.2706	0.000252696	Overrepressed
ENSMUSG00000052396	Mogat2	-0.2745	-0.51365	0.00424138	-0.07785	-0.3792	0.00436903	Overrepressed
ENSMUSG00000002227	Mov10	0.0697	0.0963	> 0.05	1.2553	1.9762	0.000298922	Overinduced
ENSMUSG00000020000	Moxd1	-0.17675	-0.37995	9.3805e-15	-0.0824	-0.53575	7.3595e-14	Overrepressed
ENSMUSG00000003199	Mpnd	-0.2896	-0.5312	> 0.05	-0.1125	-0.5357	0.00352399	Overrepressed
ENSMUSG00000035559	Mpv17l2	-0.3401	-0.5981	0.0301963	-0.2091	-0.5838	0.00116399	Overrepressed
ENSMUSG00000031070	Mrgprf	-0.2029	-0.3614	> 0.05	0.0261	-0.3961	0.00181599	Overrepressed
ENSMUSG00000057388	Mrpl18	-0.451	-0.7616	0.0487739	-0.3327	-0.5445	> 0.05	Overrepressed
ENSMUSG00000024181	Mrpl28	-0.2475	-0.4201	> 0.05	-0.0455	-0.4798	0.000624781	Overrepressed
ENSMUSG00000026087	Mrpl30	-0.2278	-0.2232	> 0.05	0.2222	0.7063	0.000788232	Overinduced
ENSMUSG00000034880	Mrpl34	-0.7284	-0.8761	0.00161004	-0.1445	-0.6917	1.04e-06	Overrepressed
ENSMUSG00000028622	Mrpl37	-0.02305	-0.3458	0.00454603	0.15415	-0.1364	0.0110424	Overrepressed
ENSMUSG00000062981	Mrpl42	-0.6187	-0.9514	0.00117916	-0.2275	-0.7495	0.0314931	Overrepressed
ENSMUSG00000031533	Mrps31	-0.1695	-0.3802	> 0.05	-0.1334	-0.5421	0.00583957	Overrepressed
ENSMUSG00000051246	Msantd1	0.09	0.1122	> 0.05	-0.0926	0.335	0.00248447	Overinduced
ENSMUSG00000025930	Msc	0.2237	0.1878	> 0.05	0.4795	1.4433	1.47e-07	Overinduced
ENSMUSG00000024151	Msh2	-0.2894	-0.1803	0.0171891	0.0862	-0.2444	9.21e-08	Overrepressed
ENSMUSG00000014850	Msh3	0.0597	-0.0472	> 0.05	0.1656	0.4446	0.00414026	Overinduced
ENSMUSG00000007035	Msh5	0.114	0.51045	0.0172887	0.1589	0.71765	0.00524526	Overinduced
ENSMUSG00000005370	Msh6	0.1196	0.0847	> 0.05	0.0006	-0.2754	0.00668469	Overrepressed
ENSMUSG00000031604	Msmo1	-0.0223	0.047	> 0.05	-0.3312	-0.9723	0.00164181	Overrepressed
ENSMUSG00000068922	Msto1	-0.4952	-0.7986	0.00441233	-0.3414	-0.5771	0.0113144	Overrepressed
ENSMUSG00000021144	Mta1	-0.1914	-0.1817	> 0.05	0.0211	-0.3471	0.000926305	Overrepressed
ENSMUSG00000027282	Mtch2	-0.178267	-0.283567	0.04608	-0.181133	-0.5661	0.000396334	Overrepressed
ENSMUSG00000040429	Mterf1a	0.26245	0.59565	0.0176846	0.1494	0.49985	0.0173487	Overinduced
ENSMUSG00000053178	Mterf1b	0.2033	0.5406	0.00383279	0.1084	0.3581	0.0289427	Overinduced
ENSMUSG00000026273	Mterf4	0.3328	0.4273	> 0.05	0.0792	0.3797	0.0159183	Overinduced
ENSMUSG00000031816	Mthfsd	0	-0.2817	0.00781924	-0.2717	0.0144	0.00481122	Overrepressed
ENSMUSG00000015214	Mtmr1	0.0438	-0.1858	0.0215743	-0.0199	-0.307	> 0.05	Overrepressed
ENSMUSG00000029840	Mtpn	-0.083	-0.2844	> 0.05	-0.1511	-0.7296	0.00341132	Overrepressed
ENSMUSG00000019797	Mtres1	-0.2787	-0.585	0.038881	-0.2814	-0.4643	0.00223044	Overrepressed
ENSMUSG00000019774	Mtrf1l	0.6899	1.1152	3.13e-07	0.4755	0.8932	2.69e-07	Overinduced
ENSMUSG00000045636	Mtus1	0.17595	0.68035	1.81004e-06	0.15415	0.07935	0.00960739	Overinduced
ENSMUSG00000006517	Mvd	-0.34	-0.4868	> 0.05	-0.0636	-0.7872	9.77e-06	Overrepressed
ENSMUSG00000020814	Mxra7	-0.4876	-0.6207	0.00839697	-0.2644	-0.7438	> 0.05	Overrepressed
ENSMUSG00000068566	Myadm	-0.3033	-0.7138	0.00459765	-0.5904	-0.8718	> 0.05	Overrepressed
ENSMUSG00000040463	Mybbp1a	-0.3736	-0.2872	> 0.05	-0.1664	-0.4534	0.0470974	Overrepressed
ENSMUSG00000022346	Myc	0.6063	0.9864	0.00650701	0.3083	0.6518	0.00979273	Overinduced
ENSMUSG00000028654	Mycl	0.5712	0.1725	5.77e-10	0.5263	0.7987	6.84e-06	Overinduced
ENSMUSG00000032508	Myd88	0.2078	0.3817	> 0.05	1.0165	2.023	2.39e-10	Overinduced
ENSMUSG00000020900	Myh10	0.0709	-0.1745	> 0.05	-0.2645	-0.751	0.00419313	Overrepressed
ENSMUSG00000022836	Mylk	-0.11905	-0.19985	1.75495e-05	-0.23675	-0.5857	0.000751137	Overrepressed
ENSMUSG00000022272	Myo10	0.3938	0.4049	> 0.05	-0.2182	0.5547	0.000185202	Overinduced
ENSMUSG00000017774	Myo1c	0.0004	-0.2263	0.00712616	-0.3249	-0.759	> 0.05	Overrepressed
ENSMUSG00000034593	Myo5a	-0.1579	-0.4974	> 0.05	-0.2492	-0.681	0.00760884	Overrepressed
ENSMUSG00000039585	Myo9a	0.1191	-0.1852	> 0.05	0.1862	-0.3124	0.00257341	Overrepressed
ENSMUSG00000024049	Myom1	0.2628	0.46	0.000174811	0.0663	0.393	5.54e-06	Overinduced
ENSMUSG00000033186	Mzt1	0.1285	-0.2148	> 0.05	0.0497	-0.6505	0.0418145	Overrepressed
ENSMUSG00000037795	N4bp2	-0.0844	-0.118	> 0.05	-0.0077	-0.4117	0.0155966	Overrepressed
ENSMUSG00000031388	Naa10	-0.5936	-0.8395	> 0.05	-0.1827	-0.4897	0.0137666	Overrepressed
ENSMUSG00000025402	Nab2	0.3024	0.6485	5.11e-05	0.1236	0.2166	0.0236038	Overinduced
ENSMUSG00000026107	Nabp1	0.4618	1.0857	1.06e-08	-0.0056	0.4337	2.07e-07	Overinduced
ENSMUSG00000026932	Nacc2	-0.2303	-0.1714	> 0.05	-0.4078	-0.8	0.000253364	Overrepressed
ENSMUSG00000020572	Nampt	0.10235	0.1072	> 0.05	0.98245	1.40595	0.00195304	Overinduced
ENSMUSG00000058799	Nap1l1	-0.32965	-0.4085	2.405e-07	-0.24565	-0.64435	2.905e-05	Overrepressed
ENSMUSG00000059119	Nap1l4	-0.0673	-0.2468	0.0350133	-0.1488	-0.5207	0.000486054	Overrepressed
ENSMUSG00000027438	Napb	1.1407	1.1758	> 0.05	0.5603	0.9319	0.00323904	Overinduced
ENSMUSG00000024587	Nars	-0.1105	-0.0645	6.25e-06	0.0043	-0.3808	> 0.05	Overrepressed
ENSMUSG00000028693	Nasp	-0.19755	-0.4571	0.00166792	-0.20835	-0.13155	0.0195201	Overrepressed
ENSMUSG00000035285	Nat14	0.1723	0.7762	0.0101124	0.1236	0.527	> 0.05	Overinduced
ENSMUSG00000051147	Nat2	-0.1134	0.0456	1.07e-06	0.5084	1.2385	1.74e-11	Overinduced
ENSMUSG00000009418	Nav1	-0.0923	0.02555	> 0.05	5e-05	-0.3001	0.000259184	Overrepressed
ENSMUSG00000028070	Naxe	-0.2306	-0.363	> 0.05	-0.1179	-0.4645	0.0143185	Overrepressed
ENSMUSG00000042029	Ncapg2	0.2211	-0.1005	0.0337315	-0.3193	-0.1498	> 0.05	Overrepressed
ENSMUSG00000028833	Ncdn	-0.0391	0.3043	0.000559188	0.0015	-0.0564	> 0.05	Overinduced
ENSMUSG00000027698	Nceh1	-0.6225	-0.7792	> 0.05	-0.357	-0.8542	0.000134893	Overrepressed
ENSMUSG00000027002	Nckap1	-0.0774	-0.3546	> 0.05	-0.1443	-0.6554	0.00389415	Overrepressed
ENSMUSG00000026234	Ncl	-0.3272	-0.5278	> 0.05	0.0179	-0.3836	0.00372837	Overrepressed
ENSMUSG00000022678	Nde1	-0.2341	-0.643	0.000687567	-0.1887	-0.5648	0.00102754	Overrepressed
ENSMUSG00000006471	Ndor1	0.26345	0.35155	> 0.05	-0.1661	0.31	0.00486105	Overinduced
ENSMUSG00000005125	Ndrg1	0.7991	0.5953	2.34e-11	0.2869	0.5567	3.69e-08	Overinduced
ENSMUSG00000054008	Ndst1	0.0534	-0.114	> 0.05	-0.0341	-0.3442	0.00981448	Overrepressed
ENSMUSG00000030327	Necap1	0.104967	0.258633	0.0170485	0.118667	0.596133	0.0152229	Overinduced
ENSMUSG00000062300	Nectin2	0.0283	0.26925	1.4505e-07	-0.00815	0.27705	1.8095e-07	Overinduced
ENSMUSG00000032216	Nedd4	-0.2089	-0.33	> 0.05	-0.0743	-0.8321	0.000180031	Overrepressed
ENSMUSG00000021365	Nedd9	0.6292	0.8873	0.000179179	0.1247	0.4308	4.88e-05	Overinduced
ENSMUSG00000031478	Nek3	-0.2217	-0.3411	> 0.05	0.0227	-0.2851	0.000649295	Overrepressed
ENSMUSG00000037499	Nenf	-0.4227	-0.509	0.0241854	-0.3007	-0.5703	> 0.05	Overrepressed
ENSMUSG00000032340	Neo1	0.013	0.3051	0.00159069	0.3425	0.5756	0.00461233	Overinduced
ENSMUSG00000038624	Nepn	-0.0171	0.0037	> 0.05	-0.0125	0.3936	0.00169456	Overinduced
ENSMUSG00000007038	Neu1	-0.13	-0.5818	0.000320367	-0.0311	-0.3315	0.0226398	Overrepressed
ENSMUSG00000030722	Nfatc2ip	0.198	0.4554	> 0.05	0.6274	1.135	0.000302565	Overinduced
ENSMUSG00000015839	Nfe2l2	0.173	-0.2022	0.00223347	-0.4113	0.1382	0.00025285	Overrepressed
ENSMUSG00000055053	Nfic	-0.431	-0.2747	5.99e-07	-0.2549	-0.6128	0.0107468	Overrepressed
ENSMUSG00000056749	Nfil3	1.5652	2.1036	> 0.05	1.0322	1.628	0.0310008	Overinduced
ENSMUSG00000025225	Nfkb2	0.7195	0.9455	2.05e-06	0.5856	1.1224	0.00246994	Overinduced
ENSMUSG00000030595	Nfkbib	0.7891	1.0653	> 0.05	0.2902	0.8225	0.000307131	Overinduced
ENSMUSG00000036931	Nfkbid	0.8162	0.6904	> 0.05	0.1303	0.5876	4.74e-05	Overinduced
ENSMUSG00000023947	Nfkbie	1.6301	1.4043	1.14e-08	0.9746	1.4003	0.000368208	Overinduced
ENSMUSG00000035356	Nfkbiz	0.5685	0.8265	0.0183632	-0.2266	0.9638	3.67e-05	Overinduced
ENSMUSG00000027859	Ngf	0.7424	0.889	1.635e-06	-0.01305	0.6821	3.515e-10	Overinduced
ENSMUSG00000026162	Nhej1	0.3911	0.1452	> 0.05	0.1857	0.5409	0.0034158	Overinduced
ENSMUSG00000032606	Nicn1	-0.3258	-0.4824	> 0.05	0.0177	-0.2857	0.00776909	Overrepressed
ENSMUSG00000021806	Nid2	-0.1542	-0.2743	> 0.05	-0.2539	-0.8026	0.00349578	Overrepressed
ENSMUSG00000015247	Nipsnap3b	-0.15685	-0.3635	0.000135185	-0.1722	-0.5157	7.315e-06	Overrepressed
ENSMUSG00000078532	Nkain1	-0.3486	-0.4265	> 0.05	0.1151	-0.3087	0.000374203	Overrepressed
ENSMUSG00000049871	Nlrc3	-0.146	0.3906	0.00837064	-0.072	0.2461	> 0.05	Overinduced
ENSMUSG00000074151	Nlrc5	0.2861	0.324	> 0.05	1.2762	3.6352	4.03e-14	Overinduced
ENSMUSG00000024177	Nme4	-0.481267	-0.552833	2.7155e-05	-0.116033	-0.4174	0.014237	Overrepressed
ENSMUSG00000026575	Nme7	-0.7107	-0.7441	> 0.05	-0.2764	-0.5524	0.0105876	Overrepressed
ENSMUSG00000029236	Nmu	-0.172	-0.5371	0.000230652	0.1483	-0.3631	0.0070376	Overrepressed
ENSMUSG00000032271	Nnmt	-0.3326	-0.68695	3.35e-08	-0.1505	-0.28105	3.53e-10	Overrepressed
ENSMUSG00000036285	Noa1	-0.3055	-0.3291	0.0476278	0.0098	-0.257	> 0.05	Overrepressed
ENSMUSG00000023087	Noct	1.7416	2.5584	0.0153946	0.7558	1.8725	0.000938185	Overinduced
ENSMUSG00000038058	Nod1	-0.1559	-0.0261	9.25e-06	0.4376	1.4919	> 0.05	Overinduced
ENSMUSG00000028430	Nol6	-0.215	-0.2464	> 0.05	-0.0772	-0.4046	0.000412356	Overrepressed
ENSMUSG00000030835	Nomo1	-0.3437	-0.5246	> 0.05	-0.2481	-0.6517	0.000754944	Overrepressed
ENSMUSG00000030562	Nox4	0.4488	1.1615	5.46e-14	0.5766	1.8545	5.89e-16	Overinduced
ENSMUSG00000039577	Nphp4	0.2828	0.6616	> 0.05	0.3824	0.4152	0.016137	Overinduced
ENSMUSG00000039703	Nploc4	-0.0354	-0.1414	> 0.05	-0.0611	-0.6035	0.0130951	Overrepressed
ENSMUSG00000056209	Npm3	-0.26985	-0.43705	> 0.05	0.07265	-0.3773	0.00469558	Overrepressed
ENSMUSG00000022206	Npr3	-0.2022	-0.7224	1.36e-09	-0.3249	-0.9925	1.24e-08	Overrepressed
ENSMUSG00000020889	Nr1d1	0.43885	1.1022	5.3303e-05	0.14505	0.8791	7.65e-06	Overinduced
ENSMUSG00000021775	Nr1d2	0.1421	0.2491	> 0.05	0.0229	0.36605	0.0170519	Overinduced
ENSMUSG00000005897	Nr2c1	0.2747	0.6675	4.48e-05	0.3174	0.7395	1.67e-05	Overinduced
ENSMUSG00000002393	Nr2f6	-0.1338	-0.1759	> 0.05	-0.0607	-0.5443	0.0259034	Overrepressed
ENSMUSG00000063972	Nr6a1	0.1551	1.1416	8.83e-10	0.044	1.4259	2.92e-12	Overinduced
ENSMUSG00000049134	Nrap	-0.1327	0.2775	0.0260941	0.5577	2.6395	7.87e-12	Overinduced
ENSMUSG00000027852	Nras	-0.3697	-0.4711	> 0.05	-0.3969	-0.6982	0.000220585	Overrepressed
ENSMUSG00000029148	Nrbp1	0.3069	0.3497	> 0.05	0.29	0.698	0.000175476	Overinduced
ENSMUSG00000042834	Nrep	-0.3195	-0.877	0.00394918	-0.3419	-1.5238	> 0.05	Overrepressed
ENSMUSG00000039114	Nrn1	-0.5132	-0.8924	1e-05	-0.1064	-0.2827	0.00400831	Overrepressed
ENSMUSG00000025810	Nrp1	-0.3079	-0.4413	> 0.05	-0.349	-1.0512	0.00127354	Overrepressed
ENSMUSG00000031349	Nsdhl	-0.2073	-0.44605	0.000928179	-0.43325	-0.7423	0.0122178	Overrepressed
ENSMUSG00000050312	Nsun3	0.0876	0.4895	0.00208849	-0.0871	0.0073	> 0.05	Overinduced
ENSMUSG00000029780	Nt5c3	-0.2044	-0.097	0.00570182	0.2274	1.6498	2.91e-14	Overinduced
ENSMUSG00000022681	Ntan1	-0.098	-0.4076	0.00290842	-0.1079	-0.4956	0.00045312	Overrepressed
ENSMUSG00000020032	Nuak1	0.5672	0.8856	1.5235e-05	0.12025	0.473	3.39e-06	Overinduced
ENSMUSG00000030824	Nucb1	-0.34475	-0.5083	0.000801239	-0.2466	-0.5427	0.000105246	Overrepressed
ENSMUSG00000021809	Nudt13	0.0341	0.3313	> 0.05	0.242	1.2046	2.99e-07	Overinduced
ENSMUSG00000022516	Nudt16l1	-0.4601	-0.5283	> 0.05	-0.2688	-0.5663	0.00176943	Overrepressed
ENSMUSG00000045211	Nudt18	0.1379	0.577	0.00906163	-0.073	0.0888	> 0.05	Overinduced
ENSMUSG00000020029	Nudt4	-0.2575	-0.4372	2.53e-05	-0.3092	-0.7066	0.00130258	Overrepressed
ENSMUSG00000025817	Nudt5	-0.2371	-0.3581	> 0.05	0.0777	-0.25	0.00127062	Overrepressed
ENSMUSG00000040034	Nup43	-0.2035	-0.3071	> 0.05	0.0017	-0.3395	0.000265387	Overrepressed
ENSMUSG00000032939	Nup93	-0.2191	-0.4422	0.00142034	-0.2922	-0.572	0.000261786	Overrepressed
ENSMUSG00000063550	Nup98	0.7097	1.1343	> 0.05	0.5896	0.7973	0.00271981	Overinduced
ENSMUSG00000010097	Nxf1	-0.0435	-0.1935	> 0.05	-0.0088	-0.3634	0.0285559	Overrepressed
ENSMUSG00000020844	Nxn	-0.222	-0.3973	2.57e-08	-0.2192	-0.529	1.54e-09	Overrepressed
ENSMUSG00000046610	Oacyl	-0.123	0.4826	0.000196375	-0.2392	0.177	0.0142496	Overinduced
ENSMUSG00000052776	Oas1a	0.0343	0.0914	> 0.05	1.063	2.4843	3.94e-10	Overinduced
ENSMUSG00000029605	Oas1b	1.5365	2.3649	2.9815e-06	2.61015	4.19615	1.1005e-11	Overinduced
ENSMUSG00000001166	Oas1c	0.156	0.1453	> 0.05	0.7771	1.4758	4.39e-06	Overinduced
ENSMUSG00000032623	Oas1d	0.3023	0.3468	> 0.05	1.2179	2.0496	2.06e-06	Overinduced
ENSMUSG00000066861	Oas1g	0.108467	0.5146	1.39e-05	1.96717	3.60933	4.11219e-08	Overinduced
ENSMUSG00000032690	Oas2	0.0858	0.3184	> 0.05	1.9839	4.3515	2.83e-13	Overinduced
ENSMUSG00000032661	Oas3	-0.1426	-0.0857	> 0.05	0.4857	1.7731	3.07e-09	Overinduced
ENSMUSG00000041827	Oasl1	2.97383	3.8741	5.0566e-05	3.82377	5.6996	1.96867e-11	Overinduced
ENSMUSG00000029561	Oasl2	1.59295	2.18085	8.66e-09	3.769	5.17935	1.2625e-11	Overinduced
ENSMUSG00000030934	Oat	-0.2859	-0.4069	> 0.05	-0.2775	-0.7319	1.1e-05	Overrepressed
ENSMUSG00000035242	Oaz1	-0.2603	-0.3797	9.2e-06	-0.2038	-0.47	0.000334835	Overrepressed
ENSMUSG00000020456	Ogdh	-0.088	-0.0929	> 0.05	0.0192	-0.269	0.0478374	Overrepressed
ENSMUSG00000049401	Ogfr	0.6155	0.7263	> 0.05	1.2765	1.723	0.00256111	Overinduced
ENSMUSG00000034160	Ogt	-0.4379	-0.8595	0.00317262	-0.2536	-0.3448	> 0.05	Overrepressed
ENSMUSG00000009654	Oit3	0.7005	1.8999	8.15e-09	0.3491	1.4114	4.27e-08	Overinduced
ENSMUSG00000038463	Olfml2b	-0.239	-0.4138	> 0.05	-0.4896	-1.0352	0.00924876	Overrepressed
ENSMUSG00000027848	Olfml3	-0.0551	-0.3957	6.25e-06	-0.0198	-0.4837	4.43e-05	Overrepressed
ENSMUSG00000044061	Olfr225	-0.0262	0.3996	0.00532697	-0.1102	0.2797	0.00924461	Overinduced
ENSMUSG00000090631	Olfr456	0.0519	1.1616	9.18e-11	0.0472	0.9988	6.96e-10	Overinduced
ENSMUSG00000045991	Onecut2	-0.0631	0.0038	> 0.05	0.0309	0.4593	0.00902018	Overinduced
ENSMUSG00000026672	Optn	0.69425	0.877	9.10483e-05	0.5734	1.00015	1.33824e-07	Overinduced
ENSMUSG00000049686	Orai1	0.0029	-0.3996	6.18e-07	0.1109	-0.1357	1.48e-05	Overrepressed
ENSMUSG00000035399	Oser1	0.6204	0.9584	> 0.05	0.5516	1.4614	0.00433514	Overinduced
ENSMUSG00000026096	Osgepl1	0.5742	1.1431	3.72e-05	0.7055	1.0617	0.00123007	Overinduced
ENSMUSG00000022146	Osmr	0.8467	0.7875	> 0.05	0.7835	1.2931	1.62e-05	Overinduced
ENSMUSG00000038803	Ost4	-0.4793	-0.7295	> 0.05	-0.4317	-0.7535	0.0273823	Overrepressed
ENSMUSG00000041084	Ostc	-0.4405	-0.8247	0.00018516	-0.2567	-0.7825	4.25e-06	Overrepressed
ENSMUSG00000024725	Ostf1	-0.256	-0.5311	> 0.05	-0.3041	-0.4825	0.0498721	Overrepressed
ENSMUSG00000021203	Otub2	-0.0958	0.211	1.12572e-05	0.4225	0.69565	1.4065e-06	Overinduced
ENSMUSG00000031154	Otud5	0.1917	0.0721	0.00213629	0.3819	0.7633	> 0.05	Overinduced
ENSMUSG00000005917	Otx1	0.1738	1.0008	3.95e-13	0.4816	1.2432	5.11e-13	Overinduced
ENSMUSG00000038268	Ovca2	0.2186	0.6226	3.26e-05	-0.13	0.1328	0.00120777	Overinduced
ENSMUSG00000074340	Ovgp1	1.0901	1.1398	> 0.05	0.4378	1.1098	8.76e-06	Overinduced
ENSMUSG00000027071	P2rx3	-0.1521	-0.5391	5.54e-05	0.0581	-0.1892	2.75e-06	Overrepressed
ENSMUSG00000005950	P2rx5	0.3534	0.657	0.00894647	0.1692	0.4061	0.0194091	Overinduced
ENSMUSG00000029468	P2rx7	0.255767	0.655867	0.00243847	0.786533	1.70653	0.014498	Overinduced
ENSMUSG00000036381	P2ry14	-0.11215	1.04305	7.715e-09	-0.0057	1.2187	2.031e-09	Overinduced
ENSMUSG00000006931	P3h4	-0.34	-0.522	0.00101928	-0.3312	-0.6621	2.73e-05	Overrepressed
ENSMUSG00000019916	P4ha1	-0.1501	-0.288	4.21e-05	-0.3652	-0.6367	0.000886389	Overrepressed
ENSMUSG00000051048	P4ha3	-0.0421	-0.2702	4.18e-05	-0.0518	-0.417	0.00027033	Overrepressed
ENSMUSG00000011257	Pabpc4	-0.1999	-0.3606	> 0.05	-0.0919	-0.604	0.00433013	Overrepressed
ENSMUSG00000037196	Pacrg	-0.2028	0.0304	> 0.05	-0.0343	0.57	0.0027734	Overinduced
ENSMUSG00000040276	Pacsin1	-0.0589	0.005	> 0.05	0.1803	0.9137	1.83e-05	Overinduced
ENSMUSG00000045896	Paip2b	-0.1642	-0.294	> 0.05	-0.14675	-0.51865	0.00385962	Overrepressed
ENSMUSG00000035863	Palm	-0.4775	-0.5885	0.0308584	0.0216	-0.3823	> 0.05	Overrepressed
ENSMUSG00000018846	Pank3	0.0577	-0.2296	6.63e-05	-0.6615	0.0383	0.000249242	Overrepressed
ENSMUSG00000025464	Paox	-0.084	-0.3535	0.0102552	-0.0077	-0.182	0.00110266	Overrepressed
ENSMUSG00000028032	Papss1	-0.24655	-0.3637	> 0.05	-0.0085	-0.4417	0.0249042	Overrepressed
ENSMUSG00000005699	Pard6a	0.1756	0.3086	> 0.05	0.6662	1.0193	0.0117681	Overinduced
ENSMUSG00000056214	Pard6g	-0.2871	-0.4699	6.3e-10	-0.2474	-0.5227	1.29e-10	Overrepressed
ENSMUSG00000026496	Parp1	-0.21875	-0.37825	0.0220361	0.00175	-0.40945	1.7665e-05	Overrepressed
ENSMUSG00000038507	Parp12	0.9569	1.1618	0.0472276	3.5026	4.1934	2.14e-07	Overinduced
ENSMUSG00000034422	Parp14	1.8557	2.5553	0.000320653	4.7812	6.3424	9.21e-10	Overinduced
ENSMUSG00000023249	Parp3	0.8558	1.1626	> 0.05	0.9898	2.1356	1.83e-09	Overinduced
ENSMUSG00000021725	Parp8	0.4484	0.6958	0.000737389	0.3414	0.7797	7.48e-06	Overinduced
ENSMUSG00000035365	Parpbp	-0.2054	-0.2362	0.0118197	-0.0458	-0.4697	> 0.05	Overrepressed
ENSMUSG00000026274	Pask	-0.0731	0.3067	0.0478366	-0.1284	0.1892	> 0.05	Overinduced
ENSMUSG00000020072	Pbld2	0.4743	0.9004	0.0187196	0.5761	0.9568	0.0386698	Overinduced
ENSMUSG00000034673	Pbx2	-0.3613	-0.7548	0.0393306	-0.1925	-0.3948	> 0.05	Overrepressed
ENSMUSG00000031860	Pbx4	0.8173	0.5908	0.00653786	0.3808	0.8173	> 0.05	Overinduced
ENSMUSG00000042613	Pbxip1	-0.3104	-0.3835	0.00769528	-0.3319	-0.6329	> 0.05	Overrepressed
ENSMUSG00000041328	Pcf11	0.3683	0.4208	> 0.05	0.0491	0.4368	0.0272924	Overinduced
ENSMUSG00000040204	Pclaf	-0.4299	-0.4762	> 0.05	-0.0041	-0.2972	0.00251608	Overrepressed
ENSMUSG00000001151	Pcnt	0.1516	0.4782	0.000223225	0.2883	0.0959	> 0.05	Overinduced
ENSMUSG00000035382	Pcsk7	0.7691	0.8007	> 0.05	0.4574	0.8167	0.000450155	Overinduced
ENSMUSG00000029998	Pcyox1	-0.368	-0.6592	5.15e-07	-0.1779	-0.6539	7.96e-09	Overrepressed
ENSMUSG00000035246	Pcyt1b	-0.1169	1.4395	7.265e-13	-0.1805	0.9674	2.7975e-10	Overinduced
ENSMUSG00000025137	Pcyt2	0.0233667	-0.143167	0.000962836	-0.1527	-0.5854	0.000640336	Overrepressed
ENSMUSG00000027835	Pdcd10	0.2665	0.2646	> 0.05	-0.2207	0.0568	0.000856935	Overinduced
ENSMUSG00000022489	Pde1b	-0.13	0.2342	4.92e-13	-0.0837	0.441	1.02e-13	Overinduced
ENSMUSG00000032177	Pde4a	0.1103	0.2198	> 0.05	0.0248	0.5178	0.0236889	Overinduced
ENSMUSG00000021699	Pde4d	-0.254	-0.3157	0.00286661	-0.0378	-0.3341	2.7e-05	Overrepressed
ENSMUSG00000038170	Pde4dip	0.4588	0.7149	1.08e-08	0.0255	0.3608	2.31e-09	Overinduced
ENSMUSG00000038170	Pde4dip	-0.1033	-0.1999	0.0030226	-0.1136	-0.49	> 0.05	Overrepressed
ENSMUSG00000064330	Pde6h	-0.2455	-0.9289	2.29e-11	-0.1555	-0.769	8.13e-12	Overrepressed
ENSMUSG00000025856	Pdgfa	-0.0759	-0.2425	0.0289955	-0.2966	-0.6552	> 0.05	Overrepressed
ENSMUSG00000029231	Pdgfra	-0.7279	-0.9378	1.29e-16	-0.3921	-0.8522	3.38e-17	Overrepressed
ENSMUSG00000024620	Pdgfrb	-0.0328	0.0363	4.75e-05	-0.0221	-0.4475	> 0.05	Overrepressed
ENSMUSG00000027248	Pdia3	-0.3711	-0.5716	> 0.05	-0.3323	-0.6815	0.0088475	Overrepressed
ENSMUSG00000025823	Pdia4	-0.4158	-0.6483	> 0.05	-0.0803	-0.709	0.00478193	Overrepressed
ENSMUSG00000006494	Pdk1	-0.1053	-0.2566	7.16e-05	-0.0969	-0.5773	> 0.05	Overrepressed
ENSMUSG00000019577	Pdk4	1.2595	1.692	5.83e-14	0.4738	1.0884	8.61e-15	Overinduced
ENSMUSG00000028273	Pdlim5	0.51	0.2885	0.00523538	-0.2211	0.0551	> 0.05	Overinduced
ENSMUSG00000024122	Pdpk1	0.30945	0.4144	> 0.05	-0.11505	0.39165	0.00179285	Overinduced
ENSMUSG00000034021	Pds5b	-0.0652	-0.1655	0.0052334	0.0936	-0.3616	5.69e-07	Overrepressed
ENSMUSG00000035357	Pdzrn3	0.4387	0.8762	5.56e-08	0.0577	0.2433	4.9e-10	Overinduced
ENSMUSG00000020134	Peli1	0.46655	0.63635	0.00958224	0.65485	1.6792	3.341e-07	Overinduced
ENSMUSG00000020893	Per1	0.6908	1.4019	0.000220033	0.29745	0.90095	0.00228193	Overinduced
ENSMUSG00000001289	Pfdn5	-0.5001	-0.9714	1.1154e-05	-0.34275	-0.6635	9.87e-05	Overrepressed
ENSMUSG00000026409	Pfkfb2	0.7055	1.0733	0.000182252	0.3856	0.7479	0.000162697	Overinduced
ENSMUSG00000033065	Pfkm	-0.42995	-0.67565	0.00273334	-0.24635	-0.66185	0.00974058	Overrepressed
ENSMUSG00000021196	Pfkp	0.1724	-0.3361	> 0.05	0.1368	0.0487	0.00113192	Overrepressed
ENSMUSG00000027805	Pfn2	-0.4024	-0.77415	> 0.05	-0.4777	-1.13535	0.0103927	Overrepressed
ENSMUSG00000043445	Pgp	-0.6845	-0.9689	> 0.05	-0.517	-0.8418	0.0223262	Overrepressed
ENSMUSG00000056204	Pgpep1	-0.2658	-0.3048	0.000104877	0.0464	-0.2493	1.29e-07	Overrepressed
ENSMUSG00000066043	Phactr4	0.4053	0.6805	0.00746497	0.1288	0.0873	> 0.05	Overinduced
ENSMUSG00000004264	Phb2	-0.2625	-0.5112	> 0.05	-0.0191	-0.4233	0.0331	Overrepressed
ENSMUSG00000044703	Phf11a	-0.2556	-0.1564	> 0.05	0.6857	4.8662	1.29e-18	Overinduced
ENSMUSG00000068245	Phf11d	0.56535	0.4963	> 0.05	3.24365	4.7538	1.1227e-09	Overinduced
ENSMUSG00000072501	Phf20l1	1.0208	1.5055	0.00469679	0.6436	1.5671	1.78e-07	Overinduced
ENSMUSG00000025626	Phf6	-0.4237	-0.4956	> 0.05	0.1348	-0.2838	2.71e-05	Overrepressed
ENSMUSG00000020205	Phlda1	1.0972	1.431	8.23e-05	0.026	0.9942	1.09e-09	Overinduced
ENSMUSG00000041801	Phlda3	0.09875	-0.304	1.569e-06	-0.034	-0.3516	6.165e-06	Overrepressed
ENSMUSG00000025178	Pi4k2a	0.1683	0.1721	0.0437777	0.4647	1.1284	0.00521905	Overinduced
ENSMUSG00000025507	Pidd1	0.3077	0.4267	0.0422214	-0.0141	0.3634	> 0.05	Overinduced
ENSMUSG00000039047	Pigk	-0.2842	-0.4239	> 0.05	-0.1221	-0.422	0.0300437	Overrepressed
ENSMUSG00000017721	Pigt	-0.3203	-0.1878	> 0.05	0.1987	-0.4641	2.78e-05	Overrepressed
ENSMUSG00000045140	Pigw	-0.3104	-0.2121	> 0.05	-0.052	-0.349	0.00576167	Overrepressed
ENSMUSG00000023791	Pigx	-0.4075	-0.499	2.3e-05	-0.1946	-0.4871	1.65e-07	Overrepressed
ENSMUSG00000030660	Pik3c2a	0.1534	0.1958	0.00860338	-0.1165	0.3863	> 0.05	Overinduced
ENSMUSG00000032462	Pik3cb	0.4374	0.7114	0.027678	0.019	0.2333	> 0.05	Overinduced
ENSMUSG00000041417	Pik3r1	0.3778	0.8367	0.0186002	-0.062	0.3827	0.0199728	Overinduced
ENSMUSG00000031834	Pik3r2	-0.1979	-0.2877	0.00591771	-0.0101	-0.3849	2.83e-05	Overrepressed
ENSMUSG00000028698	Pik3r3	0.3019	0.4706	0.00025785	0.4933	0.7762	0.00216669	Overinduced
ENSMUSG00000021958	Pinx1	0.1945	0.5157	> 0.05	0.0448	0.6851	0.000928776	Overinduced
ENSMUSG00000017781	Pitpna	-0.193	-0.2335	0.0024144	-0.5846	-0.9042	> 0.05	Overrepressed
ENSMUSG00000029406	Pitpnm2	-0.0192	-0.1706	3.36e-05	-0.0275	-0.4633	0.0451269	Overrepressed
ENSMUSG00000024083	Pja2	0.1019	-0.0578	> 0.05	0.1228	-0.3292	0.00161291	Overrepressed
ENSMUSG00000032855	Pkd1	-0.0221	-0.1245	> 0.05	-0.0257	-0.5019	0.00631608	Overrepressed
ENSMUSG00000035268	Pkig	-0.0915	0.0608	> 0.05	-0.0471	0.3668	0.01449	Overinduced
ENSMUSG00000041957	Pkp2	0.5637	0.8481	0.00101607	-0.01235	0.3285	0.000380274	Overinduced
ENSMUSG00000002847	Pla1a	0.1029	0.359	1.19e-05	0.03175	0.65335	0.00757885	Overinduced
ENSMUSG00000031903	Pla2g15	-0.1928	-0.5347	0.000266889	-0.2465	-0.5074	0.00113973	Overrepressed
ENSMUSG00000061082	Plac1	0.0668	0.9569	4.61e-10	0.2529	1.5544	1.98e-12	Overinduced
ENSMUSG00000046223	Plaur	-0.1104	-0.4711	0.000160614	-1.0375	-0.8738	> 0.05	Overrepressed
ENSMUSG00000020937	Plcd3	0.7438	1.1272	0.0122482	0.59	1.2844	3.71e-06	Overinduced
ENSMUSG00000022565	Plec	0.0211	0.07325	> 0.05	-0.1581	-0.47135	0.00261159	Overrepressed
ENSMUSG00000031557	Plekha2	0.1397	0.0989	> 0.05	0.3344	0.8655	1.08e-05	Overinduced
ENSMUSG00000040428	Plekha4	0.3752	0.44765	> 0.05	1.1787	2.2044	0.00083332	Overinduced
ENSMUSG00000049969	Plekhf2	0.4471	0.617	> 0.05	0.7537	1.3577	0.000505809	Overinduced
ENSMUSG00000024197	Plin3	-0.2505	-0.4269	> 0.05	0.0364	-0.409	0.000789727	Overrepressed
ENSMUSG00000021701	Plk2	1.4546	1.6888	0.000323255	0.5638	0.9436	9.4e-06	Overinduced
ENSMUSG00000032374	Plod2	-0.2355	-0.3612	0.0424774	-0.252	-0.7723	> 0.05	Overrepressed
ENSMUSG00000028517	Plpp3	-0.3231	-0.806	0.00221575	-1.0141	-1.0851	> 0.05	Overrepressed
ENSMUSG00000032369	Plscr1	0.4629	0.26285	0.00021987	-0.0508	0.4294	> 0.05	Overinduced
ENSMUSG00000032372	Plscr2	0.7022	1.3643	0.0330236	1.1976	3.3482	1.97e-08	Overinduced
ENSMUSG00000036986	Pml	0.4727	0.7601	> 0.05	1.894	2.6727	1.47e-05	Overinduced
ENSMUSG00000022474	Pmm1	-0.27965	-0.7328	0.000100374	-0.20445	-0.5885	0.000181657	Overrepressed
ENSMUSG00000018217	Pmp22	-0.3119	-0.4332	1.99e-11	0.0879	-0.4614	8.15e-14	Overrepressed
ENSMUSG00000026179	Pnkd	-0.3959	-0.5377	2.97e-06	-0.1558	-0.4357	1.19e-07	Overrepressed
ENSMUSG00000115338	Pnp	-0.058	-0.1306	> 0.05	1.1237	1.7174	0.000698551	Overinduced
ENSMUSG00000036833	Pnpla7	0.0474	0.4372	0.000340876	0.8537	2.2969	6.63e-12	Overinduced
ENSMUSG00000036257	Pnpla8	-0.1601	-0.3956	0.00262845	-0.1737	-0.5307	0.0189467	Overrepressed
ENSMUSG00000020260	Pofut2	-0.12	-0.1997	0.000278368	-0.1205	-0.545	0.0272034	Overrepressed
ENSMUSG00000021668	Polk	0.7237	1.01	2.42e-05	0.3623	0.7864	7.04e-07	Overinduced
ENSMUSG00000049553	Polr1a	-0.1004	-0.1896	> 0.05	-0.25265	-0.2761	0.00302763	Overrepressed
ENSMUSG00000004667	Polr2e	-0.2441	-0.61	> 0.05	-0.0311	-0.1117	0.0211244	Overrepressed
ENSMUSG00000033020	Polr2f	-0.4056	-0.7584	0.00753111	-0.101	-0.2655	> 0.05	Overrepressed
ENSMUSG00000071662	Polr2g	0.2375	0.5708	> 0.05	0.4641	1.1335	0.00253912	Overinduced
ENSMUSG00000038628	Polr3k	-0.32065	-0.4558	0.0371845	-0.3012	-0.7035	0.000945577	Overrepressed
ENSMUSG00000028700	Pomgnt1	-0.0149	-0.1599	> 0.05	-0.1376	-0.423	0.0127071	Overrepressed
ENSMUSG00000029649	Pomp	-0.6201	-0.9752	0.000353548	-0.4465	-0.5055	> 0.05	Overrepressed
ENSMUSG00000090125	Pou3f1	0.0038	-0.0237	> 0.05	0.6169	1.3687	2.82e-06	Overinduced
ENSMUSG00000028013	Ppa2	-0.2621	-0.442733	> 0.05	-0.122033	-0.580733	0.0177534	Overrepressed
ENSMUSG00000029167	Ppargc1a	-0.1268	-0.0569	> 0.05	-0.1117	0.5387	2.05e-06	Overinduced
ENSMUSG00000033871	Ppargc1b	-0.0576	0.0477	> 0.05	-0.0534	0.3542	0.023795	Overinduced
ENSMUSG00000021868	Ppif	-0.1102	-0.6074	0.039966	-0.261	-0.6461	> 0.05	Overrepressed
ENSMUSG00000040648	Ppip5k2	-0.5151	-0.8089	0.0181601	-0.2687	-0.6167	0.00451163	Overrepressed
ENSMUSG00000020525	Ppm1d	0.6643	0.9536	0.0168485	0.4972	0.6472	> 0.05	Overinduced
ENSMUSG00000026181	Ppm1f	-0.0988	-0.4008	0.010298	-0.306	-0.3735	> 0.05	Overrepressed
ENSMUSG00000037826	Ppm1k	0.1666	0.2338	> 0.05	1.2266	2.0952	6.74e-07	Overinduced
ENSMUSG00000020253	Ppm1m	-0.2518	-0.4302	> 0.05	-0.1885	-0.4904	0.00761459	Overrepressed
ENSMUSG00000040385	Ppp1ca	-0.281567	-0.599333	0.0252809	-0.211733	-0.6407	0.00350017	Overrepressed
ENSMUSG00000014956	Ppp1cb	-0.0867	0.0141	> 0.05	-0.0559	-0.3653	0.0017008	Overrepressed
ENSMUSG00000039220	Ppp1r10	0.5608	1.0639	> 0.05	0.2345	0.8443	0.0090522	Overinduced
ENSMUSG00000040435	Ppp1r15a	1.6029	2.2597	0.000201066	1.3613	2.034	0.000113361	Overinduced
ENSMUSG00000046062	Ppp1r15b	0.0935	0.2644	> 0.05	0.0589	0.5168	0.00723635	Overinduced
ENSMUSG00000007564	Ppp2r1a	-0.386	-0.4976	> 0.05	-0.125	-0.6498	0.0012737	Overrepressed
ENSMUSG00000029120	Ppp2r2c	0.1662	0.2827	> 0.05	0.0918	0.435	0.000513812	Overinduced
ENSMUSG00000026626	Ppp2r5a	-0.0082	-0.3081	0.00182463	0.1316	-0.3686	> 0.05	Overrepressed
ENSMUSG00000017843	Ppp2r5c	-0.3499	-0.5432	0.000122103	-0.2086	-0.56615	0.0106147	Overrepressed
ENSMUSG00000059409	Ppp2r5d	-0.296233	-0.5072	> 0.05	0.0263	-0.489	0.000684116	Overrepressed
ENSMUSG00000028161	Ppp3ca	-0.1561	-0.1812	> 0.05	0.152	-0.2858	0.0105456	Overrepressed
ENSMUSG00000021816	Ppp3cb	-0.2201	-0.3526	> 0.05	-0.0863	-0.4793	0.0463156	Overrepressed
ENSMUSG00000033953	Ppp3r1	-0.0992	-0.3031	> 0.05	-0.0564	-0.503	0.00449773	Overrepressed
ENSMUSG00000026753	Ppp6c	-0.2567	-0.3641	> 0.05	-0.1255	-0.4923	0.00408532	Overrepressed
ENSMUSG00000045679	Pqlc3	-0.1566	-0.5325	1.04e-05	-0.1967	-0.7148	2.16e-07	Overrepressed
ENSMUSG00000046862	Pramef8	0.3534	0.6324	> 0.05	0.0056	0.0774	0.0084937	Overinduced
ENSMUSG00000038943	Prc1	-0.0283	-0.0542	> 0.05	-0.0667	-0.3543	0.0290455	Overrepressed
ENSMUSG00000061119	Prcp	-0.3023	-0.485	0.0010453	-0.0984	-0.6244	1.4e-07	Overrepressed
ENSMUSG00000051977	Prdm9	-0.0813	0.1062	> 0.05	0.0854	0.4986	0.000805951	Overinduced
ENSMUSG00000028691	Prdx1	-0.6822	-0.9535	0.0344105	-0.4564	-0.6886	> 0.05	Overrepressed
ENSMUSG00000005161	Prdx2	-0.5613	-0.9675	2.34e-06	-0.268	-0.6034	4.92e-06	Overrepressed
ENSMUSG00000038225	Primpol	0.3372	0.777	1.73e-07	0.4325	0.5584	5.01e-05	Overinduced
ENSMUSG00000005469	Prkaca	-0.37705	-0.56775	0.0197588	-0.2122	-0.73845	0.00181236	Overrepressed
ENSMUSG00000067713	Prkag1	-0.0177	-0.0647	0.0291201	-0.0036	-0.2942	2.2e-05	Overrepressed
ENSMUSG00000028944	Prkag2	-0.064	-0.2792	> 0.05	-0.1366	-0.6953	0.0113506	Overrepressed
ENSMUSG00000021948	Prkcd	-0.1189	-0.4221	> 0.05	-0.3293	-0.2458	0.0322384	Overrepressed
ENSMUSG00000002731	Prkra	-0.208	-0.2924	> 0.05	-0.1078	-0.446	0.000100961	Overrepressed
ENSMUSG00000021342	Prl	-0.1209	-0.4121	1.23e-12	-0.0178	-0.361	1.45e-12	Overrepressed
ENSMUSG00000022886	Prl2a1	-0.0357	0.0925	> 0.05	-0.1169	0.3471	0.000171026	Overinduced
ENSMUSG00000056457	Prl2c3	-1.3315	-2.3166	3.67e-07	-1.1835	-1.2527	> 0.05	Overrepressed
ENSMUSG00000062201	Prl3d3	-0.0944	-0.4978	2.3e-16	-0.092	-0.3237	8.11e-17	Overrepressed
ENSMUSG00000022501	Prm1	-0.0687	0.0369	> 0.05	0.0497	1.6882	6.69e-10	Overinduced
ENSMUSG00000109324	Prmt1	-0.5164	-0.7314	0.00164115	-0.4232	-0.7442	0.000115044	Overrepressed
ENSMUSG00000030505	Prmt3	-0.1148	-0.1646	0.00794206	-0.0085	-0.2728	> 0.05	Overrepressed
ENSMUSG00000027338	Prnd	0.9589	0.6583	7.72e-07	-0.0456	0.4738	> 0.05	Overinduced
ENSMUSG00000022912	Pros1	-0.3739	-0.6144	> 0.05	-0.2829	-0.8981	2.18e-05	Overrepressed
ENSMUSG00000063800	Prpf38a	0.0412	0.0055	> 0.05	0.1241	0.5859	0.00241367	Overinduced
ENSMUSG00000035597	Prpf39	0.3597	0.4593	> 0.05	0.0656	0.3447	0.0406352	Overinduced
ENSMUSG00000061136	Prpf40a	-0.1189	-0.093	> 0.05	0.0376	-0.2828	0.000238286	Overrepressed
ENSMUSG00000020850	Prpf8	-0.37685	-0.16515	> 0.05	0.0757	-0.4318	0.000587828	Overrepressed
ENSMUSG00000032841	Prr5l	0.7487	0.8983	> 0.05	0.31	0.7308	0.000518607	Overinduced
ENSMUSG00000039262	Prrc2b	-0.111	-0.0328	> 0.05	0.0625	-0.3249	2.26e-05	Overrepressed
ENSMUSG00000050762	Prss27	1.09105	1.2754	0.020044	0.0698	0.81945	2.826e-05	Overinduced
ENSMUSG00000015711	Prune1	-0.11465	-0.30425	0.00121074	0.0405	-0.33565	2.6745e-05	Overrepressed
ENSMUSG00000028484	Psip1	-0.047	-0.3213	0.0308584	0.0771	-0.1604	> 0.05	Overrepressed
ENSMUSG00000096727	Psmb9	0.1473	0.055	> 0.05	1.1939	2.9267	1.93e-13	Overinduced
ENSMUSG00000002102	Psmc3	-0.4442	-0.5538	> 0.05	-0.1961	-0.578	0.00277465	Overrepressed
ENSMUSG00000031429	Psmd10	-0.3967	-0.6685	0.0201315	-0.3424	-0.483	> 0.05	Overrepressed
ENSMUSG00000026869	Psmd5	-0.065	-0.418	0.0348184	-0.3092	-0.6948	0.012584	Overrepressed
ENSMUSG00000039067	Psmd7	-0.3174	-0.2734	0.0103268	0.1438	-0.5811	0.00192126	Overrepressed
ENSMUSG00000040850	Psme4	-0.3726	-0.5178	> 0.05	-0.2545	-0.7326	0.000182978	Overrepressed
ENSMUSG00000032322	Pstpip1	-0.1492	-0.0516	> 0.05	-0.0943	0.5354	7.75e-07	Overinduced
ENSMUSG00000026730	Pter	-0.4059	-0.5707	0.000160912	-0.1184	-0.5087	0.00950203	Overrepressed
ENSMUSG00000047250	Ptgs1	-0.2533	-0.5227	> 0.05	-0.5021	-0.8398	0.019546	Overrepressed
ENSMUSG00000023972	Ptk7	-0.2703	-0.4264	1.29e-05	-0.241	-0.5896	1.07e-06	Overrepressed
ENSMUSG00000029838	Ptn	-0.1548	-0.4523	6.02e-05	-0.0728	-0.4688	0.000238166	Overrepressed
ENSMUSG00000028771	Ptpn12	0.3229	0.5196	> 0.05	0.0876	0.4796	0.000658809	Overinduced
ENSMUSG00000026604	Ptpn14	0.2736	0.3304	0.000397981	0.4659	0.9097	> 0.05	Overinduced
ENSMUSG00000027843	Ptpn22	1.4738	3.5348	1.76e-08	1.5948	4.2313	1.45e-12	Overinduced
ENSMUSG00000041836	Ptpre	-0.134	0.333	0.00778954	-0.0991	0.4095	0.00254368	Overinduced
ENSMUSG00000033295	Ptprf	-0.3196	-0.3061	8.83e-05	-0.1542	-0.4271	1.24e-06	Overrepressed
ENSMUSG00000026204	Ptprn	0.1084	0.3594	0.0115474	0.2611	0.647	0.000284322	Overinduced
ENSMUSG00000013236	Ptprs	-0.0447	-0.2652	3.08e-07	-0.1861	-0.6369	1.83e-09	Overrepressed
ENSMUSG00000020280	Pus10	-0.1872	-0.1706	> 0.05	-0.0906	-0.4378	0.0182178	Overrepressed
ENSMUSG00000033356	Pus7l	-0.3152	-0.4249	> 0.05	-0.4789	-0.7958	0.00220171	Overrepressed
ENSMUSG00000060260	Pwwp2b	0.3023	0.4009	0.0419372	0.1637	0.6021	2.19e-05	Overinduced
ENSMUSG00000021411	Pxdc1	0.8648	1.1565	9.19e-10	0.0228	0.3518	3.76e-10	Overinduced
ENSMUSG00000043587	Pxylp1	-0.1947	-0.2934	3.21e-08	0.0505	-0.5821	3.1e-12	Overrepressed
ENSMUSG00000022571	Pycrl	-0.2877	-0.5932	0.013749	-0.3715	-0.3561	> 0.05	Overrepressed
ENSMUSG00000033059	Pygb	-0.2951	-0.4937	> 0.05	-0.1355	-0.6147	0.00187541	Overrepressed
ENSMUSG00000041671	Pyroxd1	0.4297	0.6178	> 0.05	0.0903	0.4469	0.0244369	Overinduced
ENSMUSG00000002059	Rab34	-0.1052	-0.3082	0.0251139	-0.0286	-0.3563	0.00266044	Overrepressed
ENSMUSG00000031202	Rab39b	0.1421	0.4068	0.000238577	0.267	0.2745	> 0.05	Overinduced
ENSMUSG00000019066	Rab3d	-0.103	-0.027	> 0.05	0.6216	2.0682	1.89e-10	Overinduced
ENSMUSG00000019478	Rab4a	-0.1201	-0.2482	0.0026545	-0.0202	-0.3852	4.78e-06	Overrepressed
ENSMUSG00000030704	Rab6a	0.1165	-0.1642	0.0173005	-0.2441	-0.517	0.0161664	Overrepressed
ENSMUSG00000022248	Rad1	-0.2407	-0.3404	> 0.05	-0.0684	-0.5033	0.00220171	Overrepressed
ENSMUSG00000030346	Rad51ap1	0.2853	0.5398	0.0197798	0.2624	0.7668	1.01e-05	Overinduced
ENSMUSG00000007646	Rad51c	0.4924	0.8243	0.0165417	0.5446	0.6105	> 0.05	Overinduced
ENSMUSG00000030166	Rad52	1.5184	1.7279	> 0.05	1.0355	1.5956	0.00708278	Overinduced
ENSMUSG00000042498	Radx	-0.39735	-0.47645	1.76305e-08	-0.18635	-0.5577	2.8945e-06	Overrepressed
ENSMUSG00000022246	Rai14	-0.175	-0.262	0.00687874	-0.3937	-0.6782	> 0.05	Overrepressed
ENSMUSG00000027652	Ralgapb	0.1123	0.1897	6.04e-05	0.2378	-0.3872	> 0.05	Overrepressed
ENSMUSG00000026594	Ralgps2	-0.2184	-0.486	0.00092503	-0.0973	-0.414	0.000183895	Overrepressed
ENSMUSG00000032892	Rangrf	-0.6852	-1.0538	> 0.05	-0.1176	-0.6317	0.00138435	Overrepressed
ENSMUSG00000028149	Rap1gds1	-0.218	-0.469	> 0.05	-0.065	-0.7471	0.00553794	Overrepressed
ENSMUSG00000036894	Rap2b	0.3965	0.7062	0.0146006	0.1023	0.3919	0.0168085	Overinduced
ENSMUSG00000037533	Rapgef6	-0.2212	-0.1321	> 0.05	-0.0912	-0.4731	0.00020418	Overrepressed
ENSMUSG00000017491	Rarb	-0.0481	0.3747	3.72e-07	0.0671	0.8197	1.71e-09	Overinduced
ENSMUSG00000071042	Rasgrp3	0.2627	0.6907	0.000212422	-0.0248	0.3705	0.000402218	Overinduced
ENSMUSG00000049907	Rasl11b	0.70985	0.57485	> 0.05	0.3531	0.9269	0.000676449	Overinduced
ENSMUSG00000010067	Rassf1	0.4255	0.728	> 0.05	0.04	0.7097	0.0236038	Overinduced
ENSMUSG00000025795	Rassf3	-0.2527	-0.6076	8.03e-07	-0.3129	-0.5793	4.02e-06	Overrepressed
ENSMUSG00000026430	Rassf5	0.4243	0.2771	0.00870981	0.2176	0.5415	1.86e-07	Overinduced
ENSMUSG00000027428	Rbbp9	-0.2123	-0.2042	> 0.05	0.0326	-0.335	0.00012103	Overrepressed
ENSMUSG00000008658	Rbfox1	0.6714	0.6329	8.59e-09	0.1051	0.5129	2.35e-11	Overinduced
ENSMUSG00000029136	Rbks	-0.0961	0.3984	9.22e-05	0.0643	0.4312	0.0011165	Overinduced
ENSMUSG00000089824	Rbm12	0.1014	0.2537	> 0.05	-0.0242	-0.3848	7.13e-05	Overrepressed
ENSMUSG00000048109	Rbm15	0.1931	0.6394	0.0309459	0.0495	0.5825	0.00462763	Overinduced
ENSMUSG00000026889	Rbm18	0.3979	0.6932	0.0197322	0.1095	0.0954	> 0.05	Overinduced
ENSMUSG00000031167	Rbm3	-0.3496	-0.7858	0.000873823	-0.3025	-0.6832	0.0027688	Overrepressed
ENSMUSG00000027510	Rbm38	0.0147	-0.33795	1.3695e-06	0.15965	-0.2469	1.547e-07	Overrepressed
ENSMUSG00000094936	Rbm4	0.6034	1.0828	0.0409849	0.4141	0.6851	> 0.05	Overinduced
ENSMUSG00000036249	Rbm43	0.3009	0.2909	0.0243154	1.4825	2.0059	0.000170757	Overinduced
ENSMUSG00000040302	Rbm48	0.6265	0.9566	> 0.05	0.1136	0.7358	0.0100968	Overinduced
ENSMUSG00000032580	Rbm5	0.6957	0.9914	0.00169561	0.4972	0.6703	0.0243466	Overinduced
ENSMUSG00000040043	Rbms2	-0.1741	-0.1645	> 0.05	0.1546	0.7045	1.11e-05	Overinduced
ENSMUSG00000022951	Rcan1	0.9824	1.97595	1.86006e-05	0.1931	1.1304	6.23338e-05	Overinduced
ENSMUSG00000059713	Rcan3	-0.45755	-0.5529	> 0.05	-0.4817	-0.79935	0.00199524	Overrepressed
ENSMUSG00000038930	Rccd1	0.151567	0.45	0.0338939	-0.0196667	0.450733	0.00619174	Overinduced
ENSMUSG00000037896	Rcor1	-0.0779	0.2355	> 0.05	0.3535	0.1996	0.0394634	Overinduced
ENSMUSG00000066441	Rdh11	-0.4852	-0.7444	0.047787	-0.4649	-0.8698	0.00166858	Overrepressed
ENSMUSG00000025350	Rdh5	0.5019	0.8468	7.13e-06	0.441	0.9857	6.24e-08	Overinduced
ENSMUSG00000010362	Rdm1	-0.2055	-0.625	0.000192418	-0.2389	-0.5088	0.00377364	Overrepressed
ENSMUSG00000019873	Reep3	-0.3619	-0.4129	> 0.05	-0.352	-0.7567	0.000265416	Overrepressed
ENSMUSG00000033589	Reep4	-0.4486	-0.8308	> 0.05	-0.2721	-0.8102	0.00558636	Overrepressed
ENSMUSG00000020275	Rel	1.2578	1.231	0.0148081	0.4622	0.9055	> 0.05	Overinduced
ENSMUSG00000002983	Relb	1.7738	2.117	0.0274017	1.1103	1.9574	> 0.05	Overinduced
ENSMUSG00000031387	Renbp	-0.5427	-0.8304	0.0472943	-0.1338	-0.3884	> 0.05	Overrepressed
ENSMUSG00000020696	Rffl	0.0052	-0.276	0.00432712	-0.2293	-0.2631	> 0.05	Overrepressed
ENSMUSG00000052395	Rft1	0.4447	0.3827	0.00711776	0.1383	0.4496	5.77e-07	Overinduced
ENSMUSG00000025978	Rftn2	-0.3254	-0.3334	0.000142056	0.0391	-0.3422	> 0.05	Overrepressed
ENSMUSG00000026482	Rgl1	0.1798	0.7731	1.38e-11	0.0036	0.6738	3.72e-12	Overinduced
ENSMUSG00000070509	Rgma	-0.226	-0.5926	0.0192303	0.0677	0.0415	> 0.05	Overrepressed
ENSMUSG00000026475	Rgs16	0.9722	1.548	1.19e-07	0.0614	1.1658	4.59e-11	Overinduced
ENSMUSG00000019775	Rgs17	0.1364	0.2161	1.68e-07	0.045	0.6518	> 0.05	Overinduced
ENSMUSG00000038530	Rgs4	0.4688	1.2223	9.91e-06	0.4274	1.5089	2.99e-08	Overinduced
ENSMUSG00000054364	Rhob	1.4079	1.8314	6.1e-08	0.5532	1.0887	8.68e-09	Overinduced
ENSMUSG00000021589	Rhobtb3	-0.2158	-0.0759	0.0119233	-0.0923	-0.3981	> 0.05	Overrepressed
ENSMUSG00000017686	Rhot1	-0.0217	-0.1656	> 0.05	-0.0245	-0.3221	0.00725233	Overrepressed
ENSMUSG00000025257	Ribc1	0.3575	0.676	0.00309788	0.4101	0.7986	0.000372784	Overinduced
ENSMUSG00000022323	Rida	-0.6626	-1.1601	> 0.05	-0.4876	-1.0699	0.0117019	Overrepressed
ENSMUSG00000001768	Rin2	0.1659	0.2087	> 0.05	0.5934	1.0869	0.000833527	Overinduced
ENSMUSG00000021428	Riok1	0.4148	0.7659	0.00111075	0.0664	0.3773	0.00234154	Overinduced
ENSMUSG00000024404	Riok3	0.2697	0.2801	> 0.05	0.0134	0.3732	0.00418945	Overinduced
ENSMUSG00000041135	Ripk2	0.3381	0.2679	> 0.05	0.2611	0.6904	2.35e-06	Overinduced
ENSMUSG00000070730	Rmdn3	0.2786	0.1935	> 0.05	0.2576	0.5252	0.0236038	Overinduced
ENSMUSG00000021876	Rnase4	-0.6023	-0.9205	1.55e-09	-0.7311	-1.0259	1.61e-09	Overrepressed
ENSMUSG00000093989	Rnasek	-0.5415	-1.0465	0.00116161	-0.3381	-0.718	0.0115371	Overrepressed
ENSMUSG00000054855	Rnd1	1.4641	1.7668	> 0.05	0.5019	1.0143	0.00104037	Overinduced
ENSMUSG00000017144	Rnd3	1.2407	2.2535	0.0177799	0.4766	1.7243	6.25e-05	Overinduced
ENSMUSG00000035890	Rnf126	-0.0272	-0.2994	1.68e-05	-0.0228	-0.3254	2.27e-05	Overrepressed
ENSMUSG00000020707	Rnf135	0.169967	0.148333	> 0.05	0.686767	1.5978	1.90714e-05	Overinduced
ENSMUSG00000020642	Rnf144a	-0.1716	0.2236	0.00197358	-0.006	0.3205	0.00811429	Overinduced
ENSMUSG00000019189	Rnf145	-0.5487	-0.7948	1.15e-06	-0.3547	-0.9889	3.79e-10	Overrepressed
ENSMUSG00000033967	Rnf225	0.2781	0.3951	> 0.05	-0.035	0.8179	1.92e-08	Overinduced
ENSMUSG00000015478	Rnf5	-0.6736	-0.976	> 0.05	-0.3064	-0.6954	0.0140016	Overrepressed
ENSMUSG00000041926	Rnpep	-0.0886	-0.2017	> 0.05	0.0077	-0.4209	0.0287389	Overrepressed
ENSMUSG00000022883	Robo1	-0.2014	-0.2635	6e-08	-0.067	-0.5151	9.34e-11	Overrepressed
ENSMUSG00000032239	Rp9	-0.289	-0.5273	0.0452826	-0.1592	-0.4496	0.0130947	Overrepressed
ENSMUSG00000038900	Rpl12	-0.4087	-1.3107	2.94e-06	-0.6821	-0.3458	> 0.05	Overrepressed
ENSMUSG00000048758	Rpl29	-0.1837	-0.5321	0.0376243	0.1047	-0.138	> 0.05	Overrepressed
ENSMUSG00000067274	Rplp0	-0.1822	-0.3263	> 0.05	-0.0784	-0.4658	0.0010167	Overrepressed
ENSMUSG00000049950	Rpp38	0.1978	0.6992	0.00124594	0.113	0.5597	0.0018255	Overinduced
ENSMUSG00000075334	Rprm	0.1137	0.1677	> 0.05	0.3378	0.664	0.00334855	Overinduced
ENSMUSG00000008683	Rps15a	-0.1046	-0.5178	> 0.05	-0.5192	-0.3061	0.00656988	Overrepressed
ENSMUSG00000020516	Rps6kb1	0.3872	0.6279	> 0.05	0.2528	0.8117	0.0010344	Overinduced
ENSMUSG00000031880	Rrad	1.1224	1.523	6.54e-06	0.1987	1.0682	0.0198478	Overinduced
ENSMUSG00000030978	Rrm1	-0.1129	-0.1434	> 0.05	0.034	-0.3804	0.00245577	Overrepressed
ENSMUSG00000020649	Rrm2	-0.3548	-0.265	0.00298214	-0.1192	-0.81455	0.00153997	Overrepressed
ENSMUSG00000004896	Rrnad1	0.1457	0.4594	0.0495378	0.0727	0.2242	> 0.05	Overinduced
ENSMUSG00000061024	Rrs1	0.0419	0.3841	0.00515442	-0.1889	0.1504	0.00418224	Overinduced
ENSMUSG00000020641	Rsad2	3.3004	4.5831	4.66e-10	5.7885	8.0555	1.79e-14	Overinduced
ENSMUSG00000029422	Rsrc2	1.2326	1.5345	> 0.05	0.4046	1.1165	2.13e-05	Overinduced
ENSMUSG00000027502	Rtf2	-0.0825	-0.4094	0.000482215	-0.0722	-0.3133	0.00377163	Overrepressed
ENSMUSG00000022952	Runx1	0.7383	0.9027	2.19e-05	-0.1385	0.364	6.24e-09	Overinduced
ENSMUSG00000006586	Runx1t1	0.263	0.8425	9.39e-07	0.6781	1.2928	2.89e-07	Overinduced
ENSMUSG00000030079	Ruvbl1	-0.3743	-0.4718	> 0.05	-0.0414	-0.3704	0.00450318	Overrepressed
ENSMUSG00000032547	Ryk	-0.36605	-0.42005	> 0.05	-0.24485	-0.6328	0.000128695	Overrepressed
ENSMUSG00000027907	S100a11	-0.5202	-0.8878	0.0369479	-0.4354	-0.4351	> 0.05	Overrepressed
ENSMUSG00000042312	S100a13	-0.6518	-0.9999	> 0.05	-0.6579	-0.8197	0.000945636	Overrepressed
ENSMUSG00000001021	S100a3	0.6977	1.8606	2.91e-11	0.6417	2.0996	1.44e-12	Overinduced
ENSMUSG00000063767	S100a7a	-0.0204	0.1028	0.00179347	-0.0319	0.2692	> 0.05	Overinduced
ENSMUSG00000052833	Sae1	-0.1437	-0.4385	> 0.05	-0.0262	-0.4315	0.00404616	Overrepressed
ENSMUSG00000048652	Samd13	-0.0984	0.0278	> 0.05	-0.0472	0.3142	0.00969744	Overinduced
ENSMUSG00000047181	Samd14	0.2166	-0.1064	1.7e-08	-0.1244	-0.2702	3.74e-07	Overrepressed
ENSMUSG00000021838	Samd4	0.3268	0.5631	> 0.05	-0.1764	0.1193	0.0372731	Overinduced
ENSMUSG00000027639	Samhd1	0.4529	0.1911	1.29e-06	0.9753	1.9541	0.0463712	Overinduced
ENSMUSG00000020088	Sar1a	-0.0643	-0.1843	0.00142465	-0.237	-0.6425	> 0.05	Overrepressed
ENSMUSG00000068739	Sars	-0.2253	-0.3126	0.0185333	0.1878	-0.2632	> 0.05	Overrepressed
ENSMUSG00000035673	Sbno2	0.8154	1.7597	5.9e-09	0.1636	1.1157	3.62e-09	Overinduced
ENSMUSG00000032018	Sc5d	-0.1933	-0.2657	> 0.05	-0.1362	-0.491	0.00171289	Overrepressed
ENSMUSG00000021687	Scamp1	-0.1628	-0.333	> 0.05	-0.1664	-0.6344	0.000616962	Overrepressed
ENSMUSG00000040188	Scamp2	-0.1338	-0.0015	> 0.05	-0.1796	-0.4759	0.0034927	Overrepressed
ENSMUSG00000113949	Scamp4	-0.2075	-0.3736	5.92e-06	-0.2717	-0.5825	9.72e-05	Overrepressed
ENSMUSG00000038936	Sccpdh	-0.2605	-0.3309	> 0.05	-0.1587	-0.5116	0.000130617	Overrepressed
ENSMUSG00000037071	Scd1	-0.4243	-0.436	> 0.05	-0.2703	-0.9774	0.000457924	Overrepressed
ENSMUSG00000025203	Scd2	-0.6051	-0.7429	> 0.05	-0.5468	-1.0614	0.00842171	Overrepressed
ENSMUSG00000028603	Scp2	-0.32315	-0.68655	0.0115202	-0.30985	-0.7123	0.00477378	Overrepressed
ENSMUSG00000034161	Scx	-0.176	-0.3486	3.02e-07	-0.0399	-0.5679	1.09e-09	Overrepressed
ENSMUSG00000069539	Scyl2	0.1299	0.4033	0.00201067	-0.0566	0.2034	0.00197444	Overinduced
ENSMUSG00000020592	Sdc1	-0.3022	-0.6912	0.00190567	-0.3382	-0.9127	4.41e-05	Overrepressed
ENSMUSG00000022261	Sdc2	-0.0488	-0.2426	2.8e-06	-0.243	-0.5207	3.51e-07	Overrepressed
ENSMUSG00000027456	Sdcbp2	0.477333	0.582533	> 0.05	0.5867	1.75997	3.37008e-05	Overinduced
ENSMUSG00000038806	Sde2	0.5464	0.8444	0.0026713	0.1151	0.2974	0.0481683	Overinduced
ENSMUSG00000074211	Sdhaf1	-0.4591	-0.6822	> 0.05	-0.2079	-0.6321	0.000209297	Overrepressed
ENSMUSG00000058076	Sdhc	-0.5154	-0.7861	> 0.05	-0.3123	-0.8518	0.000667486	Overrepressed
ENSMUSG00000020823	Sec14l1	-0.351767	-0.5689	0.00384402	-0.178567	-0.607867	0.000713724	Overrepressed
ENSMUSG00000026589	Sec16b	-0.0288	0.0722	4.71e-07	-0.2388	-0.6111	0.0209279	Overrepressed
ENSMUSG00000061536	Sec22c	-0.2171	-0.35715	> 0.05	-0.1089	-0.4712	0.00197106	Overrepressed
ENSMUSG00000001052	Sec24b	0.095	0.4152	> 0.05	0.0961	0.5095	0.00424396	Overinduced
ENSMUSG00000030082	Sec61a1	-0.2852	-0.4489	> 0.05	-0.2713	-0.7607	0.000870148	Overrepressed
ENSMUSG00000053317	Sec61b	-0.63005	-0.9491	> 0.05	-0.40415	-0.8162	0.0124253	Overrepressed
ENSMUSG00000020964	Sel1l	-0.5441	-0.6917	0.0426398	-0.3184	-0.9257	> 0.05	Overrepressed
ENSMUSG00000075703	Selenoi	-0.0576	-0.4735	0.000246017	-0.0431	-0.5614	1.81e-05	Overrepressed
ENSMUSG00000050989	Selenon	-0.3429	-0.4115	> 0.05	-0.2749	-0.6614	0.00419049	Overrepressed
ENSMUSG00000041571	Selenow	-0.1733	-0.0483	0.0213429	0.1989	0.5507	8.76e-05	Overinduced
ENSMUSG00000026580	Selp	0.5848	0.4059	0.0101097	0.4342	0.8832	> 0.05	Overinduced
ENSMUSG00000034684	Sema3f	0.0653	-0.0035	0.0146967	-0.23465	-0.7165	> 0.05	Overrepressed
ENSMUSG00000030539	Sema4b	0.1569	-0.1657	1.15e-07	-0.1579	-0.3732	5.77e-07	Overrepressed
ENSMUSG00000052917	Senp7	0.3598	0.5063	> 0.05	0.2406	0.8043	0.00890623	Overinduced
ENSMUSG00000051705	Senp8	0.2039	0.498	0.0491164	0.2426	0.4635	> 0.05	Overinduced
ENSMUSG00000049091	Sephs2	-0.3774	-0.6114	0.028557	-0.1979	-0.6823	9.52e-05	Overrepressed
ENSMUSG00000018398	Septin8	-0.2614	-0.5082	0.00727234	-0.0895	-0.3988	0.0166299	Overrepressed
ENSMUSG00000027808	Serp1	-0.0819	-0.426	> 0.05	-0.0707	-0.7155	0.000873096	Overrepressed
ENSMUSG00000066363	Serpina3f	-0.0225	0.0288	> 0.05	0.2222	0.9667	0.00055614	Overinduced
ENSMUSG00000041481	Serpina3g	1.0125	0.4176	1.97e-15	0.7208	1.1955	3.35e-10	Overinduced
ENSMUSG00000042842	Serpinb6b	-0.0254	-0.0928	> 0.05	0.5159	1.1596	2.47e-07	Overinduced
ENSMUSG00000057726	Serpinb9g	0.1816	1.0093	1.91e-09	0.2879	1.5569	1.09e-11	Overinduced
ENSMUSG00000008384	Sertad1	0.7135	1.4843	0.00120837	0.4254	1.3018	0.000201186	Overinduced
ENSMUSG00000049800	Sertad2	0.0607	0.331	0.000536149	0.042	0.0822	> 0.05	Overinduced
ENSMUSG00000055200	Sertad3	-0.1226	-0.2144	> 0.05	0.1036	0.3736	0.000368551	Overinduced
ENSMUSG00000016262	Sertad4	0.1296	0.4453	0.0336407	0.2237	0.3592	> 0.05	Overinduced
ENSMUSG00000028893	Sesn2	0.3218	0.323	> 0.05	-0.0224	0.47155	0.00157407	Overinduced
ENSMUSG00000071350	Setdb2	0.062	0.04515	> 0.05	0.6191	1.2258	1.8695e-05	Overinduced
ENSMUSG00000043535	Setx	-0.3472	-0.3362	> 0.05	-0.1108	-0.5463	0.0057189	Overrepressed
ENSMUSG00000023764	Sfi1	0.2322	0.1703	> 0.05	0.3301	0.8176	0.00120685	Overinduced
ENSMUSG00000027996	Sfrp2	-0.3982	-1.2831	1.73e-17	-0.2043	-1.073	2.53e-17	Overrepressed
ENSMUSG00000021474	Sfxn1	-0.0542	-0.0797	0.0228775	-0.0472	-0.3968	> 0.05	Overrepressed
ENSMUSG00000025212	Sfxn3	-0.53815	-0.45175	> 0.05	-0.29205	-0.77295	0.000228	Overrepressed
ENSMUSG00000029156	Sgcb	-0.117	-0.3945	0.000683692	-0.0138	-0.3139	0.000712904	Overrepressed
ENSMUSG00000050931	Sgms2	1.178	1.3932	> 0.05	0.3628	1.027	0.00027264	Overinduced
ENSMUSG00000013646	Sh3bp5l	0.5026	1.4537	3.2e-06	0.3434	1.5519	1.77e-08	Overinduced
ENSMUSG00000040990	Sh3kbp1	0.0009	-0.286	0.04166	-0.4469	-0.0402	0.0002783	Overrepressed
ENSMUSG00000040711	Sh3pxd2b	-0.1795	-0.2349	0.0315664	-0.4608	-0.769	2.92e-05	Overrepressed
ENSMUSG00000020669	Sh3yl1	-0.2387	-0.5426	0.0203114	-0.0529	-0.3052	> 0.05	Overrepressed
ENSMUSG00000038884	Shfl	0.195	0.1526	> 0.05	1.4737	2.4746	1.95e-06	Overinduced
ENSMUSG00000025647	Shisa5	0.1467	0.3011	> 0.05	1.21723	1.7204	0.00169005	Overinduced
ENSMUSG00000089832	Shkbp1	-0.2395	-0.2456	> 0.05	-0.112	-0.3941	0.0380449	Overrepressed
ENSMUSG00000040749	Siah1b	0.0758	0.2163	> 0.05	-0.127	0.3499	0.012204	Overinduced
ENSMUSG00000034908	Sidt2	0.0898	-0.2356	> 0.05	-0.0246	-0.4144	0.0131537	Overrepressed
ENSMUSG00000036078	Sigmar1	-0.668467	-1.1794	0.00803324	-0.425533	-1.09683	0.00636241	Overrepressed
ENSMUSG00000042557	Sin3a	-0.116	-0.4091	0.0169977	0.0463	-0.2772	0.00779989	Overrepressed
ENSMUSG00000034748	Sirt6	0.0915	0.3201	> 0.05	0.0572	0.3868	0.00946824	Overinduced
ENSMUSG00000051367	Six1	0.447	0.4569	0.00617012	0.6175	0.9249	1.56e-06	Overinduced
ENSMUSG00000027660	Skil	1.0728	1.3576	0.00122565	0.4203	0.9238	5.53e-06	Overinduced
ENSMUSG00000036309	Skp1a	-0.692	-0.9508	> 0.05	-0.4197	-0.7648	0.0125764	Overrepressed
ENSMUSG00000022372	Sla	0.512	1.6194	7.15e-11	0.2172	1.5401	3.23e-12	Overinduced
ENSMUSG00000026177	Slc11a1	0.3567	0.7063	> 0.05	0.1681	1.3812	0.000406617	Overinduced
ENSMUSG00000027202	Slc12a1	-0.1748	-0.48	0.000529975	-0.054	-0.166	1.12e-05	Overrepressed
ENSMUSG00000027896	Slc16a4	-0.2434	-0.3436	0.0286732	-0.2605	-0.6801	> 0.05	Overrepressed
ENSMUSG00000041920	Slc16a6	0.5093	0.5489	> 0.05	0.2416	0.7459	0.000626992	Overinduced
ENSMUSG00000019935	Slc17a8	0.0754	0.3362	> 0.05	0.1463	0.7611	0.00220171	Overinduced
ENSMUSG00000025094	Slc18a2	-0.0834	0.0124	> 0.05	-0.0677	0.2992	0.0444983	Overinduced
ENSMUSG00000001436	Slc19a1	-0.3187	-0.6333	0.00169383	-0.5656	-0.8051	0.000308354	Overrepressed
ENSMUSG00000040918	Slc19a2	-0.137	-0.7664	1.34e-08	-0.0986	-0.7591	5.18e-09	Overrepressed
ENSMUSG00000005360	Slc1a3	-0.1065	-0.0249	> 0.05	0.0438	0.6761	0.00757551	Overinduced
ENSMUSG00000020142	Slc1a4	-0.2751	-0.216	3.82e-07	-0.238	-0.5238	0.00212351	Overrepressed
ENSMUSG00000037656	Slc20a2	-0.153	-0.2262	0.0254932	-0.2652	-0.5632	> 0.05	Overrepressed
ENSMUSG00000063652	Slc22a21	0.3967	0.4591	> 0.05	-0.1084	0.1631	0.00603886	Overinduced
ENSMUSG00000014606	Slc25a11	-0.1247	-0.3061	0.0205883	-0.0869	-0.44535	0.000521892	Overrepressed
ENSMUSG00000027010	Slc25a12	-0.1602	-0.3709	0.0465864	-0.0177	-0.3203	> 0.05	Overrepressed
ENSMUSG00000071253	Slc25a16	0.188	-0.0523	0.00282457	-0.0815	-0.4579	> 0.05	Overrepressed
ENSMUSG00000022404	Slc25a17	-0.2155	-0.313	0.0316156	-0.1623	-0.5145	1.93e-05	Overrepressed
ENSMUSG00000032602	Slc25a20	-0.1364	-0.2454	> 0.05	-0.062	-0.5605	2.61e-05	Overrepressed
ENSMUSG00000026819	Slc25a25	1.8837	2.0701	> 0.05	0.9242	1.3732	0.0280091	Overinduced
ENSMUSG00000040414	Slc25a28	0.1944	-0.145	> 0.05	0.4732	1.0747	4.9e-07	Overinduced
ENSMUSG00000028982	Slc25a33	-0.1057	0.0052	0.0134852	-0.0867	-0.3905	> 0.05	Overrepressed
ENSMUSG00000059316	Slc27a4	-0.1887	-0.5263	0.0330493	-0.2367	-0.4915	> 0.05	Overrepressed
ENSMUSG00000028645	Slc2a1	-0.3927	-0.702	0.00412742	-0.8247	-1.3141	5.17e-05	Overrepressed
ENSMUSG00000036298	Slc2a13	0.0133	0.2473	3.84e-09	-0.0623	-0.3659	0.000114028	Overrepressed
ENSMUSG00000021629	Slc30a5	-0.26195	-0.3328	> 0.05	-0.17005	-0.66455	0.00341796	Overrepressed
ENSMUSG00000066150	Slc31a1	-0.2712	-0.2973	> 0.05	-0.188	-0.5974	0.00867954	Overrepressed
ENSMUSG00000027822	Slc33a1	-0.3615	-0.2837	0.00415145	-0.2378	-0.5308	> 0.05	Overrepressed
ENSMUSG00000019731	Slc35e1	0.0168	-0.1692	> 0.05	-0.0853	-0.4867	0.0226592	Overrepressed
ENSMUSG00000044026	Slc35g1	-0.3414	-0.4869	> 0.05	-0.1868	-0.886	2.33e-06	Overrepressed
ENSMUSG00000022462	Slc38a2	-0.3427	-0.8461	4.83e-08	-0.7371	-0.2418	0.00431406	Overrepressed
ENSMUSG00000025986	Slc39a10	-1.011	-1.395	0.000614701	-0.6958	-0.9926	0.00261357	Overrepressed
ENSMUSG00000024270	Slc39a6	-0.2783	-0.5782	> 0.05	-0.2365	-0.8415	0.000310179	Overrepressed
ENSMUSG00000010095	Slc3a2	0.4896	0.5883	> 0.05	0.3359	0.9058	0.00600118	Overinduced
ENSMUSG00000025993	Slc40a1	-1.0726	-1.6622	0.00031272	-0.9335	-1.6434	0.00215306	Overrepressed
ENSMUSG00000034591	Slc41a2	-0.0475	-0.2982	3.4e-07	-0.3797	-1.0801	0.000626992	Overrepressed
ENSMUSG00000057193	Slc44a2	-0.1441	-0.4331	0.000112408	-0.1208	-0.483	1.66e-05	Overrepressed
ENSMUSG00000022560	Slc52a2	-0.4118	-0.5978	0.0118489	-0.3194	-0.5898	0.00108219	Overrepressed
ENSMUSG00000040010	Slc7a5	-0.0687	-0.3148	0.0234829	0.0709	-0.4357	> 0.05	Overrepressed
ENSMUSG00000031904	Slc7a6	-0.4506	-0.652	0.00965703	-0.2577	-0.742	1.14e-05	Overrepressed
ENSMUSG00000039463	Slc9a8	0.73995	1.3337	1.4515e-05	0.4431	0.7824	0.00407034	Overinduced
ENSMUSG00000069793	Slfn9	-0.0921	-0.0625	> 0.05	0.1541	0.6197	5.89e-06	Overinduced
ENSMUSG00000025060	Slk	-0.32345	-0.68735	1.6565e-05	-0.44565	-0.4596	0.00807101	Overrepressed
ENSMUSG00000027281	Slx4ip	0.0589	0.3393	0.0442617	-0.0077	0.1775	> 0.05	Overinduced
ENSMUSG00000021540	Smad5	-0.1023	-0.1012	> 0.05	-0.077	-0.467	0.010391	Overrepressed
ENSMUSG00000032481	Smarcc1	-0.1923	-0.3851	0.0090678	-0.1215	-0.45475	0.00256672	Overrepressed
ENSMUSG00000024054	Smchd1	0.0095	-0.2135	> 0.05	0.0513	-0.4834	0.000184321	Overrepressed
ENSMUSG00000042772	Smg7	0.2825	0.5947	0.0398235	0.492	0.935	0.00214946	Overinduced
ENSMUSG00000037822	Smim14	-0.0847	-0.1564	> 0.05	0.0105	-0.3188	0.0100677	Overrepressed
ENSMUSG00000071180	Smim15	-0.4732	-0.7546	0.0266634	-0.4992	-0.6937	> 0.05	Overrepressed
ENSMUSG00000001761	Smo	-0.30825	-0.4418	> 0.05	-0.15705	-0.578	0.0253213	Overrepressed
ENSMUSG00000037049	Smpd1	-0.00965	-0.33985	0.0220901	0.1295	-0.42625	0.00317153	Overrepressed
ENSMUSG00000019872	Smpdl3a	0.789	1.7929	2.12e-12	0.9325	2.0046	7.96e-13	Overinduced
ENSMUSG00000028885	Smpdl3b	-0.4626	-0.6462	3.75e-07	0.0683	-0.403	0.00050356	Overrepressed
ENSMUSG00000018363	Smurf2	-0.0207	-0.1116	> 0.05	-0.0763	-0.4092	0.0448393	Overrepressed
ENSMUSG00000022765	Snap29	-0.0637	0.0164	0.0215478	-0.073	-0.4185	> 0.05	Overrepressed
ENSMUSG00000001018	Snapin	-0.1275	-0.1661	> 0.05	-0.0028	-0.3967	0.000644789	Overrepressed
ENSMUSG00000023064	Sncg	-0.22215	-0.7826	1.965e-05	-0.17465	-0.86755	0.000104085	Overrepressed
ENSMUSG00000050213	Snip1	0.6099	0.9248	0.0358065	0.2491	0.4882	> 0.05	Overinduced
ENSMUSG00000064637	Snora20	-0.5261	-0.6668	> 0.05	-0.2879	-0.7732	0.00980547	Overrepressed
ENSMUSG00000003660	Snrnp200	-0.1287	0.0544	> 0.05	0.045	-0.2873	1.42e-05	Overrepressed
ENSMUSG00000040767	Snrnp25	-0.4959	-0.7017	> 0.05	-0.2667	-0.619	0.010214	Overrepressed
ENSMUSG00000021431	Snrnp48	0.0673	0.2513	> 0.05	0.0003	0.3417	0.0230573	Overinduced
ENSMUSG00000024217	Snrpc	-0.3139	-0.4569	> 0.05	-0.068	-0.4357	0.000307329	Overrepressed
ENSMUSG00000040824	Snrpd2	-0.6437	-0.9466	0.00379655	-0.3595	-0.5351	> 0.05	Overrepressed
ENSMUSG00000027534	Snx16	0.8912	1.3123	0.000140518	0.5787	1.1839	1.52e-06	Overinduced
ENSMUSG00000032733	Snx33	0.1001	0.2572	0.0370546	0.1439	0.5152	> 0.05	Overinduced
ENSMUSG00000022808	Snx4	-0.1686	-0.2685	> 0.05	-0.2072	-0.6865	0.000254935	Overrepressed
ENSMUSG00000023045	Soat2	0.8302	2.008	6.46e-13	1.0896	1.8389	1.35e-11	Overinduced
ENSMUSG00000038037	Socs1	0.0227	0.138	> 0.05	0.5531	1.2054	1.3e-05	Overinduced
ENSMUSG00000006818	Sod2	-0.2046	-0.3169	0.00565013	-0.0887	-0.501	> 0.05	Overrepressed
ENSMUSG00000027227	Sord	-0.1861	-0.3594	0.00275989	0.0371	-0.2428	0.019383	Overrepressed
ENSMUSG00000068747	Sort1	-0.2309	-0.1653	2e-10	0.0054	-0.3047	1.52e-12	Overrepressed
ENSMUSG00000037617	Spag1	0.2448	0.2894	> 0.05	0.0407	0.4052	0.0164938	Overinduced
ENSMUSG00000002055	Spag5	-0.0468	-0.055	> 0.05	0.0372	-0.3379	0.00718318	Overrepressed
ENSMUSG00000020859	Spag9	0.1107	-0.1499	0.00310074	-0.1808	-0.7346	> 0.05	Overrepressed
ENSMUSG00000018593	Sparc	-0.3787	-0.549	0.000415193	-0.4213	-0.7305	0.00939438	Overrepressed
ENSMUSG00000024068	Spast	-0.5257	-0.4866	0.000592882	-0.0953	-0.3769	4e-07	Overrepressed
ENSMUSG00000038305	Spats2l	-0.1075	-0.0259	7.31e-10	0.3549	1.3628	0.0123871	Overinduced
ENSMUSG00000074476	Spc24	0.0238	0.0693	> 0.05	0.0983	0.4005	0.0332993	Overinduced
ENSMUSG00000054408	Spcs3	-0.4424	-0.7376	> 0.05	-0.3306	-0.9742	0.00671279	Overrepressed
ENSMUSG00000032388	Spg21	-0.2562	-0.3794	0.0189248	-0.0755	-0.5257	5.45e-06	Overrepressed
ENSMUSG00000044176	Spink10	0.4921	0.7734	> 0.05	0.4784	0.951	0.0103593	Overinduced
ENSMUSG00000050074	Spink8	-0.0594	0.2972	> 0.05	-0.1557	0.382	0.00936145	Overinduced
ENSMUSG00000024533	Spire1	-0.055	-0.433	0.00238747	-0.1462	-0.7531	> 0.05	Overrepressed
ENSMUSG00000050359	Sprr1a	0.7674	2.5931	0.000773734	0.6013	2.7955	7.74e-06	Overinduced
ENSMUSG00000039911	Spsb1	0.8976	0.8289	7.68e-05	0.5655	1.3092	0.00368064	Overinduced
ENSMUSG00000022351	Sqle	-0.3537	-0.43165	> 0.05	-0.17305	-1.0039	1.76089e-05	Overrepressed
ENSMUSG00000005803	Sqor	-0.4428	-0.7626	1.4e-06	-0.2064	-0.4534	1.89e-07	Overrepressed
ENSMUSG00000006050	Sra1	0.5435	0.9425	0.0107372	-0.0399	0.5304	0.000280364	Overinduced
ENSMUSG00000022463	Srebf2	0.0915	0.0622	0.00229238	-0.2316	-0.5812	9.78e-07	Overrepressed
ENSMUSG00000032621	Srek1	1.3605	1.4472	> 0.05	0.4909	1.3945	2.33e-06	Overinduced
ENSMUSG00000024528	Srfbp1	0.2983	0.5352	0.000984182	-0.005	0.3401	5.76e-05	Overinduced
ENSMUSG00000073079	Srp54a	0.2878	0.073	> 0.05	-0.1012	0.1709	0.00262103	Overinduced
ENSMUSG00000026511	Srp9	-0.1147	-0.251	> 0.05	-0.3059	-0.744	0.00192231	Overrepressed
ENSMUSG00000032553	Srprb	-0.3125	-0.3514	> 0.05	-0.1613	-0.4676	0.0365908	Overrepressed
ENSMUSG00000039218	Srrm2	0.1277	0.4635	0.0314574	0.326	0.0291	> 0.05	Overinduced
ENSMUSG00000018379	Srsf1	-0.14865	-0.2137	> 0.05	0.03295	-0.3348	0.00964783	Overrepressed
ENSMUSG00000021134	Srsf5	0.3781	0.6836	0.0460905	-0.2439	0.3962	> 0.05	Overinduced
ENSMUSG00000029538	Srsf9	-0.3048	-0.5305	0.0218066	-0.2439	-0.5871	0.00042777	Overrepressed
ENSMUSG00000032802	Srxn1	-0.9476	-1.042	0.00139838	-1.2294	-1.4929	0.033689	Overrepressed
ENSMUSG00000003992	Ssbp2	0.143	0.0139	0.0206326	0.44965	0.8491	2.7625e-06	Overinduced
ENSMUSG00000061887	Ssbp3	-0.3231	-0.2839	5.08e-07	-0.119	-0.4016	6.15e-10	Overrepressed
ENSMUSG00000030255	Sspn	-0.2141	-0.43	0.00129906	0.0505	-0.5529	> 0.05	Overrepressed
ENSMUSG00000041355	Ssr2	-0.3503	-0.6996	0.000200742	-0.1997	-0.648	1.69e-05	Overrepressed
ENSMUSG00000027828	Ssr3	-0.3226	-0.4819	> 0.05	-0.303	-0.7099	0.0147291	Overrepressed
ENSMUSG00000031749	St3gal2	-0.4254	-0.6197	> 0.05	-0.2873	-0.6717	0.00121677	Overrepressed
ENSMUSG00000022885	St6gal1	-0.304	-0.4422	2.85e-07	-0.193	-0.8081	4.14e-11	Overrepressed
ENSMUSG00000079442	St6galnac4	-0.253	-0.6361	0.00273916	-0.0523	-0.2437	> 0.05	Overrepressed
ENSMUSG00000026811	St6galnac6	-0.2082	-0.6491	0.0377521	-0.1611	-0.2547	> 0.05	Overrepressed
ENSMUSG00000045576	St7l	0.5357	1.01005	0.00764405	0.445	0.698	> 0.05	Overinduced
ENSMUSG00000024776	Stambpl1	0.2129	0.3721	1.76e-07	0.0471	0.4583	1.33e-09	Overinduced
ENSMUSG00000016128	Stard13	0.9826	1.6734	1.64e-05	0.2296	1.1309	1.71e-07	Overinduced
ENSMUSG00000018167	Stard3	-0.0438	-0.0716	> 0.05	0.0204	0.5641	0.00416975	Overinduced
ENSMUSG00000027367	Stard7	-0.1509	-0.1963	> 0.05	0.0983	-0.3735	0.00517653	Overrepressed
ENSMUSG00000040033	Stat2	1.08625	1.38665	3.14e-05	1.82025	2.6447	0.00136158	Overinduced
ENSMUSG00000004043	Stat5a	-0.0003	-0.3517	0.000353548	0.0561	-0.4178	3.51e-05	Overrepressed
ENSMUSG00000047963	Stbd1	-0.1119	-0.5174	0.0355416	-0.1138	-0.3724	0.00224475	Overrepressed
ENSMUSG00000006526	Stimate	-0.2064	-0.4137	0.0390972	-0.3155	-0.6781	> 0.05	Overrepressed
ENSMUSG00000024966	Stip1	-0.1437	-0.2743	> 0.05	-0.1733	-0.4667	0.0120556	Overrepressed
ENSMUSG00000042608	Stk40	1.1171	1.6168	4.59e-06	0.4287	1.3273	2.51e-09	Overinduced
ENSMUSG00000028455	Stoml2	-0.2456	-0.4589	> 0.05	-0.0236	-0.3808	0.0265646	Overrepressed
ENSMUSG00000026915	Strbp	-0.2022	-0.1515	0.000473402	0.0792	-0.3224	> 0.05	Overrepressed
ENSMUSG00000020954	Strn3	0.3782	0.8268	3.87e-05	-0.1055	0.4457	2.2e-06	Overinduced
ENSMUSG00000032116	Stt3a	0.0059	-0.1144	0.00339332	-0.0515	-0.7458	> 0.05	Overrepressed
ENSMUSG00000032437	Stt3b	-0.2842	-0.2518	0.0115811	-0.1203	-0.4703	> 0.05	Overrepressed
ENSMUSG00000041488	Stx3	0.94335	1.09265	> 0.05	0.80845	1.3161	0.0092632	Overinduced
ENSMUSG00000019998	Stx7	0.0078	-0.3046	0.039827	-0.1936	-0.4795	0.0179874	Overrepressed
ENSMUSG00000020903	Stx8	0.464	0.9757	0.0148145	0.1416	0.7008	0.00593644	Overinduced
ENSMUSG00000032899	Styk1	0.1332	0.6911	0.0403302	-0.1387	0.6058	0.00433677	Overinduced
ENSMUSG00000022205	Sub1	0.161	0.1645	> 0.05	-0.0879	-0.501	0.0441473	Overrepressed
ENSMUSG00000052738	Suclg1	-0.30765	-0.5094	0.000319981	-0.1612	-0.4227	0.0152335	Overrepressed
ENSMUSG00000061838	Suclg2	-0.2889	-0.3278	> 0.05	0.0386	-0.548	0.00809956	Overrepressed
ENSMUSG00000016918	Sulf1	-0.0554	-0.0001	1.1e-09	-0.2712	-0.5633	9.17e-07	Overrepressed
ENSMUSG00000036817	Sun1	-0.0109	-0.0791	> 0.05	-0.0182	-0.5354	0.0380252	Overrepressed
ENSMUSG00000110960	Supt4b	-0.5354	-0.9442	0.00573785	-0.4788	-0.6604	> 0.05	Overrepressed
ENSMUSG00000014867	Surf4	-0.3434	-0.4835	> 0.05	-0.3631	-0.8659	1.79e-05	Overrepressed
ENSMUSG00000052748	Swt1	0.5317	0.3743	> 0.05	0.1925	0.4824	2.17e-05	Overinduced
ENSMUSG00000031357	Syap1	-0.06015	-0.13405	> 0.05	-0.1165	-0.4276	0.00491585	Overrepressed
ENSMUSG00000028821	Syf2	0.16405	0.15275	> 0.05	-0.07705	0.3642	0.024846	Overinduced
ENSMUSG00000032423	Syncrip	0.0703	-0.0243	> 0.05	0.0117	-0.4069	0.00144062	Overrepressed
ENSMUSG00000048277	Syngr2	0.0229	-0.3722	0.0113948	-0.2428	-0.4262	> 0.05	Overrepressed
ENSMUSG00000030554	Synm	-0.0842	-0.2354	> 0.05	-0.3474	-0.6944	0.000325061	Overrepressed
ENSMUSG00000020570	Sypl	-0.34855	-0.51055	> 0.05	-0.24655	-0.7577	0.000211066	Overrepressed
ENSMUSG00000049303	Syt12	0.3744	0.3226	0.0280029	0.0351	0.3385	> 0.05	Overinduced
ENSMUSG00000024261	Syt4	-0.1894	-0.0267	> 0.05	-0.0465	0.4736	0.00113973	Overinduced
ENSMUSG00000015755	Tab2	0.1915	0.3636	> 0.05	-0.1829	0.3234	0.000213807	Overinduced
ENSMUSG00000061762	Tac1	0.1117	0.0386	> 0.05	0.1129	0.5065	0.0255118	Overinduced
ENSMUSG00000020081	Tacr2	0.1628	0.5441	> 0.05	0.3799	2.2056	1.04e-11	Overinduced
ENSMUSG00000026563	Tada1	0.055	0.0495	5.03e-06	0.076	-0.3194	> 0.05	Overrepressed
ENSMUSG00000020680	Taf15	1.4023	1.8325	0.0098183	1.5693	1.7604	> 0.05	Overinduced
ENSMUSG00000031939	Taf1d	1.5356	2.0387	0.00844548	1.0778	1.7778	8.8e-05	Overinduced
ENSMUSG00000046500	Tafa4	-0.123	-0.0559	> 0.05	-0.0203	0.428	0.00175233	Overinduced
ENSMUSG00000033450	Tagap	0.2608	0.2425	> 0.05	-0.0516	0.3919	2.65e-05	Overinduced
ENSMUSG00000032085	Tagln	0.1366	0.0788	0.00785986	-0.8218	-1.1386	6.34e-06	Overrepressed
ENSMUSG00000030316	Tamm41	-0.3487	-0.462	> 0.05	-0.0362	-0.4627	0.00533863	Overrepressed
ENSMUSG00000064289	Tank	0.795333	0.9077	0.0432061	0.259367	0.820833	0.00595215	Overinduced
ENSMUSG00000037321	Tap1	0.328	0.2421	> 0.05	2.0781	3.2199	2.78e-07	Overinduced
ENSMUSG00000024339	Tap2	-0.0741	-0.0613	> 0.05	0.8503	1.8057	5.68e-07	Overinduced
ENSMUSG00000024308	Tapbp	0.0406	0.278	> 0.05	0.8936	1.11285	0.0249456	Overinduced
ENSMUSG00000038213	Tapbpl	-0.0957	-0.0349	> 0.05	0.8049	1.5343	0.00035932	Overinduced
ENSMUSG00000041459	Tardbp	0.0861	-0.4042	0.00501858	-0.3035	-0.0445	0.00182327	Overrepressed
ENSMUSG00000039033	Tasp1	0.3705	0.8085	0.000278965	0.2542	0.6193	0.000915872	Overinduced
ENSMUSG00000039678	Tbc1d13	-0.4891	-0.703	0.0153912	-0.2893	-0.5697	0.00238912	Overrepressed
ENSMUSG00000037410	Tbc1d2b	-0.26	-0.4673	0.0046379	-0.0933	-0.6271	1.08e-06	Overrepressed
ENSMUSG00000036644	Tbc1d9b	-0.0619	-0.1179	0.000922933	-0.1035	-0.3703	> 0.05	Overrepressed
ENSMUSG00000039230	Tbcd	-0.2531	-0.1756	> 0.05	-0.0176	-0.3034	0.0362435	Overrepressed
ENSMUSG00000037287	Tbcel	-0.121	-0.2842	0.000618419	-0.3147	-0.6116	0.0188742	Overrepressed
ENSMUSG00000020115	Tbk1	0.582	0.6994	3.98e-07	0.3027	0.6271	4.64e-09	Overinduced
ENSMUSG00000034881	Tbxa2r	-0.0277	0.4584	0.0134103	-0.075	0.2373	> 0.05	Overinduced
ENSMUSG00000032228	Tcf12	0.1958	0.1633	> 0.05	-0.038	0.4335	0.000248507	Overinduced
ENSMUSG00000055799	Tcf7l1	-0.3034	-0.416	> 0.05	-0.1097	-0.4392	0.0238931	Overrepressed
ENSMUSG00000024985	Tcf7l2	0.0954	0.2995	> 0.05	0.0955	0.3694	0.0153238	Overinduced
ENSMUSG00000056313	Tcim	2.0324	2.7413	0.0342577	0.7363	1.7033	4.34e-05	Overinduced
ENSMUSG00000001750	Tcirg1	0.2515	-0.17255	0.000704944	0.9096	2.1227	2.80905e-05	Overinduced
ENSMUSG00000079707	Tcte3	0.6553	1.2766	2.15e-05	0.5433	1.3526	4.61e-07	Overinduced
ENSMUSG00000030796	Tead2	-0.5923	-0.8659	1.75e-11	-0.4098	-0.7131	8.34e-12	Overrepressed
ENSMUSG00000031708	Tecr	-0.2993	-0.5932	0.00266387	-0.2626	-0.5332	0.0035268	Overrepressed
ENSMUSG00000037705	Tecta	0.6541	2.2322	4.3e-13	0.2301	1.6925	1.15e-12	Overinduced
ENSMUSG00000034575	Tent4a	0.1418	0.1682	> 0.05	0.5711	0.9422	2.88e-05	Overinduced
ENSMUSG00000031921	Terf2	0.3841	0.4407	> 0.05	0.0794	0.5028	0.00478153	Overinduced
ENSMUSG00000033430	Terf2ip	-0.0742	0.097	> 0.05	-0.2113	0.5125	0.0110327	Overinduced
ENSMUSG00000028345	Tex10	0.244	0.5613	0.00285797	0.1356	-0.0165	> 0.05	Overinduced
ENSMUSG00000040548	Tex2	-0.3486	-0.4139	0.00553513	-0.2095	-0.5783	> 0.05	Overrepressed
ENSMUSG00000014748	Tex261	-0.43015	-0.6564	0.0294669	-0.1052	-0.6751	0.000223725	Overrepressed
ENSMUSG00000038482	Tfdp1	-0.2951	-0.2845	> 0.05	-0.2898	-0.6486	0.0175901	Overrepressed
ENSMUSG00000022797	Tfrc	-0.30665	-0.5558	2.076e-07	-0.4573	-1.3469	3.14215e-11	Overrepressed
ENSMUSG00000035493	Tgfbi	0.0708	-0.45585	4.49646e-08	-0.13795	-0.4927	7.055e-08	Overrepressed
ENSMUSG00000007613	Tgfbr1	-0.0478	-0.2347	8.31e-09	-0.1955	-0.4688	1.09e-09	Overrepressed
ENSMUSG00000029287	Tgfbr3	-0.4537	-0.5659	> 0.05	-0.1727	-0.4791	0.00516126	Overrepressed
ENSMUSG00000047407	Tgif1	0.64115	0.443	1.11e-05	-0.18625	0.49225	0.000117917	Overinduced
ENSMUSG00000078921	Tgtp2	0.3604	1.5447	6.38e-09	1.4356	4.0363	8.54e-15	Overinduced
ENSMUSG00000074743	Thbd	-0.2668	-0.9439	0.0484116	-0.1126	-0.3525	> 0.05	Overrepressed
ENSMUSG00000023885	Thbs2	-0.1558	-0.2277	3.04e-13	-0.39	-0.6987	4.12e-12	Overrepressed
ENSMUSG00000045691	Thtpa	0.0906	0.4655	> 0.05	0.0787	0.0549	0.0228937	Overinduced
ENSMUSG00000032011	Thy1	-0.2776	-0.2448	1.53e-13	-0.3369	-0.795	1.88e-11	Overrepressed
ENSMUSG00000071337	Tia1	-0.2031	-0.5579	2.36e-05	-0.3197	-0.1843	> 0.05	Overrepressed
ENSMUSG00000039994	Timeless	0.5644	0.8264	0.028513	0.4941	0.7795	0.0122473	Overinduced
ENSMUSG00000027076	Timm10	-0.3898	-0.7052	> 0.05	-0.494	-0.3852	0.000835643	Overrepressed
ENSMUSG00000020219	Timm13	0.1583	0.4027	0.000233085	0.0453	0.4035	1.12e-05	Overinduced
ENSMUSG00000034640	Tiparp	0.6336	0.4004	5.06e-06	0.0545	0.484	> 0.05	Overinduced
ENSMUSG00000032397	Tipin	0.0952	0.2179	> 0.05	0.0121	0.4456	0.00450918	Overinduced
ENSMUSG00000024642	Tle4	0.4178	0.5845	> 0.05	0.3445	0.8047	0.000131208	Overinduced
ENSMUSG00000054452	Tle5	-0.4213	-0.4341	1.72e-05	-0.2178	-0.5578	> 0.05	Overrepressed
ENSMUSG00000020694	Tlk2	0.6651	0.711	> 0.05	0.4702	1.0292	5.74e-05	Overinduced
ENSMUSG00000027995	Tlr2	1.4873	1.6701	0.000521695	1.6713	2.3108	1.3e-07	Overinduced
ENSMUSG00000031639	Tlr3	-0.0071	0.1438	> 0.05	1.5808	2.9706	2.21e-09	Overinduced
ENSMUSG00000039005	Tlr4	-0.1653	0.3481	3.04e-10	-0.1823	0.0619	8.42e-09	Overinduced
ENSMUSG00000078681	Tm2d3	-0.4345	-0.714	0.034322	-0.3399	-0.533	> 0.05	Overrepressed
ENSMUSG00000027801	Tm4sf4	0.0492	0.4876	0.000236189	0.0304	0.3256	0.00207742	Overinduced
ENSMUSG00000038623	Tm6sf1	0.1232	0.0158	> 0.05	0.0648	0.3586	0.00296314	Overinduced
ENSMUSG00000042066	Tmcc2	-0.2184	-0.1424	0.0270327	-0.0504	-0.3665	> 0.05	Overrepressed
ENSMUSG00000020023	Tmcc3	0.4401	0.4942	1.25e-10	0.0974	0.4838	1.81e-12	Overinduced
ENSMUSG00000032180	Tmed1	-0.1105	-0.2912	0.0280047	-0.0484	-0.3396	0.000977844	Overrepressed
ENSMUSG00000032353	Tmed3	-0.39065	-0.53405	0.0101164	-0.0842	-0.5749	> 0.05	Overrepressed
ENSMUSG00000004394	Tmed4	-0.224525	-0.43085	0.0111011	-0.1466	-0.3391	0.00890895	Overrepressed
ENSMUSG00000034947	Tmem106a	-0.0722	-0.1571	> 0.05	0.9364	1.8396	1.43e-06	Overinduced
ENSMUSG00000067365	Tmem128	0.245	0.5088	0.00646662	0.0343	0.1736	> 0.05	Overinduced
ENSMUSG00000024736	Tmem132a	-0.44015	-0.518	0.00947589	-0.3964	-0.71625	0.000193072	Overrepressed
ENSMUSG00000024666	Tmem138	0.7231	0.8751	> 0.05	0.3172	0.8318	0.00325043	Overinduced
ENSMUSG00000021361	Tmem14c	-0.4527	-0.6093	> 0.05	-0.3953	-0.727	0.0259443	Overrepressed
ENSMUSG00000055912	Tmem150a	-0.1122	-0.424	0.0178484	0.0055	-0.2902	0.0200836	Overrepressed
ENSMUSG00000019158	Tmem160	-0.6687	-1.0313	0.000851842	-0.364	-0.6273	0.00931679	Overrepressed
ENSMUSG00000049904	Tmem17	-0.0794	-0.1075	0.0359736	-0.0642	0.4647	6.37e-08	Overinduced
ENSMUSG00000029810	Tmem176b	-0.2093	-0.5496	1.74e-06	-0.2115	-0.464	1.25e-05	Overrepressed
ENSMUSG00000025521	Tmem192	-0.0541	-0.3385	0.0404419	-0.0073	0.1653	> 0.05	Overrepressed
ENSMUSG00000044700	Tmem201	-0.0428	-0.3264	2.63e-05	-0.3307	-0.3355	> 0.05	Overrepressed
ENSMUSG00000046157	Tmem229b	0.0032	0.0601	> 0.05	0.3342	1.2438	1.58e-06	Overinduced
ENSMUSG00000038079	Tmem237	-0.1308	-0.2755	> 0.05	0.2122	-0.3828	0.00467677	Overrepressed
ENSMUSG00000021867	Tmem254b	-0.8113	-1.0724	1.88e-05	-0.7232	-1.1123	2.06e-06	Overrepressed
ENSMUSG00000074634	Tmem267	-0.4255	-0.3999	> 0.05	-0.2628	-0.5707	0.0180748	Overrepressed
ENSMUSG00000032328	Tmem30a	-0.1364	-0.4619	0.00179079	-0.2359	-0.5791	0.00205249	Overrepressed
ENSMUSG00000022856	Tmem41a	-0.7157	-1.1696	0.00695022	-0.6037	-1.0793	0.00329569	Overrepressed
ENSMUSG00000030095	Tmem43	-0.3847	-0.50745	0.00434313	-0.22695	-0.6386	4.746e-05	Overrepressed
ENSMUSG00000025666	Tmem47	-0.3069	-0.5245	0.0452384	-0.1601	-0.556	> 0.05	Overrepressed
ENSMUSG00000028618	Tmem59	-0.2707	-0.4807	0.0277789	-0.277	-0.6672	0.000138566	Overrepressed
[truncated: 243 more rows]

## Sheet: Hypoxia ES
Differential expressed genes in Hypoxia ES study
[truncated: 1,366 more rows]

## Sheet: Hypoxia MCF-7
Differential expressed genes in Hypoxia MCF-7 study
[truncated: 1,995 more rows]
