# Supplementary material for: The epigenetic regulator G9a attenuates stress-induced resistance and metabolic transcriptional programs across different stressors and species
Source: BMC Biol. 2021 May 24;19:112. doi: 10.1186/s12915-021-01025-0 (PMC8142638; doi:10.1186/s12915-021-01025-0)
Supplement: Supplementary file 2 — Additional file 2: Table S2. Overinduced and overrepressed genes in G9a versus control datasets that are shared by three or more studies, two studies, or are uniquely dysregulated. [file 12915_2021_1025_MOESM2_ESM.xlsx]

## Sheet: Overinduced genes
Table S1: Overinduced genes in G9a versus control datasets that are shared among studies, or are uniquely dysregulated in one study.
Groups of Overinduced genes		Genes		–
Overlap	three or more datasets	Mmp1,puc,mys,Jra,Cyp4p1,Atf3,dl,Pez,Diap1,Socs44A,Itgbn,CalpB,CG31793,CG10505,Mrp4,galectin,MRP,CG5789,rdog,CG7806,luna,Syx1A,CG10376,SH3PX1,vri,per,CG6701,kay,Spn55B,Gadd45,Rel,Hsp70Ab,Hsp70Bb,Hsp68,CG3803,Usp1,PEK,h,Swip–1,Pak3,CG8908,AnxB9,Sid,Atg18b,TBCC,Lap1,Meltrin,step,loco,CG13604,Socs36E,CG5004,Cyp4e2,Cyp4e3,CG3008,achi,Cyp4p3,Galphai,S6k,CG8468,Cyp4ad1,MBD–R2,CG8051,Cyp4ac3,cact,Cyp12c1…
Unique	Oxidative stress Drosophila	spn–A,TMEM216,CG6972,CG15879,Vps28,PGRP–SA,lncRNA:CR45380,zfh1,Fib,betaTub85D,CG31809,U3–55K,CG44004,CG3397,casp,Loxl1,asRNA:CR43730,CG1129,Cyp309a2,sqh,tnc,CG1941,CG13704,Prx2540–1,CG9777,wdp,CG8311,CG42526,alrm,CG42751,RpA–70,Dtg,lncRNA:CR43653,CG3040,REPTOR,CG33099,del,Ppat–Dpck,vari,Prosalpha5,Arts,CG13563,Diedel,Cyp6d5,wash,CG6813,Su(var)2–HP2,Nsf2,CG7044,CG12159,Set1,asRNA:CR45604,CG10802,C…
	Virus Drosophila	Mks1,CG12991,PPO3,INPP5E,CG14317,lncRNA:CR44032,Ret,CG10970,na,lncRNA:CR44209,Shab,Synj,dpr2,cdc14,GluRIB,sNPF,ppk22,raskol,bif,CG14085,Nhe3,CG34126,CG14937,Chro,TotB,Ets65A,CG34057,Eip63E,lncRNA:CR46003,vn,CG17097,PRY,Myo81F,CG5355,Dad,CG16739,Hcf,CG17075,CG44837,PIP82,CCT8,CG5810,CG1394,CG17786,Mcr,mfr,Dhc98D,CG14340,CG31191,Cp18,asRNA:CR45683,CG4661,p38b,nAChRalpha1,Gr59e,CG43175,CG8960,Kif3C,…
	Interferon MEF	dnc,lz,axo,CG30471,CG15141,His2A:CG33865,CG17168,CG42329,His3:CG33857,sax,trol,E(z),pnr,Egfr,Nep5,His2A:CG33856,CG6967,srp,Top3alpha,Ir76b,CG32264,Ythdc1,Ubc84D,Chs2,CG8519,GluRIIB,CG17991,His2A:CG33808,5–HT1B,CG33144,p,His4:CG33899,CG10472,CG13325,CG13999,MFS9,His4:CG33875,CG1575,CG10814,cnk,His4:CG33885,pb,CG7497,Kank,Prp38,CDase,CG15120,Srp54,CG10915,CG3309,ham,His2A:CG33853,His3:CG33842,CG173…
	Hypoxia ES	Bgb,SKIP,Dhc93AB,cic,Ugt302E1,Yif1,Tango2,Setd3,Gel,PCB,loh,Ugt37D1,CG3764,Ugt36E1,Pgm2b,PRL–1,CG31999,Ugt37C1,CG5539,ear,mgl,l(3)mbt,Vinc,CG7460,Arf51F,CG9706,CG5144,Stacl,Ugt305A1,SiaT,CG43783,CG8485,CalpC,jbug,CG46339,CG14817,CG31522,Ugt303B2,CG42827,Pgm2a,Hk,CycG,Fur2,b,Snap29,CG42381,Ugt35E2,RabX4,CG7718,PHDP,cv,dlp,lectin–24Db,CG9941,dally,msl–1,St1,bgm,beta–Man,Ric,CG7786,CG4467,pho,arg,Cs…
	Hypoxia MCF–7	CG8584,Art9,Nos,CG42830,CG1924,Nup50,numb,Tace,Hem,ebi,Phlpp,CG7564,CG5021,Sod2,Ttc30,CG12730,CG3841,CG7094,CG11523,Smox,tna,Sodh–1,alpha–Est2,CycB,ex,Art2,CycY,CHOp24,Hex–t1,gammaTub37C,Kap–alpha1,eIF1,Glt,Mgat2,Jhedup,MED27,CaMKI,EDTP,bel,CG6414,Cyp18a1,CG12362,CG10948,or,S6kII,Est–6,CG8219,Edem1,polybromo,Mkk4,VhaAC39–1,CG4768,alpha–Est10,Hakai,Dysb,qkr54B,eys,Duox,CG6420,CG5793,Sfxn1–3,Maf1,C…

## Sheet: Overrepressed genes
Table S1: Overrepressed genes in G9a versus control datasets that are shared among studies, or are uniquely dysregulated in one study.
Groups of Overrepressed genes		Genes		–
Overlap	two or more datasets	CG5532,Papss,Idh,Desat1,Sodh–2,UK114,CG1907,Acsl,DNaseII,brn,colt,CG9436,Gale,CG10863,mew,CG32191,CG1640,Cyt–b5–r,ATPsynCF6,CG4408,Nurf–38,Mdh2,retm,CG8665,UGP,ATPsynF,alpha–Est2,Glt,pug,CG5793,Acbp2,Mpc1,CG7834,CG3663,Gpdh1,Aldh7A1,CG11594,CG6415,CG5946,D2hgdh,alpha–Est8,Odc2,blw,CG7322,Pisd,Argl,Galt,SCOT,COX7A,ACC,CG34120,SERCA,Ncc69,Baldspot,Col4a1,CG17896,vkg,CG31637,Tret1–1,Syp,CG5830,CG363…
Unique	Oxidative stress Drosophila	Oatp58Dc,croc,CG15111,P5CDh1,Lsp1alpha,CG2201,TpnC25D,CG3618,lncRNA:CR43417,CG42329,CG6293,CG11211,yellow–h,PCB,CG4301,kni,CG3420,lncRNA:CR45252,Root,Fas2,HGTX,CG5541,CG13607,Cpr49Aa,repo,vn,CG8199,CG14195,CG5376,Alp4,CG32603,CG13616,Csas,Gip,CG13999,SpdS,asRNA:CR45485,MFS9,CG34193,FASN1,Ts,CG32726,Cyp4g15,CG10932,Sox102F,CG30033,pb,CG7497,Ir75b,CG15553,CG7607,CG13305,CDase,CG46339,CG30002,fj,CG4…
	Virus Drosophila	ND–B17.2,CG34136,Mthfs,CG31793,Cyp12c1,CG9498,CG34166,RpLP2,loh,Prosalpha5,Cyp6d5,hpRNA:CR18854,CG12159,RpL22,cue,CG13155,RpL31,Pfrx,Cyp6a17,RpL6,CG6421,KFase,CG9065,RpS23,Tom7,Adgf–D,CG18107,CG31548,Yp3,Hmu,RpL18,CG32795,GNBP3,Rpt4,CG4592,RpL26,Sem1,CG10433,ND–B14.5B,CG13833,Idgf2,Atg9,Cyp6w1,Rpn11,Cyp4g1,Prat2,atilla,CG9896,CG8323,Hpd,Fitm,ATPsynG,CG18327,Prosalpha7,Obp99c,RpS18,CG33110,CG33307…
	Interferon MEF	dnc,Tsp47F,Art9,CG6574,olf186–F,CG9467,betaTub85D,CG31809,Agpat2,mge,CG11598,CG1236,Hem,Loxl1,Eaat1,pns,Kap3,sax,alphaCOP,CG33172,Gel,wun2,CG1941,CG9281,Fdh,GstE4,CG10081,CG31999,CG5539,CG1607,Unc–76,rump,CG17598,CG17028,Mmp1,CG7460,CadN2,scu,CG17097,CG5059,CG9706,CG31871,CG30389,hrm,Art2,Stt3A,Gbeta76C,Miga,Irp–1B,RpII18,SiaT,ScsbetaG,Glut1,CG6184,CG31673,CG2064,Hsp60C,Jheh3,MICU1,Tep3,Strn–Mlck…
	Hypoxia ES	CG15879,CG10077,zfh1,CG4813,Alg11,CG15141,His2A:CG33865,CG7564,CG14882,THG,CNT1,CG1983,His2A:CG33856,PRL–1,Vps16A,Hez,aru,Eip63E,elm,CG8519,His2A:CG33808,Syn1,CG10472,His4:CG33899,Ada2a,His4:CG33875,Hcf,Dlic,His4:CG33885,CG11134,THADA,CG15262,EndoA,nudC,His2A:CG33853,CG3225,Spn88Ea,CG2811,His2A:CG33844,MED27,CG34172,mRpL35,vis,CG34015,EDTP,bel,Ipk2,Spn42Db,His2A:CG33838,Rpn1,Nab2,lid,CG11703,CG14…
	Hypoxia MCF–7	SmydA–6,Atac2,CG6418,CG9288,rogdi,RfC3,Ugt302E1,mIF2,Dic3,mRpL17,CG13091,cdc14,Odc1,CG1129,CG14605,CG17562,sqh,Nup188,CG10576,Ugt37D1,Qsox2,GCC88,HemK2,CG18528,RhoGEF64C,CG7339,CG6967,rumi,srp,CG14238,Top3alpha,Ugt37C1,Dscam4,CG3841,CG34057,Orc3,wds,CG16995,CG6484,Dsp1,mRpS14,DNApol–alpha50,form3,CG7044,FBXO11,GstO1,EMC1,VhaM9.7–b,CG10802,Ugt305A1,CG13690,Dad,CG4338,AdSL,AIF,MCU,rtp,SoxN,cv–c,CTP…
