# Supplementary material for: The epigenetic regulator G9a attenuates stress-induced resistance and metabolic transcriptional programs across different stressors and species
Source: BMC Biol. 2021 May 24;19:112. doi: 10.1186/s12915-021-01025-0 (PMC8142638; doi:10.1186/s12915-021-01025-0)
Supplement: Supplementary file 3 — Additional file 3: Table S3. Functional annotation of unique overinduces genes annotated with stress response GO terms. [file 12915_2021_1025_MOESM3_ESM.xlsx]

## Sheet: OS Drosophila
Drosophila OS - Unique overinduced genes annotated with "Response to oxidative stress" (GO:0006979)
Gene ID	Symbol	Name	Molecular function OS response	General role in OS response	Reference
FBgn0040305	MTF-1	Metal response element-binding Transcription Factor-1	Transcription factor - responds to metal ions and other types of stress	Gene regulation	Bahadorani S, Mukai S, Egli D, Hilliker AJ. 2010. Overexpression of metal-responsive transcription factor (MTF-1) in Drosophila melanogaster ameliorates life-span reductions associated with oxidative stress and metal toxicity. Neurobiol Aging. doi:10.1016/j.neurobiolaging.2008.08.001.
FBgn0261560	Thor	Thor	Regaulates translation initiation	Gene regulation	Tettweiler G, Miron M, Jenkins M, Sonenberg N, Lasko PF. 2005. Starvation and oxidative stress resistance in Drosophila are mediated through the eIF4E-binding protein, d4E-BP. Genes Dev. doi:10.1101/gad.1311805.
FBgn0262975	cnc	cap-n-collar	Transccription factor considered a master regualtor or redox homeostasis	Gene regulation	Wang L, Zeng X, Ryoo HD, Jasper H. 2014. Integration of UPRER and Oxidative Stress Signaling in the Control of Intestinal Stem Cell Proliferation. PLoS Genet. doi:10.1371/journal.pgen.1004568.
FBgn0000261	Cat	Catalase	Reduction of ROS	Resistance	Sun, J., & Tower, J. (1999). FLP recombinase-mediated induction of Cu/Zn-superoxide dismutase transgene expression can extend the life span of adult Drosophila melanogaster flies. Molecular and cellular biology, 19(1), 216–228. https://doi.org/10.1128/mcb.19.1.216
FBgn0031589	Naprt	Nicotinate phosphoribosyltransferase	Required synthesis of reducing agents NAD	Resistance	Hara N, Yamada K, Shibata T, Osago H, Hashimoto T, Tsuchiya M. 2007. Elevation of cellular NAD levels by nicotinic acid and involvement of nicotinic acid phosphoribosyltransferase in human cells. J Biol Chem. doi:10.1074/jbc.M610357200.
FBgn0031971	Sirup	Starvation-upregulated protein	Required synthesis of reducing agents NADH and NADPH	Resistance	Van Vranken JG, Bricker DK, Dephoure N, Gygi SP, Cox JE, Thummel CS, Rutter J. 2014. SDHAF4 promotes mitochondrial Succinate dehydrogenase activity and prevents neurodegeneration. Cell Metab. doi:10.1016/j.cmet.2014.05.012.
FBgn0033518	Prx2540-2	Peroxiredoxin 2540-2	Reduction of ROS	Resistance	﻿Radyuk SN, Klichko VI, Spinola B, Sohal RS, Orr WC. 2001. The peroxiredoxin gene family in Drosophila melanogaster. Free Radic Biol Med. doi:10.1016/S0891-5849(01)00692-X.
FBgn0033520	Prx2540-1	Peroxiredoxin 2540-1	Reduction of ROS	Resistance	﻿Radyuk SN, Klichko VI, Spinola B, Sohal RS, Orr WC. 2001. The peroxiredoxin gene family in Drosophila melanogaster. Free Radic Biol Med. doi:10.1016/S0891-5849(01)00692-X.
FBgn0033521	CG12896	-	Reduction of ROS	Resistance	Function as a peroxiredoxin is infered based on domain structure
FBgn0034335	GstE1	Glutathione S transferase E1	Reduction of ROS	Resistance	Ding, Y., Hawkes, N., Meredith, J., Eggleston, P., Hemingway, J., & Ranson, H. (2005). Characterization of the promoters of Epsilon glutathione transferases in the mosquito Anopheles gambiae and their response to oxidative stress. The Biochemical journal, 387(Pt 3), 879–888. https://doi.org/10.1042/BJ20041850
FBgn0036892	Lon	Lon protease	Removes damaged proteins	Resistance	Matsushima Y, Goto YI, Kaguni LS. 2010. Mitochondrial Lon protease regulates mitochondrial DNA copy number and transcription by selective degradation of mitochondrial transcription factor A (TFAM). Proc Natl Acad Sci U S A. doi:10.1073/pnas.1008924107.
FBgn0038465	Irc	Immune-regulated catalase	Peroxidase catalse that is released in the gut to combat microbes	Resistance	Ha EM, Oh CT, Ryu JH, Bae YS, Kang SW, Jang I hwan, Brey PT, Lee WJ. 2005. An antioxidant system required for host protection against gut infection in Drosophila. Dev Cell. doi:10.1016/j.devcel.2004.11.007.
FBgn0040309	Jafrac1	thioredoxin peroxidase 1	Reduction of ROS	Resistance	DeGennaro, M., Hurd, T. R., Siekhaus, D. E., Biteau, B., Jasper, H., & Lehmann, R. (2011). Peroxiredoxin stabilization of DE-cadherin promotes primordial germ cell adhesion. Developmental cell, 20(2), 233–243. https://doi.org/10.1016/j.devcel.2010.12.007
FBgn0263986	cd	cardinal	Heme peroxidase	Resistance	Function as a heme peroxidase is infered based on domain structure
FBgn0003495	spz	spatzle	Tol receptor ligand - responds to hydrogen peroxide released during wound healing	Signaling	Capilla, A., Karachentsev, D., Patterson, R.A., Hermann, A., Juarez, M.T., McGinnis, W. (2017). Toll pathway is required for wound-induced expression of barrier repair genes in the Drosophila epidermis. Proc. Natl. Acad. Sci. U.S.A. 114(13): E2682--EE2688.
FBgn0015765	p38a	p38a MAP kinase	MAP kinase	Signaling	Cai W, Rudolph JL, Harrison SMW, Jin L, Frantz AL, Harrison DA, Andres DA. 2011. An evolutionarily conserved rit GTPase-p38 MAPK signaling pathway mediates oxidative stress resistance. Mol Biol Cell. doi:10.1091/mbc.E11-05-0400.
FBgn0041094	scyl	scylla	Regulates Tor pathway - mRNA is induced under hypoxia	Signaling	Reiling JH, Hafen E. 2004. The hypoxia-induced paralogs Scylla and Charybdis inhibit growth by down-regulating S6K activity upstream of TSC in Drosophila. Genes Dev. doi:10.1101/gad.322704.
FBgn0267339	p38c	p38b MAP kinase	MAP kinase	Signaling	﻿Chakrabarti S, Poidevin M, Lemaitre B. 2014. The Drosophila MAPK p38c Regulates Oxidative Stress and Lipid Homeostasis in the Intestine. PLoS Genet. doi:10.1371/journal.pgen.1004659.
FBgn0283499	InR	Insulin-like receptor	Insulin like receptor	Signaling	Zheng X, Yang Z, Yue Z, Alvarez JD, Sehgal A. 2007. FOXO and insulin signaling regulate sensitivity of the circadian clock to oxidative stress. Proc Natl Acad Sci U S A. doi:10.1073/pnas.0701599104.
FBgn0039003	wfs1	wolfram syndrome 1	Ubiquitin ligase ER protein - mutant flies show neurodegenerative phenotypes and are OS sensititve	Unknown	Sakakibara Y, Sekiya M, Fujisaki N, Quan X, Iijima KM. 2018. Knockdown of wfs1, a fly homolog of Wolfram syndrome 1, in the nervous system increases susceptibility to age- and stress-induced neuronal dysfunction and degeneration in Drosophila. PLoS Genet. doi:10.1371/journal.pgen.1007196.
FBgn0039809	CG15547	-	Unknown	Unknown	Annotated with the GO term "negative regulation of oxidative stress-induced intrinsic apoptotic signaling pathway" based on info from the mouse ortholog

## Sheet: Virus Drosopihla 
Virus drosphila: Unique overinduced genes annotated with Immune response (GO:0006955)
Gene ID	Symbol	Name	Molecualr function inimmune response	General function in the immune response	References
FBgn0085424	nub	nubbin	Transcription factor that represses NF-K B incuced genes	Gene regulation	Dantoft W, Davis MM, Lindvall JM, Tang X, Uvell H, Junell A, Beskow A, Engström Y. 2013. The Oct1 homolog Nubbin is a repressor of NF-κB-dependent immune gene expression that increases the tolerance to gut microbiota. BMC Biol. doi:10.1186/1741-7007-11-99.
FBgn0283521	lola	longitudinals lacking	Transcription factor seems to be involved in IMD mediated induction of AMPs in S2 cells, but better known in notch signaling	Gene regulation	Peng Q, Wang Y, Li M, Yuan D, Xu M, Li C, Gong Z, Jiao R, Liu L. 2016. cGMP-dependent protein kinase encoded by foraging regulates motor axon guidance in drosophila by suppressing lola function. J Neurosci. doi:10.1523/JNEUROSCI.3726-15.2016. Zheng L, Carthew RW. 2008. Lola regulates cell fate by antagonizing Notch induction in the Drosophila eye. Mech Dev. doi:10.1016/j.mod.2007.10.007.
FBgn0000278	CecB	Cecropin B	Anti bacterial	Resistance	Samakovlis C, Kimbrell DA, Kylsten P, Engstrom A, Hultmark D. 1990. The immune response in Drosophila: Pattern of cecropin expression and biological activity. EMBO J. doi:10.1002/j.1460-2075.1990.tb07489.x.
FBgn0000279	CecC	Cecropin C	Anti bacterial	Resistance	TRYSELIUS Y, SAMAKOVLIS C, KIMBRELL DA, HULTMARK D. 1992. CecC, a cecropin gene expressed during metamorphosis in Drosophila pupae. Eur J Biochem. doi:10.1111/j.1432-1033.1992.tb16648.x.
FBgn0038530	AttD	Attacin-D	Anti bacterial	Resistance	Gordon MD, Ayres JS, Schneider DS, Nusse R. 2008. Pathogenesis of Listeria-infected Drosophila wntD mutants is associated with elevated levels of the novel immunity gene edin. PLoS Pathog. doi:10.1371/journal.ppat.1000111.
FBgn0038838	TotB	Turandot B	Humoral factor secreted in response to several types of stress	Resistance	﻿Ekengren S, Hultmark D. 2001. A family of Turandot-related genes in the humoral stress response of Drosophila. Biochem Biophys Res Commun. doi:10.1006/bbrc.2001.5067.
FBgn0039141	spas	spastin	Regualtes cytoskeleton in heompcytes and in ovlved in haemocyte migration	Resistance	Stramer B, Moreira S, Millard T, Evans I, Huang CY, Sabet O, Milner M, Dunn G, Martin P, Wood W. 2010. Clasp-mediated microtubule bundling regulates persistent motility and contact repulsion in Drosophila macrophages in vivo. J Cell Biol. doi:10.1083/jcb.200912134.
FBgn0085407	Pvf3	PDGF- and VEGF-related factor 3	Binds to growth factor recpeptors involved in heomocyte Migrations	Resistance	Wood W, Faria C, Jacinto A. 2006. Distinct mechanisms regulate hemocyte chemotaxis during development and wound healing inDrosophila melanogaster. J Cell Biol. doi:10.1083/jcb.200508161
FBgn0261363	PPO3	Prophenoloxidase 3	Phenoloxidase- – innate immune protein - involved in lammelocytes encapsulation	Resistance	Dudzic JP, Kondo S, Ueda R, Bergman CM, Lemaitre B. 2015. Drosophila innate immunity: Regional and functional specialization of prophenoloxidases. BMC Biol. doi:10.1186/s12915-015-0193-6.
FBgn0261797	Dhc64C	Dynein heavy chain 64C	Involved in encapsulating foreign invaders	Resistance	Howell L, Sampson CJ, Xavier MJ, Bolukbasi E, Heck MMS, Williams MJ. 2012. A directed miniscreen for genes involved in the Drosophila anti-parasitoid immune response. Immunogenetics. doi:10.1007/s00251-011-0571-3.
FBgn0004644	hh	hedgehog	Morphogen involved in detecting bacteria in the gut to activate the duox defence system	Signaling	Lee KA, Kim B, Bhin J, Kim DH, You H, Kim EK, Kim SH, Ryu JH, Hwang D, Lee WJ. 2015. Bacterial uracil modulates drosophila DUOX-dependent Gut immunity via hedgehog-induced signaling endosomes. Cell Host Microbe. doi:10.1016/j.chom.2014.12.012.
FBgn0010453	Wnt4	Wnt oncogene analog 4	Frizzled receptor ligand - hemocyte development	Signaling	Sinenko SA, Hung T, Moroz T, Tran QM, Sidhu S, Cheney MD, Speck NA, Banerjee U. 2010. Genetic manipulation of AML1-ETO-induced expansion of hematopoietic precursors in a Drosophila model. Blood. doi:10.1182/blood-2010-03-276998.
FBgn0024846	p38b	p38b MAP kinase	MAP kinase	Signaling	Whitmarsh AJ, Davis RJ. 1996. Transcription factor AP-1 regulation by mitogen-activated protein kinase signal transduction pathways. J Mol Med. doi:10.1007/s001090050063.
FBgn0033652	ths	thisbe	FGF receptor ligand important for lamellocyte differentiation	Signaling	Dragojlovic-Munther M, Martinez-Agosto JA. 2013. Extracellular matrix-modulated Heartless signaling in Drosophila blood progenitors regulates their differentiation via a Ras/ETS/FOG pathway and target of rapamycin function. Dev Biol. doi:10.1016/j.ydbio.2013.04.004.
FBgn0039335	Vps33b	Vacuolar protein sorting 33B	Involved in endosome maturation after internalization of activated Tol receptors - mutants show increased toll signaling	Signaling	Akbar MA, Mandraju R, Tracy C, Hu W, Pasare C, Krämer H. 2016. ARC Syndrome-Linked Vps33B Protein Is Required for Inflammatory Endosomal Maturation and Signal Termination. Immunity. doi:10.1016/j.immuni.2016.07.010.
FBgn0261526	NT1	Neurotrophin 1	Toll-8/Tollo ligand that represses IMD activated signaling	Signaling	Akhouayri, I., Turc, C., Royet, J., & Charroux, B. (2011). Toll-8/Tollo negatively regulates antimicrobial response in the Drosophila respiratory epithelium. PLoS pathogens, 7(10), e1002319. https://doi.org/10.1371/journal.ppat.1002319
FBgn0262579	Sarm	Sterile alpha and Armadillo motif	NAD cleavage activity - negative regualtor of Toll signaling	Signaling	Essuman, K., Summers, D. W., Sasaki, Y., Mao, X., DiAntonio, A., & Milbrandt, J. (2017). The SARM1 Toll/Interleukin-1 Receptor Domain Possesses Intrinsic NAD+ Cleavage Activity that Promotes Pathological Axonal Degeneration. Neuron, 93(6), 1334–1343.e5. https://doi.org/10.1016/j.neuron.2017.02.022														Zheng L, Carthew RW. 2008. Lola regulates cell fate by antagonizing Notch induction in the Drosophila eye. Mech Dev. doi:10.1016/j.mod.2007.10.007.										Second source is for second statement
FBgn0010812	unc-45	uncoordinated 45	Protein folding chaperone - its knocdown caused immune resistance in a RNAi screen	Unknown	Cronin SJF, Nehme NT, Limmer S, Liegeois S, Pospisilik JA, Schramek D, Leibbrandt A, De Simoes RM, Gruber S, Puc U, et al. 2009. Genome-wide RNAi screen identifies genes involved in intestinal pathogenic bacterial infection. Science (80- ). doi:10.1126/science.1173164.
FBgn0260866	dnr1	defense repressor 1	Ubquitin ligase	Unknown	Cao Y, Chtarbanova S, Petersen AJ, Ganetzky B. 2013. Dnr1 mutations cause neurodegeneration in Drosophila by activating the innate immune response in the brain. Proc Natl Acad Sci U S A. doi:10.1073/pnas.1306220110.

## Sheet: Inerferon MEF
Interferon MEF - Unique overinduced genes annotated with "Immune response" (GO:0006955)
Gene ID	Symbol	Name	Molecualr function in immune response	General Role in Immune Response	References
ENSMUSG00000027995	Tlr2	toll-like receptor 2	Toll-like receptor	Detection	Lancioni CL, Li Q, Thomas JJ, Ding X, Thiel B, Drage MG, Pecora ND, Ziady AG, Shank S, Harding CV, Boom WH, Rojas RE. Mycobacterium tuberculosis lipoproteins directly regulate human memory CD4(+) T cell activation via Toll-like receptors 1 and 2. Infect Immun. 2011 Feb;79(2):663-73. doi: 10.1128/IAI.00806-10. Epub 2010 Nov 15. PMID: 21078852; PMCID: PMC3028837.
ENSMUSG00000031639	Tlr3	toll-like receptor 3	Toll-like receptor	Detection	Tabeta K, Georgel P, Janssen E, Du X, Hoebe K, Crozat K, Mudd S, Shamel L, Sovath S, Goode J, et al. 2004. Toll-like receptors 9 and 3 as essential complonents of innate immune defense against mouse cytomegalovirus infection. Proc Natl Acad Sci U S A. doi:10.1073/pnas.0400525101.
ENSMUSG00000039005	Tlr4	toll-like receptor 4	Toll-like receptor	Detection	Poltorak A, He X, Smirnova I, Liu MY, Van Huffel C, Du X, Birdwell D, Alejos E, Silva M, Galanos C, et al. 1998. Defective LPS signaling in C3H/HeJ and C57BL/10ScCr mice: Mutations in Tlr4 gene. Science (80- ). doi:10.1126/science.282.5396.2085.
ENSMUSG00000015619	Gata3	GATA binding protein 3	Has many known roles in activation of immune genes and other stress response genes	Gene regulation	Wan YY. 2014. GATA3: A master of many trades in immune regulation. Trends Immunol. doi:10.1016/j.it.2014.04.002.
ENSMUSG00000018476	Kdm6b	KDM1 lysine (K)-specific demethylase 6B	Histone demethylase that is activated during immune response	Gene regulation	Wei Y, Zheng H, Bao N, Jiang S, Bueso-Ramos CE, Khoury J, Class C, Lu Y, Lin K, Yang H, et al. 2018. KDM6B overexpression activates innate immune signaling and impairs hematopoiesis in mice. Blood Adv. doi:10.1182/bloodadvances.2018024166.
ENSMUSG00000039377	Hlx	H2.0-like homeobox	Transcription factor	Gene regulation	Mullen AC, Hutchins AS, High FA, Lee HW, Sykes KJ, Chodosh LA, Reiner SL. 2002. Hlx is induced by and genetically interacts with T-bet to promote heritable THI gene induction. Nat Immunol. doi:10.1038/ni807.
ENSMUSG00000001750	Tcirg1	T cell, immune regulator 1, ATPase, H+ transporting, lysosomal V0 protein A3	Membrane protein required for T-cell activation in adaptive immunity	Resistance	T. Heinemann, G.C. Bulwin, J. Randall, B. Schnieders, K. Sandhoff, H.D. Volk, E. Milford, S.R. Gullans, N. Utku Genomic organization of the gene coding for TIRC7, a novel membrane protein essential for T cell activation Genomics, 57 (1999), pp. 398-406
ENSMUSG00000020903	Stx8	syntaxin 8	Required for efficient lytic granule trafficking in cytotoxic T lymphocytes	Resistance	Bhat SS, Friedmann KS, Knörck A, Hoxha C, Leidinger P, Backes C, Meese E, Keller A, Rettig J, Hoth M, et al. 2016. Syntaxin 8 is required for efficient lytic granule trafficking in cytotoxic T lymphocytes. Biochim Biophys Acta - Mol Cell Res. doi:10.1016/j.bbamcr.2016.04.014.
ENSMUSG00000027951	Adar	adenosine deaminase, RNA-specific	RNA editor invovled in immune cell development and possible by targeting viral RNAs	Resistance	Herbert A. 2019. ADAR and Immune Silencing in Cancer. Trends in Cancer. doi:10.1016/j.trecan.2019.03.004.
ENSMUSG00000033538	Casp4	caspase 4, apoptosis-related cysteine peptidase	Induces apoptosis of infected cells	Resistance	Sollberger G, Strittmatter GE, Kistowska M, French LE, Beer H-D. 2012. Caspase-4 Is Required for Activation of Inflammasomes. J Immunol. doi:10.4049/jimmunol.1101620.
ENSMUSG00000090083	Rnf8	ring finger protein 8	DSB repair - involved in B cells produce varying antibodies through recombination and DSB repair for an effective immune response	Resistance	Ramachandran S, Chahwan R, Nepal RM, Frieder D, Panier S, Roa S, Zaheen A, Durocher D, Scharff MD, Martin A. 2010. The RNF8/RNF168 ubiquitin ligase cascade facilitates class switch recombination. Proc Natl Acad Sci. 107(2):809 LP – 814. doi:10.1073/pnas.0913790107. http://www.pnas.org/content/107/2/809.abstract.
ENSMUSG00000000409	Lck	lymphocyte protein tyrosine kinase	CD4 receptor binding	Signaling	Horkova V, Drobek A, Mueller D, Gubser C, Niederlova V, Wyss L, King CG, Zehn D, Stepanek O. 2020. Dynamics of the Coreceptor-LCK Interactions during T Cell Development Shape the Self-Reactivity of Peripheral CD4 and CD8 T Cells. Cell Rep. doi:10.1016/j.celrep.2020.01.008.
ENSMUSG00000019850	Tnfaip3	tumor necrosis factor, alpha-induced protein 3	Regulates immune and inflammatory responses signaled by cytokines thorugh ibiquitin realated processes that induce the activation of nuclear factor-κB transcription factors	Signaling	Chu Y, Vahl JC, Kumar D, Heger K, Bertossi A, Wójtowicz E, Soberon V, Schenten D, Mack B, Reutelshöfer M, Beyaert R, Amann K, van Loo G, Schmidt-Supprian M. B cells lacking the tumor suppressor TNFAIP3/A20 display impaired differentiation and hyperactivation and cause inflammation and autoimmunity in aged mice. Blood. 2011 Feb 17;117(7):2227-36. doi: 10.1182/blood-2010-09-306019. Epub 2010 Nov 18…
ENSMUSG00000024789	Jak2	Janus kinase 2	Jak/stat pathway	Signaling	Shuai K, Liu B. 2003. Regulation of JAK-STAT signalling in the immune system. Nat Rev Immunol. doi:10.1038/nri1226.
ENSMUSG00000030347	D6Wsu163e	DNA segment, Chr 6, Wayne State University 163, expressed	Molecular function unknown	Signaling	Mazuc E, Guglielmi L, Bec N, Parez V, Hahn CS, Mollevi C, Parrinello H, Desvignes JP, Larroque C, Jupp R, et al. 2014. In-cell intrabody selection from a diverse human library identifies C12orf4 protein as a new player in rodent mast cell degranulation. PLoS One. doi:10.1371/journal.pone.0104998.
ENSMUSG00000031154	Otud5	OTU domain containing 5	Deubiquitinase regualtes IFN response	Signaling	Kayagaki N, Phung Q, Chan S, Chaudhari R, Quan C, O’Rourke KM, Eby M, Pietras E, Cheng G, Bazan JF, et al. 2007. DUBA: A deubiquitinase that regulates type I interferon production. Science (80- ). doi:10.1126/science.1145918.
ENSMUSG00000032369	Plscr1	phospholipid scramblase 1	Regulates phospholipid distribution on the membrane	Signaling	Dong B, Zhou Q, Zhao J, Zhou A, Harty RN, Bose S, Banerjee A, Slee R, Guenther J, Williams BRG, et al. 2004. Phospholipid Scramblase 1 Potentiates the Antiviral Activity of Interferon. J Virol. doi:10.1128/jvi.78.17.8983-8993.2004.
ENSMUSG00000036712	Cyld	CYLD lysine 63 deubiquitinase	Deubiquitinase	Signaling	Reiley W, Zhang M, Jin W, Losiewicz M, Donohue KB, Norbury CC, Sun SC. 2006. Regulation of T cell development by the deubiquitinating enzyme CYLD. Nat Immunol. doi:10.1038/ni1315.
ENSMUSG00000039384	Dusp10	dual specificity phosphatase 10	MAPK phosphatase	Signaling	Png CW, Weerasooriya M, Guo J, James SJ, Poh HM, Osato M, Flavell RA, Dong C, Yang H, Zhang Y. 2016. DUSP10 regulates intestinal epithelial cell growth and colorectal tumorigenesis. Oncogene. doi:10.1038/onc.2015.74.
ENSMUSG00000032508	Myd88	myeloid differentiation primary response gene 88	Toll-like receptor adaptor	Signaling	Burns K, Martinon F, Esslinger C, Pahl H, Schneider P, Bodmer JL, Di Marco F, French L, Tschopp J. 1998. MyD88, an adapter protein involved in interleukin-1 signaling. J Biol Chem. doi:10.1074/jbc.273.20.12203.

## Sheet: Hypoxia ES
Mouse ES cells 0 unique overinduced genes annotated with "response to hypoxia" (GO:0001666)
Gene ID	Symbol	Name	Molecular function in response to hypoxia	General Role in Hypoxia Response	Reference
ENSMUSG00000015605	Srf	serum response factor	It is involved in vascular remodeling in response to hypoxia in pulmonary atrial smooth muscle cells	Gene regulation	Zhou S, Sun L, Cao C, Wu P, Li M, Sun G, Fei G, Ding X, Wang R. 2018. Hypoxia-induced microRNA-26b inhibition contributes to hypoxic pulmonary hypertension via CTGF. J Cell Biochem. doi:10.1002/jcb.26355.											DEFENSE
ENSMUSG00000032485	Scap	SREBF chaperone	Promotes SREBF activation through protein chaperone activity	Gene regulation	Li J, Nanayakkara A, Jun J, Savransky V, Polotsky VY. 2007. Effect of deficiency in SREBP cleavage-activating protein on lipid metabolism during intermittent hypoxia. Physiol Genomics. doi:10.1152/physiolgenomics.00082.2007.											SENSING
ENSMUSG00000022216	Psme1	proteasome (prosome, macropain) activator subunit 1 (PA28 alpha)	Degrades HIF in normoxia clears damaged proteins	Gene regulation	Sánchez-Martín D, Martínez-Torrecuadrada J, Teesalu T, Sugahara KN, Alvarez-Cienfuegos A, Ximénez-Embún P, Fernández-Periáñez R, Teresa Martín M, Molina-Privado I, Ruppen-Cañás I, et al. 2013. Proteasome activator complex PA28 identified as an accessible target in prostate cancer by in vivo selection of human antibodies. Proc Natl Acad Sci U S A. doi:10.1073/pnas.1300013110.											GENE REGULATION
ENSMUSG00000031897	Psmb10	proteasome (prosome, macropain) subunit, beta type 10	Degrades HIF in normoxia clears damaged proteins	Gene regulation	Wu X, Yang SL, Yerle M, Zhu ZM, Wang HL, Wang H, Li K. 2006. Genomic organization, localization and polymorphism of porcine PSMB10, a gene encoding the third beta-type proteasome subunit of 26S proteasome complex. J Anim Breed Genet. doi:10.1111/j.1439-0388.2006.00592.x.											SIGNALING
ENSMUSG00000034329	Brip1	BRCA1 interacting protein C-terminal helicase 1	evidence is scarce - but being involved with BRCA1 is the strongest link	Gene regulation	Cantor SB, Bell DW, Ganesan S, Kass EM, Drapkin R, Grossman S, Wahrer DCR, Sgroi DC, Lane WS, Haber DA, et al. 2001. BACH1, a novel helicase-like protein, interacts directly with BRCA1 and contributes to its DNA repair function. Cell. doi:10.1016/S0092-8674(01)00304-X.
ENSMUSG00000019979	Apaf1	apoptotic peptidase activating factor 1	Low mRNA expression is associated with survival of hypoxia - could act to remove damaged cells	Resistance	Leo C, Horn LC, Rauscher C, Hentschel B, Richter CE, Schütz A, Leo CP, Höckel M. 2007. Lack of apoptotic protease activating factor-1 expression and resistance to hypoxia-induced apoptosis in cervical cancer. Clin Cancer Res. doi:10.1158/1078-0432.CCR-06-2371.
ENSMUSG00000038412	Higd1a	HIG1 domain family, member 1A	interferes with ETC to reduce oxygen consumption	Resistance	An HJ, Shin H, Jo SG, Kim YJ, Lee JO, Paik SG, Lee H. 2011. The survival effect of mitochondrial Higd-1a is associated with suppression of cytochrome C release and prevention of caspase activation. Biochim Biophys Acta - Mol Cell Res. doi:10.1016/j.bbamcr.2011.07.017.
ENSMUSG00000057530	Ece1	endothelin converting enzyme 1	Activates vasoconstictor endothelin and is activated by HIF - included source for each statement	Resistance	Minchenko DO, Tsymbal DO, Riabovol OO, Viletska YM, Lahanovska YO, Sliusar MY, Bezrodnyi BH, Minchenko OH. 2019. Hypoxic regulation of EDN1, EDNRA, EDNRB, and ECE1 gene expressions in ERN1 knockdown U87 glioma cells. Endocr Regul. Khamaisi M, Toukan H, Axelrod JH, Rosenberger C, Skarzinski G, Shina A, Meidan R, Koesters R, Rosen S, Walkinshaw G, et al. 2015. Endothelin-converting enzyme is a plau…
ENSMUSG00000045730	Adrb2	adrenergic receptor, beta 2	Andrenaline recpetor activated in response to stress	Signaling	Wu FQ, Fang T, Yu LX, Lv GS, Lv HW, Liang D, Li T, Wang CZ, Tan YX, Ding J, et al. 2016. ADRB2 signaling promotes HCC progression and sorafenib resistance by inhibiting autophagic degradation of HIF1α. J Hepatol. doi:10.1016/j.jhep.2016.04.019.																			Khamaisi M, Toukan H, Axelrod JH, Rosenberger C, Skarzinski G, Shina A, Meidan R, Koesters R, Rosen S, Walkinshaw G, et al. 2015. Endothelin-converting enzyme is a plausible target gene for hypoxia-inducible factor. Kidney Int. doi:10.1038/ki.2014.362.
ENSMUSG00000026509	Capn2	calpain 2	Is overexprezsed in stress in cardiomyocytes	Signaling	Zheng D, Wang G, Li S, Fan GC, Peng T. 2015. Calpain-1 induces endoplasmic reticulum stress in promoting cardiomyocyte apoptosis following hypoxia/reoxygenation. Biochim Biophys Acta - Mol Basis Dis. doi:10.1016/j.bbadis.2015.01.019.

## Sheet: Hypoxia MCF7
Human MCF-7 cells - unique overinduced genes annotated with "response to hypoxia" (GO:0001666)
Gene ID	Symbol	Name	Molecular function in hypoxia response	General role in hypoxia response	References
ENSG00000134086	VHL	von Hippel-Lindau tumor suppressor	Ubiquitinase that degrades HIF - the key hypoxia responsive transcription fator	Gene regulation	Mahon PC, Hirota K, Semenza GL. 2001. FIH-1: A novel protein that interacts with HIF-1α and VHL to mediate repression of HIF-1 transcriptional activity. Genes Dev. doi:10.1101/gad.924501.
ENSG00000168214	RBPJ	recombination signal binding protein for immunoglobulin kappa J region	Transcription factor that binds to the oxygen responsive element in the Cytochrome C oxidase promotor	Gene regulation	Aras S, Pak O, Sommer N, Finley R, Hü Ttemann M, Weissmann N, Grossman LI. 2013. Oxygen-dependent expression of cytochrome c oxidase subunit 4-2 gene expression is mediated by transcription factors RBPJ, CXXC5 and CHCHD2. Nucleic Acids Res. doi:10.1093/nar/gks1454.
ENSG00000007171	NOS2	nitric oxide synthase 2	Can reduce oxygen consumption in mitochondria - mRNA is induced by hypoxia	Resistance	Xi L, Tekin D, Gursoy E, Salloum F, Levasseur JE, Kukreja RC. 2002. Evidence that NOS2 acts as a trigger and mediator of late preconditioning induced by acute systemic hypoxia. Am J Physiol - Hear Circ Physiol. doi:10.1152/ajpheart.00920.2001.
ENSG00000135018	UBQLN1	ubiquilin 1	Interacts with PDI to promote hypoxia resistance - participates in unfolded protein response	Resistance	﻿Ko HS, Uehara T, Nomura Y. 2002. Role of ubiquilin associated with protein-disulfide isomerase in the endoplasmic reticulum in stress-induced apoptotic cell death. J Biol Chem. doi:10.1074/jbc.M203412200.
ENSG00000151694	ADAM17	ADAM metallopeptidase domain 17	Opens vascular barrier during tissue hypoxia	Resistance	Cui D, Arima M, Takubo K, Kimura T, Horiuchi K, Minagawa T, Matsuda S, Ikeda E. 2015. ADAM12 and ADAM17 are essential molecules for hypoxia-induced impairment of neural vascular barrier function. Sci Rep. doi:10.1038/srep12796
ENSG00000167136	ENDOG	endonuclease G	DNA endonuclease - caspase independent cell death - killls damages cells after hypoxia	Resistance	Zhang Z, Yang X, Zhang S, Ma X, Kong J. 2007. BNIP3 upregulation and EndoG translocation in delayed neuronal death in stroke and in hypoxia. Stroke. doi:10.1161/STROKEAHA.106.475129.
ENSG00000092969	TGFB2	transforming growth factor beta 2	Stress activated receptor ligand	Signaling	Zhang H, Akman HO, Smith ELP, Zhao J, Murphy-Ullrich JE, Siddiqui MAQ, Batuman OA. 2003. Cellular response to hypoxia involves signaling via Smad proteins. Blood. doi:10.1182/blood-2002-02-0629.
ENSG00000163513	TGFBR2	transforming growth factor beta receptor 2	mRNA reduced by hypoxia	Signaling	Zhou H, Wu G, Ma X, Xiao J, Yu G, Yang C, Xu N, Zhang B, Zhou J, Ye Z, et al. 2018. Attenuation of TGFBR2 expression and tumour progression in prostate cancer involve diverse hypoxia-regulated pathways. J Exp Clin Cancer Res. doi:10.1186/s13046-018-0764-9.
ENSG00000166949	SMAD3	SMAD family member 3	TGFB signaling component	Signaling	Zhang H, Akman HO, Smith ELP, Zhao J, Murphy-Ullrich JE, Siddiqui MAQ, Batuman OA. 2003. Cellular response to hypoxia involves signaling via Smad proteins. Blood. doi:10.1182/blood-2002-02-0629.
ENSG00000196218	RYR1	ryanodine receptor 1	Ligand gated calcium channel	Signaling	Jurkovicova, D., Sedlakova, B., Lacinova, L., Kopacek, J., Sulova, Z., Sedlak, J., & Krizanova, O. (2008). Hypoxia differently modulates gene expression of inositol 1,4,5-trisphosphate receptors in mouse kidney and HEK 293 cell line. Annals of the New York Academy of Sciences, 1148, 421–427. https://doi.org/10.1196/annals.1410.034
ENSG00000112096	SOD2	superoxide dismutase 2	Neutralizing oxygen free rediclas - mRNA down regulated in hypoxia	Unknown	Semenza GL, Prabhakar NR. 2018. The role of hypoxia-inducible factors in carotid body (patho) physiology. J Physiol. doi:10.1113/JP275696.
ENSG00000162433	AK4	adenylate kinase 4	mRNA induced by Hypoxia	Unknown	Liu, R., Ström, A. L., Zhai, J., Gal, J., Bao, S., Gong, W., & Zhu, H. (2009). Enzymatically inactive adenylate kinase 4 interacts with mitochondrial ADP/ATP translocase. The international journal of biochemistry & cell biology, 41(6), 1371–1380. https://doi.org/10.1016/j.biocel.2008.12.002
